# Supplementary material for: Candidate Signature miRNAs from Secreted miRNAome of Human Lung Microvascular Endothelial Cells in Response to Different Oxygen Conditions: A Pilot Study
Source: Int J Mol Sci. 2024 Aug 13;25(16):8798. doi: 10.3390/ijms25168798 (PMC11354369; doi:10.3390/ijms25168798)
Supplement: Supplementary file 1 [file ijms-25-08798-s001.zip]

Archive with 7 entries (6 files):
- Supplemental Data/
- Supplemental Data/Supplemental Data 1.xlsx
- Supplemental Data/Supplemental Data 1B.pdf
- Supplemental Data/Supplemental Data 2.xlsx
- Supplemental Data/Supplemental Data 3.xlsx
- Supplemental Data/Supplemental Data 4.xlsx
- Supplemental Data/Supplemental Data 5.pdf
