# Supplementary material for: Candidate Signature miRNAs from Secreted miRNAome of Human Lung Microvascular Endothelial Cells in Response to Different Oxygen Conditions: A Pilot Study
Source: Int J Mol Sci. 2024 Aug 13;25(16):8798. doi: 10.3390/ijms25168798 (PMC11354369; doi:10.3390/ijms25168798)
Supplement: Supplementary file 1 [file ijms-25-08798-s001.zip › Supplemental Data/Supplemental Data 1.xlsx]

## Sheet: Raw and Norm. Data
		Supernatant before concentration	Supernatant after concentration		Supernatant before concentration	Supernatant after concentration	Concentration Factor
	Volume [uL]	15000	630		13.8727	9.29921	4.57347
		Raw Cq-value			UniSp4 normalized
Assay Type	MicroRNA ID	Before concentration	After concentration		Supernatant before concentration	Supernatant after concentration	Log2 Concentration Factor
RNA QC	UniSp2	18.2	18.13				0
	UniSp4 (REF)	26.01	25.17				0
	UniSp5	32.91	32.73				0
RT QC	cel-miR-39-3p	25.08	24.86				0
PCR QC	UniSp3 IPC	20.51	20.44				0
microRNA	hsa-miR-21-5p	24.62	19.63		1.39	5.54	4.15
	hsa-miR-126-3p	24.66	20.48		1.35	4.69	3.34
	hsa-miR-23a-3p	26	21.24		0.01	3.93	3.92
	hsa-miR-24-3p	26.15	21.33		-0.14	3.84	3.98
	hsa-miR-19b-3p	27.01	22.58		-1	2.59	3.59
	hsa-let-7b-5p	27.32	22.63		-1.31	2.54	3.85
	hsa-miR-16-5p	27.24	22.66		-1.23	2.51	3.74
	hsa-miR-31-5p	28.22	23.55		-2.21	1.62	3.83
	hsa-miR-27b-3p	28.16	23.77		-2.15	1.4	3.55
	hsa-miR-191-5p	29.01	24.61		-3	0.56	3.56
	hsa-miR-17-5p	28.98	24.68		-2.97	0.49	3.46
	hsa-miR-320a	28.94	24.84		-2.93	0.33	3.26
	hsa-miR-151a-5p	29.26	24.85		-3.25	0.32	3.57
	hsa-miR-127-3p	30.07	25.33		-4.06	-0.16	3.9
	hsa-miR-30a-5p	30.09	25.45		-4.08	-0.28	3.8
	hsa-miR-214-3p	30	25.69		-3.99	-0.52	3.47
	hsa-miR-146a-5p	30.83	25.85		-4.82	-0.68	4.14
	hsa-miR-152-3p	30.53	26.32		-4.52	-1.15	3.37
	hsa-miR-143-3p	31.61	26.52		-5.6	-1.35	4.25
	hsa-miR-197-3p	31.18	26.87		-5.17	-1.7	3.47
	hsa-miR-28-3p	31.99	27.43		-5.98	-2.26	3.72
	hsa-miR-29b-3p	33.57	27.58		-7.56	-2.41	5.15
	hsa-miR-146b-5p	32.19	28.23		-6.18	-3.06	3.12
	hsa-miR-150-5p	34.79	28.52		-8.78	-3.35	5.43
	hsa-miR-216a-5p	33.05	28.57		-7.04	-3.4	3.64
	hsa-miR-582-5p	34.11	29.7		-8.1	-4.53	3.57
	hsa-miR-192-5p	34.92	30.66		-8.91	-5.49	3.42
	hsa-miR-188-5p	36.04	30.89		-10.03	-5.72	4.31
	hsa-miR-335-5p	35.44	31.04		-9.43	-5.87	3.56
	hsa-miR-451a	35.8	31.07		-9.79	-5.9	3.89
	hsa-miR-550a-3p	35.54	32.2		-9.53	-7.03	2.5
	hsa-miR-141-3p	36.79	33.18		-10.78	-8.01	2.77
	hsa-miR-124-3p	35.11	33.51		-9.1	-8.34	0.76
	hsa-miR-223-3p	37.98	34.3		-11.97	-9.13	2.84
	hsa-miR-133a-3p		34.46			-9.29
	hsa-miR-203a-3p	40	34.76		-13.99	-9.59	4.4
	hsa-miR-133b		36.22			-11.05
	hsa-miR-375	37.23	36.28		-11.22	-11.11	0.11
	hsa-miR-9-5p	37	36.48		-10.99	-11.31	-0.32
	hsa-miR-144-5p		37.07			-11.9
	hsa-miR-499a-5p	38.5	37.3		-12.49	-12.13	0.36
	hsa-miR-208a-3p		40			-14.83
							Log2	Linear
						AVG Cq Gain	3.63657	12.437
						Theor. Cq Gain	4.57347	23.8095
						Difference	-0.936895	0.522356
