# Supplementary material for: Candidate Signature miRNAs from Secreted miRNAome of Human Lung Microvascular Endothelial Cells in Response to Different Oxygen Conditions: A Pilot Study
Source: Int J Mol Sci. 2024 Aug 13;25(16):8798. doi: 10.3390/ijms25168798 (PMC11354369; doi:10.3390/ijms25168798)
Supplement: Supplementary file 1 [file ijms-25-08798-s001.zip › Supplemental Data/Supplemental Data 2.xlsx]

## Sheet: M1
ID	Description	GeneRatio	BgRatio	pvalue	p.adjust	qvalue	geneID	Count
M24295	GOBP_AXON_DEVELOPMENT	315/7722	479/17872	6.14805e-24	3.24125e-20	2.10005e-20	BCL11B/BCL2/CDH11/CDH4/CNTN1/DSCAML1/FEZF2/FLRT3/GDNF/GSK3B/ITGB1/KLF7/LMX1A/MYCBP2/SLITRK3/SLITRK5/SYNGAP1/ANK3/APP/ATL1/AUTS2/B3GNT2/BDNF/BMPR2/DCC/EFNB1/EPHB4/FBXO45/FGFR2/GATA3/IGF1R/JAK2/KLF4/MAP2/NECTIN1/NRP1/NRP2/OTX2/PAK2/PARD6B/POU4F2/PTCH1/RAB10/RAPH1/SCARF1/SEMA3C/SPAST/STK24/TBR1/ULK1/VCL/ABL1/BMP7/CDKL3/CNR1/CNTN6/EDN2/EFNA1/FGF13/ITGA4/KIAA0319/LHX2/PLXNC1/ROBO2/STXBP1/TRIO/ANOS1/CA…	315
M14533	GOBP_REGULATION_OF_NEURON_PROJECTION_DEVELOPMENT	288/7722	431/17872	1.36029e-23	3.58572e-20	2.32323e-20	ARHGAP44/CDH4/CNTN1/DAB2IP/FBXO38/GSK3B/MAGI2/NR2F1/SYNGAP1/TANC2/TENM3/TMEM106B/VLDLR/BDNF/BMPR2/CD38/DCC/FUT9/GATA3/HES1/ID1/IGF1R/ITGA6/ITM2C/KLF4/MAP2/MARK1/NLGN1/NRP1/PAK2/PDLIM5/POU4F2/PPFIA2/PPP3CA/RHOA/SCARF1/SDC2/SEMA3C/STK24/TBR1/ULK1/ABL1/BMP7/CBFA2T2/CDKL3/CNR1/EFNA1/ENC1/FGF13/KIAA0319/PLXNC1/ROBO2/SNX3/ABL2/BCL11A/CAMSAP2/DHX36/EIF4G2/NEGR1/NTNG1/PLPPR5/PTPN9/PTPRD/SFRP2/STAU2/DNM3/…	288
M16228	GOBP_REGULATION_OF_CELL_DEVELOPMENT	317/7722	500/17872	2.65055e-20	4.65789e-17	3.0179e-17	BCL2/C1QBP/CDH4/FEZF2/GSK3B/HMGB2/PLCB1/PPP1CC/RFX3/ROCK1/SYNGAP1/TNFSF11/ARNTL/BDNF/BHLHE40/BMPR2/CLOCK/CORO1C/CTNNB1/DCC/DLL1/DLL4/DLX2/DOCK1/FBN1/GRM5/HES1/HOOK3/ID1/ID4/MAP2/NF1/NRP1/PLAG1/POU4F2/PPP3CA/SEMA3C/SPEN/ULK1/VCL/ABL1/AXIN2/BMP7/BRINP1/CDKL3/FERMT2/FGF13/HAS2/KIAA0319/LHX2/MTOR/PCM1/PLXNC1/RECK/ROBO2/APPL2/BCL11A/DHX36/EIF4G2/MAN2A1/PTPRD/ROCK2/STAU2/EPHA4/RAB21/RHEB/SEMA5A/BHLHE41…	317
M11450	GOBP_REGULATION_OF_NERVOUS_SYSTEM_DEVELOPMENT	284/7722	439/17872	3.88086e-20	5.11497e-17	3.31405e-17	CDH4/FEZF2/FLRT3/HMGB2/IL1RAP/LRRTM3/PPP1CC/RXRG/SLITRK3/SYNGAP1/ARNTL/BDNF/BHLHE40/BMPR2/CTNNB1/DCC/DLL1/DLL4/DLX2/GRM5/HES1/HOOK3/ID1/ID4/MAP2/NF1/NLGN1/NRP1/PLAG1/POU4F2/PPP3CA/SEMA3C/SPEN/ULK1/WASF3/BMP7/BRINP1/CDKL3/FGF13/KIAA0319/LHX2/MTOR/PCM1/PLXNC1/ROBO2/APPL2/DHX36/EIF4G2/MAN2A1/PTPRD/STAU2/EPHA4/EPHB1/NRXN1/OXTR/RAB21/RHEB/SEMA5A/BHLHE41/CAPRIN2/E2F1/EGR2/EPHA7/FBXO31/FZD3/HIF1A/IL6ST/…	284
M42686	GOBP_HISTONE_MODIFICATION	313/7722	498/17872	3.13545e-19	3.30602e-16	2.14201e-16	ARID4B/ATXN7L3/BAP1/BCL6/BRD1/FMR1/HAT1/JMJD1C/KAT6A/KAT6B/KDM2B/KDM3A/MBTD1/PCGF5/PPARGC1A/RBBP5/ACTL6A/ARID4A/ATF2/ATRX/AUTS2/BAZ1B/CCNA2/CHD3/CLOCK/CTNNB1/CTR9/DR1/ELK4/GATA3/JAK2/KDM5B/KDM6A/KDM7A/KMT2C/MECOM/MLLT6/NFYB/PAXBP1/PPP4R2/PPP4R3B/PRDM16/PRDM2/PRKAA1/RIF1/SET/SFPQ/SMARCA5/TAF2/TET2/TET3/UBE2B/WAC/ASXL1/CREBBP/EYA1/EYA4/MAPK8/PHF20L1/USP7/WDR82/CDC73/KAT2B/MYOCD/NCAPG2/PHF20/PRDM12/…	313
M40460	GOBP_REGULATION_OF_NEUROGENESIS	238/7722	361/17872	1.36838e-18	1.20235e-15	7.79018e-16	CDH4/FEZF2/HMGB2/PPP1CC/SYNGAP1/ARNTL/BDNF/BHLHE40/BMPR2/CTNNB1/DCC/DLL1/DLL4/DLX2/GRM5/HES1/HOOK3/ID1/ID4/MAP2/NF1/NRP1/PLAG1/POU4F2/PPP3CA/SEMA3C/SPEN/ULK1/BMP7/BRINP1/CDKL3/FGF13/KIAA0319/LHX2/MTOR/PCM1/PLXNC1/ROBO2/APPL2/DHX36/EIF4G2/MAN2A1/PTPRD/STAU2/EPHA4/RAB21/RHEB/SEMA5A/BHLHE41/CAPRIN2/E2F1/EGR2/EPHA7/FBXO31/FZD3/HIF1A/IL6ST/LDLR/LIMK1/LRP8/NDEL1/NIN/PLXNA1/REST/RNF6/SEMA4B/SEMA7A/SORL1…	238
M221	GOBP_SYNAPSE_ORGANIZATION	265/7722	418/17872	3.59335e-17	2.63168e-14	1.70509e-14	ABHD17C/ADGRL3/ARHGAP44/C1QL1/CNKSR2/DAB2IP/FLRT3/GDNF/IL1RAP/LMX1A/LRRTM3/NFIA/SHISA6/SLITRK3/SLITRK5/SYNGAP1/TANC2/ANK3/APP/BDNF/COL4A1/CTNNB1/DOCK10/FBXO45/GRM5/IGF1R/LRRC4/MEF2C/NECTIN1/NLGN1/NRP1/NRP2/PCDH8/PDLIM5/PDZRN3/PPFIA2/RHOA/WASF3/ABL1/EFNA1/FGF13/FRMPD4/GABRA1/GABRB2/PCDH17/PCLO/ROBO2/SLC7A11/CACNB4/CDH8/CTTNBP2/DHX36/GPC6/GPHN/NEGR1/NTNG1/PTPRD/SETD5/SHANK2/STAU2/APBB2/DNM3/EPHA4/E…	265
M11811	GOBP_FOREBRAIN_DEVELOPMENT	243/7722	377/17872	3.99344e-17	2.63168e-14	1.70509e-14	BCL11B/DAB2IP/DLC1/FEZF2/GSK3B/KDM2B/LMX1A/NKX2-1/PGAP1/PLCB1/RFX4/ZEB1/APP/ATRX/BTBD3/CTNNB1/DLX2/FBXO45/FGFR2/FRS2/HES1/HOOK3/ID4/IGF1R/KRAS/NF1/NPY/NR2F2/NRP1/NRP2/OTX2/RBPJ/RHOA/SUN1/TBR1/ZMIZ1/ATP7A/FGF13/LHX2/PCM1/ROBO2/SALL1/SLC7A11/SLC8A1/ZSWIM6/ALDH1A3/ATP1A2/CREB1/LHX6/MSX1/NR4A2/PROX1/TRA2B/UCHL5/CDK6/OXTR/SEMA5A/SLC38A2/TMEM108/AGTPBP1/CEP120/CHD5/DRD1/E2F1/EPHA5/EZH1/FAT4/HIF1A/LRP8/…	243
M10094	GOBP_DENDRITE_DEVELOPMENT	162/7722	231/17872	8.12377e-17	4.75872e-14	3.08323e-14	ARHGAP44/CPEB3/DAB2IP/FEZF2/FLRT1/FMR1/GSK3B/ITGB1/KLF7/SYNGAP1/TANC2/TMEM106B/VLDLR/ABI1/APP/BTBD3/DCC/DOCK10/GPR37/ID1/MAP2/MARK1/MEF2C/NLGN1/NRP1/PAK2/PDLIM5/PPFIA2/PPP3CA/RHOA/SCARF1/SDC2/ABL1/BMP7/CDKL3/EFNA1/GRIP1/KIAA0319/TRAPPC4/BCL11A/CAMSAP2/DHX36/EIF4G2/PTPRD/STAU2/DNM3/EPHA4/EPHB1/NGEF/RAB21/CAPRIN2/FBXO31/LRP8/MINK1/NEDD4L/SRCIN1/STK11/CRK/PAFAH1B1/MAP6/PICALM/SLC12A5/ADGRB3/ANKRD27/…	162
M14884	GOBP_CELL_JUNCTION_ASSEMBLY	265/7722	421/17872	1.36314e-16	6.6379e-14	4.30077e-14	ADGRL3/BCL2/CDH11/DLC1/FLRT3/IL1RAP/LRRTM3/ROCK1/SLITRK3/SLITRK5/APP/BDNF/CDH20/CLASP2/CLDN1/CLDN12/CLDN16/CORO1C/CTNNB1/FBXO45/FSCN1/IRX3/ITGA6/LRRC4/MEF2C/NECTIN1/NLGN1/NRP1/PAK2/PARD6B/PDLIM5/PEAK1/RHOA/SORBS1/VCL/ABL1/DST/FERMT2/FGF13/GABRA1/GABRB2/PCDH17/PCLO/RAP1B/ROBO2/TEK/APC/CDH8/GJC1/GPC6/MPP7/NEGR1/PTPRA/PTPRD/PTPRJ/ROCK2/SETD5/SHANK2/STAU2/CDH12/DNM3/DUSP3/EPHB1/LGI2/NRXN1/OXTR/CORO2B…	265
M12544	GOBP_IN_UTERO_EMBRYONIC_DEVELOPMENT	248/7722	389/17872	1.38499e-16	6.6379e-14	4.30077e-14	CITED2/GGNBP2/ITGB1/MYO1E/NECAB1/PDGFRA/SP3/UNK/ZFAND5/ACTL6A/ACVR1/ATF2/CERT1/CTNNB1/CTR9/E2F8/FGFR2/GATA3/GNA13/HECTD1/HES1/JAG2/KLF2/KLF4/LATS1/MBNL1/NASP/NR2F2/PTCH1/RBPJ/SLC34A2/SYF2/TGFB3/UBE2B/YTHDC1/ZFPM2/ZMIZ1/ATP7A/BMP7/FOXF1/INPP5B/ZNF830/ADAMTS3/CNOT2/ELF3/MAN2A1/MAPK1/MSX1/NCAPG2/OCRL/PHF6/RRM2/RTF1/STK3/TBL1XR1/VASH2/YBX1/KPNA7/RSPO3/SMAD2/UBE2A/BCL2L11/HEG1/HIF1A/MFN2/NDEL1/NPAT/PK…	248
M29343	GOBP_REGULATION_OF_MRNA_METABOLIC_PROCESS	196/7722	293/17872	1.52041e-16	6.67966e-14	4.32783e-14	C1QBP/CPEB3/EIF4ENIF1/ELAVL1/FMR1/GDNF/MBNL2/ROCK1/WTAP/CNOT6/CNOT6L/CTR9/CWC22/GIGYF2/HNRNPA1/HNRNPA2B1/HNRNPD/MBNL1/NUP98/PAN3/PUM1/PUM2/QKI/RC3H1/SRSF2/TOB1/TRA2A/TUT4/YTHDC1/YTHDF3/AXIN2/DAZ1/DAZ2/DAZ3/DAZ4/DCP2/KHDRBS3/MBNL3/SAMD4A/SFSWAP/CDC73/CNOT2/DHX36/KHDRBS2/ROCK2/SAFB/SRSF10/TRA2B/YBX1/BARD1/DYRK1A/FXR1/SON/TNRC6B/CNOT7/DDX5/E2F1/FASTK/HSPA8/MEX3D/NANOS1/PAPOLA/REST/SRPK2/ZBTB7A/TARDB…	196
M2173	GOBP_GLAND_DEVELOPMENT	268/7722	432/17872	1.30356e-15	4.9837e-13	3.229e-13	BCL11B/BCL2/CITED2/NKX2-1/PDGFRA/SP3/TNFSF11/ATF2/CADM1/CLDN1/CTNNB1/CYP7B1/DKK3/E2F8/FA2H/FGF7/FGFR2/FRS2/GATA3/HES1/HNRNPD/ID4/JAK2/KDM5B/LATS1/NF1/NRP1/PLAG1/PTCH1/RBPJ/SEMA3C/SOX9/TGFB3/TGFBR3/NTN4/ABL1/ANXA1/AREG/ASXL1/ATP7A/BMP7/FOXE1/FOXF1/HOXA10/INSM1/PTPN3/SALL1/WT1/ALDH1A3/CREB1/ELF3/IGF2R/MAN2A1/MAPK1/MSX1/ONECUT2/PROX1/TGFB2/ZIC3/ESR1/OXTR/SLC46A2/SMAD2/BCL2L11/BTBD7/CCND1/HIF1A/MMP2/…	268
M24933	GOBP_CELL_CELL_SIGNALING_BY_WNT	280/7722	455/17872	1.32344e-15	4.9837e-13	3.229e-13	CXXC4/DAB2IP/FZD4/GRB10/GSK3B/MAGI2/NLK/RBMS3/SHISA6/TCF7L2/TMEM170B/VANGL2/APP/ARNTL/CCNY/CTNNB1/CTR9/DAAM1/DACT1/DKK3/FGFR2/FOXO1/FZD6/GATA3/GNAQ/GRHL3/GRK5/HIC1/HMGXB4/IGFBP1/KLF4/LATS1/LGR4/LRP6/MARK1/PLPP3/PPM1A/PRKAA1/RBPJ/RHOA/RNF138/SOX9/TLE1/TLE4/UBE2B/USP34/WNT5B/ABL1/AXIN2/CSNK1G3/FERMT2/FOXO3/LGR5/RECK/RNF220/SALL1/SMARCA4/SNX3/XIAP/ZNRF3/APC/CDC73/FGF9/GPC6/NR4A2/PRICKLE2/RAB5A/RTF1/…	280
M11606	GOBP_POSITIVE_REGULATION_OF_NERVOUS_SYSTEM_DEVELOPMENT	180/7722	269/17872	2.51342e-15	8.83383e-13	5.72354e-13	CDH4/FLRT3/IL1RAP/LRRTM3/PPP1CC/SLITRK3/BDNF/BMPR2/CTNNB1/GRM5/HES1/NLGN1/NRP1/PLAG1/POU4F2/SPEN/CDKL3/MTOR/PLXNC1/ROBO2/DHX36/EIF4G2/MAN2A1/PTPRD/STAU2/EPHA4/EPHB1/NRXN1/OXTR/RAB21/RHEB/SEMA5A/CAPRIN2/E2F1/EGR2/FBXO31/FZD3/HIF1A/IL6ST/LIMK1/LRP8/NDEL1/NIN/PLXNA1/SEMA7A/STK11/TGM2/TIAM1/TP73/PAFAH1B1/SLITRK2/ASCL1/FLRT2/MAP6/SYNDIG1/ADGRB3/ANKRD27/CDKL5/CXCR4/ID2/LRRN1/NOTCH1/NPTN/NTRK2/PRKCI/SER…	180
M14876	GOBP_UROGENITAL_SYSTEM_DEVELOPMENT	225/7722	353/17872	3.72235e-15	1.22652e-12	7.94673e-13	BCL2/GDF6/GDNF/MAGI2/MYO1E/NFIA/NID1/OSR2/PDGFRA/VANGL2/ACVR1/ACVR2B/AGTR1/BASP1/BMPER/COL4A1/CTNNB1/CYP7B1/DLL1/FBN1/FGFR2/FREM2/FRS2/GATA3/HES1/ID4/IRX3/JAG1/LGR4/MEF2C/NF1/NRP1/PLAG1/PTCH1/RHOA/SOX9/SPRY1/ZBTB14/ANXA1/ASXL1/BMP7/CYP26B1/EYA1/FOXF1/HAS2/HOXA10/IQGAP1/IRX1/LGR5/NUP133/NUP160/ROBO2/SALL1/TEK/WT1/MYOCD/PROX1/TGFB2/EPHA4/ESR1/ITGA8/SMAD2/AP2B1/BCL2L11/BICC1/EPHA7/KIF26B/MMP2/OSR1/P…	225
M12944	GOBP_DENDRITE_MORPHOGENESIS	105/7722	139/17872	7.54753e-15	2.34062e-12	1.51652e-12	ARHGAP44/GSK3B/ITGB1/KLF7/TANC2/TMEM106B/VLDLR/ABI1/BTBD3/DOCK10/ID1/MAP2/NLGN1/NRP1/PDLIM5/PPFIA2/PPP3CA/SDC2/CDKL3/EFNA1/DHX36/PTPRD/STAU2/DNM3/EPHA4/EPHB1/NGEF/RAB21/CAPRIN2/FBXO31/LRP8/MINK1/NEDD4L/SRCIN1/STK11/PAFAH1B1/MAP6/PICALM/ADGRB3/ANKRD27/CDKL5/HECW2/MEF2A/RBFOX2/SLC11A2/EPHB2/RELN/RERE/FYN/HPRT1/SS18L2/LZTS3/NSMF/ACTR2/CAPRIN1/CDK5R1/CUX1/DCLK1/SEMA3A/WNT7A/YWHAH/ZDHHC15/CTNND2/PREX2…	105
M15608	GOBP_NEURON_PROJECTION_GUIDANCE	160/7722	235/17872	8.62234e-15	2.52539e-12	1.63623e-12	BCL11B/CDH4/CNTN1/DSCAML1/FEZF2/FLRT3/GDNF/KLF7/LMX1A/MYCBP2/APP/B3GNT2/BDNF/BMPR2/DCC/EFNB1/EPHB4/GATA3/NECTIN1/NRP1/NRP2/OTX2/POU4F2/PTCH1/SEMA3C/TBR1/BMP7/CNTN6/EFNA1/LHX2/PLXNC1/ROBO2/TRIO/ANOS1/CNTN4/ETV1/SIAH1/TUBB2B/EPHA4/EPHB1/NRXN1/SEMA5A/DPYSL2/DPYSL5/EGR2/EPHA5/EPHA7/FZD3/LAMA3/NFIB/PLXNA1/RPS6KA5/SEMA4B/SEMA7A/SMAD4/SOS1/VASP/FLRT2/GLI2/NCAM1/PTPRM/DLX5/EFNB2/KIF5B/LHX9/MYOT/NEO1/NOTC…	160
M15682	GOBP_DEVELOPMENTAL_GROWTH_INVOLVED_IN_MORPHOGENESIS	159/7722	234/17872	1.37365e-14	3.60154e-12	2.33348e-12	CDH4/FLRT1/FLRT3/GSK3B/ITGB1/MAGI2/APP/AUTS2/BDNF/BMPR2/CTNNB1/DCC/FGFR2/IMPACT/KDM5B/MAP2/NRP1/NRP2/POU4F2/RAPH1/SEMA3C/SOX9/SPRY1/SPRY2/ULK1/VCL/ABL1/AREG/CDKL3/EDN2/FGF13/IQGAP1/ITGA4/KIAA0319/LHX2/SALL1/BCL11A/EIF4G2/SFRP2/SLC23A2/SPG11/EIF2AK4/ESR1/RAB21/SEMA5A/TMEM108/DPYSL2/EPHA7/KIF26B/LIMK1/NDEL1/NEDD4L/NIN/PLXNA1/RNF6/S1PR1/SEMA4B/SEMA7A/STK11/TGFBR2/PAFAH1B1/CDKL5/CXCR4/EPB41L5/NOTCH1/…	159
M12404	GOBP_POSITIVE_REGULATION_OF_CELLULAR_COMPONENT_BIOGENESIS	297/7722	494/17872	1.39664e-14	3.60154e-12	2.33348e-12	DAB2IP/FLRT3/FMR1/GSK3B/IL1RAP/LRRTM3/ROCK1/SLAIN2/SLITRK3/ACTR3/AKAP9/AUTS2/BDNF/CLASP2/CLDN1/CLIP1/CNOT6/CNOT6L/CRACD/DOCK11/F2RL1/FSCN1/ICE1/ID1/IRX3/NCKAP1/NLGN1/NRP1/PAN3/RAB3GAP2/RHOA/RICTOR/SEPTIN9/SOX9/TFRC/TGFB3/ULK1/WIPI1/ABL1/ARAP1/ATP7A/BMP7/FERMT2/MTOR/RAP1B/RIPOR2/TEK/TENM1/APC/CNOT2/DYNC1H1/MPP7/NEK7/PLPPR5/PTPRD/PTPRJ/ROCK2/SEPTIN7/STAU2/STUB1/BAG4/DNM3/EPHB1/EPS8/ESR1/G3BP1/G3BP2…	297
M42790	GOBP_PROTEASOME_MEDIATED_UBIQUITIN_DEPENDENT_PROTEIN_CATABOLIC_PROCESS	255/7722	413/17872	1.4346e-14	3.60154e-12	2.33348e-12	CUL1/FBXL3/FBXO38/GSK3B/UBE2G1/ARIH1/ARNTL/BAG2/CLOCK/CTNNB1/DERL1/FBXO33/FBXO45/HECTD1/HERC2/ITCH/KBTBD7/KLHDC2/LTN1/MAN1A1/MARCHF6/PIAS1/RNF180/RNF216/SGTB/SPOPL/UBE2B/UBE2H/UBE2W/UBQLN1/UBR1/UBXN7/WAC/WDR26/XPO1/ATXN3/PPP2CB/STYX/TRIM13/USP7/CUL2/ERLIN1/GCLC/HECTD3/MTM1/RCHY1/SIAH1/STUB1/TAF1/TBL1XR1/TNFAIP1/UCHL5/UBE2A/UBE4B/UBR3/ANKIB1/ARMC8/CDC23/DAB2/DERL2/DNAJB9/FBXL5/FBXO31/FBXO48/FEM1C/…	255
M16921	GOBP_POSITIVE_REGULATION_OF_CELL_PROJECTION_ORGANIZATION	216/7722	341/17872	3.46827e-14	8.31123e-12	5.38494e-12	CDH4/CNTN1/DAB2IP/FBXO38/FMR1/FZD4/GSK3B/MAGI2/TENM3/TMEM106B/VLDLR/ACTR3/AUTS2/BDNF/BMPR2/CORO1C/DOCK11/F2RL1/FSCN1/FUT9/IGF1R/ITGA6/NCKAP1/NLGN1/NRP1/POU4F2/SCARF1/SEPTIN9/STK24/TGFB3/ABL1/ARAP1/ATP7A/BMP7/CBFA2T2/CDKL3/CNR1/ENC1/GRIP1/MTOR/PLXNC1/RIPOR2/ROBO2/SNX3/TENM1/ABL2/APC/DHX36/EIF4G2/NEGR1/PLPPR5/PTPRD/SEPTIN7/STAU2/DNM3/EPHA4/EPS8/RAB21/RALA/SEMA5A/CAPRIN2/CEP120/FBXO31/FNBP1L/LIMK1/L…	216
M14932	GOBP_MESENCHYME_DEVELOPMENT	195/7722	302/17872	4.02656e-14	9.22958e-12	5.97995e-12	ALX1/BCL2/CITED2/DAB2IP/GDNF/GSK3B/NKX2-1/ROCK1/TCF7L2/ACVR1/BASP1/BMPR2/CLASP2/CORO1C/CTNNB1/EFNB1/FGFR2/GATA3/HES1/JAG1/LRP6/MARK1/MEF2C/NRP1/NRP2/RBPJ/SCX/SEMA3C/SOX9/SPRED1/SPRY1/SPRY2/TGFB3/TGFBR3/USF3/ZFPM2/AXIN2/BMP7/EFNA1/FERMT2/FOXF1/HAS2/MTOR/NUP133/ROBO2/WT1/FGF9/MAPK1/MSX1/ROCK2/SFRP2/TGFB2/EPHA4/SEMA5A/SMAD2/BNC2/DAB2/DDX5/HIF1A/OSR1/PKD2/SEMA4B/SEMA7A/SMAD4/TGFB1I1/TGFBR2/TIAM1/TMEM…	195
M16570	GOBP_CELL_GROWTH	291/7722	487/17872	7.59211e-14	1.66773e-11	1.08054e-11	BAP1/BCL2/BCL6/CDH4/FLRT1/FLRT3/GSK3B/ITGB1/KDM2B/LMX1A/NET1/SGK1/AGTR1/AKAP13/AKAP6/APP/AUTS2/BDNF/BMPR2/CD38/CTNNB1/DCBLD2/DCC/FBLN5/IGFBP1/IMPACT/ITCH/KIAA1109/MAP2/NRP1/NRP2/PDLIM5/POU4F2/RAPH1/RHOA/SEMA3C/SMARCA2/SOX9/TEAD1/TFRC/ULK1/VCL/YY1/ABL1/CDKL3/EDN2/FGF13/IQGAP1/ITGA4/KIAA0319/LHX2/MTOR/RGS4/SMARCA4/WT1/BCL11A/CDC73/EIF4G2/MSX1/MYOCD/PTPRJ/RAB33B/RPS6KA3/SFRP2/SLC23A2/SPG11/TGFB2/VGL…	291
M12286	GOBP_PEPTIDYL_LYSINE_MODIFICATION	243/7722	396/17872	1.59746e-13	3.36872e-11	2.18263e-11	ARID4B/ATXN7L3/BRD1/HAT1/KAT6A/KAT6B/KDM3A/LIAS/MBTD1/PPARGC1A/RBBP5/ACTL6A/ARID4A/ATF2/ATRX/AUTS2/CLOCK/CTNNB1/CTR9/DR1/GATA3/KDM6A/KMT2C/MECOM/MLLT6/NFYB/PIAS1/PRDM16/PRKAA1/RIF1/SET/TAF2/TET2/TET3/ZMIZ1/ATP7A/CREBBP/EYA1/PHF20L1/RANBP2/WDR82/BCL11A/KAT2B/MYOCD/PHF20/PRDM12/RTF1/SETD5/SETMAR/TAF1/KMT2A/KPNA7/MTF2/NAA50/NSD1/TADA2B/TAF7/CHD5/EGR2/EZH1/KMT2B/KMT5B/NCOA3/RPS6KA4/RPS6KA5/SMAD4/SOX4…	243
M24858	GOBP_REGULATION_OF_TRANS_SYNAPTIC_SIGNALING	260/7722	429/17872	1.74024e-13	3.52868e-11	2.28627e-11	ATP2A2/CDH11/CPEB3/FMR1/GSK3B/ITGB1/PLCB1/RASGRF1/SHISA6/SLC24A2/SYNGAP1/ADRB2/AKAP12/AKAP9/APP/BDNF/CD38/DCC/GRM3/GRM5/HTR2A/JAK2/KRAS/LRRC4/MEF2C/NF1/NLGN1/PLCL2/PPP3CA/SLC6A4/SNCAIP/TSHZ3/ABL1/CCR2/CNR1/GRIK4/PCDH17/RAP1B/RGS4/SLC7A11/STXBP1/ATP1A2/CASK/CHRNA5/CNTN4/DLGAP1/EIF4E/GRIK2/MAPK1/NCSTN/NTNG1/PTPRA/PTPRD/RAB5A/SHANK2/SLC12A2/STAU2/TUBB2B/EIF2AK4/EPHA4/EPHB1/NRXN1/OXTR/TMEM108/DRD1/EG…	260
M12556	GOBP_MESENCHYMAL_CELL_DIFFERENTIATION	163/7722	246/17872	1.90037e-13	3.68801e-11	2.3895e-11	ALX1/BCL2/CITED2/DAB2IP/GDNF/GSK3B/NKX2-1/ROCK1/TCF7L2/ACVR1/CLASP2/CORO1C/CTNNB1/EFNB1/FGFR2/GATA3/HES1/JAG1/LRP6/MARK1/MEF2C/NRP1/NRP2/RBPJ/SEMA3C/SOX9/SPRED1/SPRY1/SPRY2/TGFB3/TGFBR3/USF3/AXIN2/BMP7/EFNA1/FERMT2/HAS2/MTOR/MAPK1/MSX1/ROCK2/SFRP2/TGFB2/EPHA4/SEMA5A/SMAD2/DAB2/DDX5/HIF1A/OSR1/SEMA4B/SEMA7A/SMAD4/TGFB1I1/TGFBR2/TIAM1/TMEM100/BAMBI/EPB41L5/EZH2/FAM172A/KITLG/NOTCH1/PHLDB1/RDH10/SOX…	163
M15304	GOBP_STEM_CELL_DIFFERENTIATION	147/7722	217/17872	1.98529e-13	3.68801e-11	2.3895e-11	ALX1/CITED2/GDNF/GSK3B/KDM3A/PDGFRA/ACVR1/CORO1C/CTNNB1/EFNB1/FGFR2/HES1/ITCH/JAG1/LRP6/MEF2C/NRP1/NRP2/PUM1/RBPJ/SEMA3C/SOX9/TRIM6/ABL1/BMP7/DHX36/MAPK1/MSI2/MSX1/MYOCD/TGFB2/ZNF281/CDK6/ESR1/MTF2/SEMA5A/HIF1A/OSM/OSR1/REST/SEMA4B/SEMA7A/SMAD4/STAT3/GPM6A/EPCAM/FAM172A/HNRNPU/KDM4C/KITLG/NFE2L2/NOTCH1/NUDT21/PSMD11/RDH10/RUNX2/SETD2/SOX21/SOX5/SOX6/SOX8/SRF/TAL1/YAP1/YTHDF2/ZFP36L2/EEF1AKMT4-ECE…	147
M24183	GOBP_EPITHELIAL_TUBE_MORPHOGENESIS	207/7722	328/17872	2.02869e-13	3.68801e-11	2.3895e-11	BCL2/CITED2/CXCL10/DLC1/GDNF/KDM2B/LIAS/NKX2-1/VANGL2/ACVR1/COL4A1/CTNNB1/DLL1/DLL4/FGFR2/FOXP1/FZD6/GATA3/GNA13/GRHL3/HECTD1/HES1/IRX3/KDM5B/KRAS/LGR4/MEF2C/NRP1/OPA1/PTCH1/RBPJ/RHOA/SOX9/SPRY1/SPRY2/ABL1/AREG/BMP7/EYA1/FOXF1/IRX1/LGR5/LHX2/NOTO/SALL1/STARD13/WT1/PROX1/SFRP2/STK3/TGFB2/ZIC3/EPHA4/ESR1/RALA/EPHA7/FZD3/HIF1A/KIF26B/OSR1/PKD1/PKD2/RGMA/SMAD4/SOX4/TGFBR2/VASP/GLI2/AGTR2/APAF1/BCL10/…	207
M14730	GOBP_INTRACELLULAR_RECEPTOR_SIGNALING_PATHWAY	173/7722	265/17872	2.60116e-13	4.5711e-11	2.96167e-11	C1QBP/CITED2/KDM3A/NFKBIA/NR2F1/RORA/RXRA/RXRG/AHR/ARNTL/CLOCK/CRY1/CYP7B1/DCBLD2/FOXP1/ITCH/JAK2/KLF2/LATS1/LSM14A/NR2F2/NR3C1/NR4A3/NR5A2/POU4F2/PUM1/PUM2/RHOA/THRB/ZMIZ1/ASXL1/CYP26B1/LMO3/SMARCA4/TMF1/XIAP/ARID1A/CNOT2/NR4A2/PTGES3/SAFB/CYLD/ESR1/SLC46A2/TAF7/ANKRD17/CRY2/DAB2/DDX5/NPLOC4/NR2C1/NR2C2/PRCP/RNF6/RORC/STAT3/THRA/ZBTB7A/CTBP2/DDX60/EZH2/KDM4C/OTULIN/RBFOX2/SIRT1/SNW1/UBR5/YAP1/ZC…	173
M10946	GOBP_PEPTIDYL_SERINE_MODIFICATION	211/7722	338/17872	5.78801e-13	9.84335e-11	6.37762e-11	BCL2/DYRK4/GGNBP2/GSK3B/NEK6/NLK/PDE4D/ROCK1/SGK1/SMG1/AKAP9/APP/BDNF/CAB39/CDC7/DCLK3/HIPK3/LATS1/MAPKAPK5/MARK1/MAST4/PAK2/PIKFYVE/PLCL2/PRKAA1/RICTOR/SPOCK3/SPRY2/STK38L/TFRC/TRIM6/ULK1/CSNK1G3/MAPK8/MTOR/PDCD10/TENM1/CHUK/MAPK1/ROCK2/RPS6KA3/RPS6KB1/SFRP2/TAF1/BAG4/DYRK1A/NSD1/CAPRIN2/DRD1/MASTL/MKNK2/OSM/PKD1/RPS6KA4/RPS6KA5/RPS6KA6/SRPK2/STK38/TGFBR2/TNKS1BP1/HIPK1/PRKCB/BRAF/CAMK4/CAV1/CSN…	211
M14996	GOBP_DEVELOPMENTAL_CELL_GROWTH	151/7722	227/17872	9.09013e-13	1.47416e-10	9.55128e-11	CDH4/FLRT1/FLRT3/GSK3B/ITGB1/AKAP13/AKAP6/APP/AUTS2/BDNF/BMPR2/CTNNB1/DCC/IMPACT/MAP2/NRP1/NRP2/PDLIM5/POU4F2/RAPH1/SEMA3C/SOX9/ULK1/VCL/YY1/ABL1/CDKL3/EDN2/FGF13/IQGAP1/ITGA4/KIAA0319/LHX2/RGS4/BCL11A/EIF4G2/SLC23A2/SPG11/EIF2AK4/RAB21/SEMA5A/TMEM108/DPYSL2/EPHA7/LIMK1/NDEL1/NEDD4L/NIN/PLXNA1/RNF6/SEMA4B/SEMA7A/STK11/TGFBR2/PAFAH1B1/CDKL5/CXCR4/SIN3A/SORBS2/SRF/SYT4/ULK2/USP9X/DISC1/SHTN1/SLIT2/…	151
M12916	GOBP_RESPONSE_TO_TRANSFORMING_GROWTH_FACTOR_BETA	170/7722	262/17872	9.22751e-13	1.47416e-10	9.55128e-11	CITED2/ITGB1/MXRA5/NKX2-1/NLK/RASL11B/ROCK1/TGFBRAP1/ZEB1/ACVR1/APPL1/CLDN1/COL1A2/DKK3/FBN1/FGFR2/FSHB/ID1/IGF1R/LATS1/LEMD3/LRRC32/MEF2C/NR3C1/PAK2/PPM1A/PRDM16/SCX/SOX9/SPRED1/SPRY1/SPRY2/TGFB3/TGFBR3/ZMIZ1/ABL1/CAV2/CREBBP/FERMT2/APPL2/ASPN/ITGB8/MYOCD/ONECUT2/ROCK2/STUB1/TGFB2/TRIM33/ITGA8/SMAD2/ADAM9/DAB2/RUNX3/SMAD4/SMAD5/STAT3/STK11/TGFB1I1/TGFBR2/ZBTB7A/ZFYVE9/BAMBI/CRK/SMURF2/ZEB2/ADAM1…	170
M40461	GOBP_POSITIVE_REGULATION_OF_NEUROGENESIS	148/7722	222/17872	1.1729e-12	1.8085e-10	1.17175e-10	CDH4/PPP1CC/BDNF/BMPR2/CTNNB1/GRM5/HES1/NRP1/PLAG1/POU4F2/SPEN/CDKL3/MTOR/PLXNC1/ROBO2/DHX36/EIF4G2/MAN2A1/PTPRD/STAU2/EPHA4/RAB21/RHEB/SEMA5A/CAPRIN2/E2F1/EGR2/FBXO31/FZD3/HIF1A/IL6ST/LIMK1/LRP8/NDEL1/NIN/PLXNA1/SEMA7A/STK11/TGM2/TIAM1/TP73/PAFAH1B1/ASCL1/MAP6/ANKRD27/CDKL5/CXCR4/ID2/NOTCH1/NPTN/NTRK2/PRKCI/SERPINE2/SKIL/SNW1/SOX8/SRF/DISC1/EPHB2/MME/RELN/SHTN1/SLIT2/VEGFC/WNT3A/DICER1/LRP2/FN1/…	148
M11142	GOBP_REGULATION_OF_SMALL_GTPASE_MEDIATED_SIGNAL_TRANSDUCTION	190/7722	300/17872	1.22902e-12	1.8085e-10	1.17175e-10	ARFGEF1/ARHGAP11A/ARHGAP44/ARHGEF3/BCL6/DAB2IP/DLC1/ITGB1/NET1/RASGRF1/SHOC2/SYNGAP1/VAV2/VAV3/AKAP13/ARFGEF2/ARHGAP12/ARHGAP20/ARHGEF28/AUTS2/DENND4A/F2RL1/GNA13/ITGAV/KBTBD7/KRAS/NF1/NRP1/PSD2/PSD3/RDX/SCAI/SOS2/SPRY1/SPRY2/ABL1/ARAP1/DOCK3/GPR18/PDCD10/PLEKHG1/PPP2CB/RASA1/RIPOR2/STARD13/TRIO/ABL2/ITSN1/RASGRP1/SPATA13/TGFB2/TNFAIP1/EPS8/NGEF/ABCA1/ARHGAP1/ARHGAP26/ARHGEF10/ARHGEF11/ARHGEF18/F…	190
M14201	GOBP_REGULATION_OF_SYNAPSE_STRUCTURE_OR_ACTIVITY	143/7722	213/17872	1.23494e-12	1.8085e-10	1.17175e-10	ABHD17C/ARHGAP44/DAB2IP/FLRT3/IL1RAP/LRRTM3/SLITRK3/SLITRK5/SYNGAP1/TANC2/APP/BDNF/MEF2C/NECTIN1/NLGN1/NRP2/PCDH8/PDLIM5/PPFIA2/RHOA/ABL1/EFNA1/FRMPD4/ROBO2/SLC17A6/SLC7A11/CDH8/CTTNBP2/DHX36/GPC6/NEGR1/PTPRD/SETD5/SHANK2/STAU2/DNM3/EPHA4/EPHB1/NGEF/NRXN1/OXTR/CAPRIN2/EPHA7/HSPA8/LRP8/SLC17A7/SRCIN1/PAFAH1B1/SLITRK2/FLRT2/GPM6A/SYNDIG1/TUBA1A/ADGRB3/CDKL5/GPC4/HOMER1/LRRN1/NTRK2/SIX4/DISC1/EPHB2/…	143
M10515	GOBP_NEURON_PROJECTION_EXTENSION	120/7722	172/17872	1.4205e-12	2.02402e-10	1.31139e-10	CDH4/FLRT1/FLRT3/GSK3B/ITGB1/AUTS2/BMPR2/CTNNB1/IMPACT/MAP2/NRP1/NRP2/POU4F2/RAPH1/SEMA3C/ULK1/VCL/ABL1/CDKL3/EDN2/IQGAP1/ITGA4/KIAA0319/LHX2/BCL11A/EIF4G2/SLC23A2/SPG11/EIF2AK4/RAB21/SEMA5A/TMEM108/DPYSL2/LIMK1/NDEL1/NEDD4L/PLXNA1/RNF6/SEMA4B/SEMA7A/STK11/PAFAH1B1/CDKL5/CXCR4/SIN3A/SRF/SYT4/ULK2/USP9X/DISC1/SHTN1/SLIT2/SYT1/WNT3A/TNN/EDN1/PAK6/PLAA/C9orf72/FN1/SEMA4C/RIMS2/SH3GL2/CDK5R1/DCLK1/MA…	120
M11440	GOBP_REGULATION_OF_WNT_SIGNALING_PATHWAY	209/7722	337/17872	1.8723e-12	2.59757e-10	1.683e-10	CXXC4/DAB2IP/FZD4/GRB10/GSK3B/NLK/RBMS3/SHISA6/TCF7L2/TMEM170B/APP/ARNTL/CCNY/CTNNB1/DACT1/DKK3/FGFR2/FOXO1/FZD6/GNAQ/HIC1/HMGXB4/IGFBP1/LATS1/LGR4/PLPP3/PPM1A/RBPJ/SOX9/TLE1/TLE4/UBE2B/USP34/WNT5B/ABL1/AXIN2/CSNK1G3/FOXO3/LGR5/RECK/RNF220/SALL1/SMARCA4/SNX3/XIAP/ZNRF3/APC/CDC73/FGF9/SFRP2/STK3/TBL1XR1/VGLL4/CYLD/G3BP1/IFT80/RSPO3/SEMA5A/AMER2/APCDD1/BICC1/CAPRIN2/DAB2/LYPD6/SOX4/STK11/TIAM1/TMEM…	209
M15332	GOBP_PROTEASOMAL_PROTEIN_CATABOLIC_PROCESS	289/7722	494/17872	3.1392e-12	4.24356e-10	2.74945e-10	CUL1/DAB2IP/FBXL3/FBXO38/FMR1/GSK3B/PSMA5/UBE2G1/ARIH1/ARNTL/BAG2/CLOCK/CTNNB1/DERL1/FBXO33/FBXO45/HECTD1/HERC2/ITCH/KBTBD7/KLHDC2/LTN1/MAN1A1/MARCHF6/PIAS1/RNF180/RNF216/SGTB/SPOPL/UBE2B/UBE2H/UBE2W/UBQLN1/UBR1/UBXN7/USP25/WAC/WDR26/XPO1/ATXN3/ENC1/PPP2CB/PSME4/STYX/TMF1/TRIM13/USP7/CUL2/ERLIN1/GCLC/HECTD3/MTM1/RCHY1/SIAH1/STUB1/TAF1/TBL1XR1/TNFAIP1/UCHL5/UBE2A/UBE4B/UBR3/ANKIB1/ARMC8/CDC23/DAB2…	289
M15451	GOBP_POSITIVE_REGULATION_OF_CELL_DEVELOPMENT	187/7722	297/17872	3.9873e-12	5.25527e-10	3.40495e-10	BCL2/C1QBP/CDH4/PPP1CC/RFX3/TNFSF11/BDNF/BMPR2/CTNNB1/DOCK1/GRM5/HES1/NRP1/PLAG1/POU4F2/SPEN/ABL1/CDKL3/FERMT2/HAS2/MTOR/PLXNC1/ROBO2/DHX36/EIF4G2/MAN2A1/PTPRD/STAU2/EPHA4/RAB21/RHEB/SEMA5A/CAPRIN2/DAB2/E2F1/EGR2/FBXO31/FZD3/HIF1A/IL6ST/LIMK1/LRP8/NDEL1/NIN/PLXNA1/SEMA7A/STK11/TGM2/TIAM1/TP73/CRK/PAFAH1B1/ASCL1/MAP6/ANKRD27/CDKL5/CSPG5/CXCR4/ID2/NOTCH1/NPTN/NTRK2/PRKCI/SERPINE2/SKIL/SNW1/SOX8/SRF…	187
M16816	GOBP_REGULATION_OF_RNA_SPLICING	108/7722	153/17872	5.74682e-12	7.38957e-10	4.78779e-10	C1QBP/FMR1/MBNL2/WTAP/CWC22/HNRNPA1/HNRNPA2B1/MBNL1/NUP98/PTBP3/QKI/RBM12B/RBM22/SRSF1/SRSF2/TRA2A/YTHDC1/ZNF326/KHDRBS3/MBNL3/SFSWAP/KHDRBS2/SRSF10/TRA2B/DYRK1A/FXR1/SLC38A2/SON/AHNAK/DDX5/FASTK/HSPA8/PIK3R1/REST/SRPK2/TMBIM6/ZBTB7A/CELF4/FAM172A/HNRNPH3/HNRNPU/NCL/PRDX6/RBFOX2/RBM39/SNW1/FXR2/RBM25/CELF5/ILDR2/THRAP3/CLK1/RBM12/RBM24/NOVA1/RBFOX1/SRSF9/CCNL2/SF1/SRPK1/SRSF12/ZC3H10/CCNL1/GRSF1/…	108
M13487	GOBP_RAS_PROTEIN_SIGNAL_TRANSDUCTION	213/7722	348/17872	7.16626e-12	8.99537e-10	5.8282e-10	ARFGEF1/ARHGAP44/ARHGEF3/BCL6/DAB2IP/DLC1/ITGB1/NET1/RASGRF1/ROCK1/SHOC2/SYNGAP1/AGTR1/AKAP13/ARFGEF2/ARHGEF28/AUTS2/CCNA2/COL1A2/DENND4A/F2RL1/GNA13/KBTBD7/KRAS/MAPKAPK5/NCKAP1/NF1/NRP1/PSD2/PSD3/RALGDS/RDX/RHOA/SCAI/SOS2/SPRY1/SPRY2/ABL1/GPR18/PDCD10/PPP2CB/RAP1B/RAPGEF5/RASA1/RIPOR2/STARD13/ABL2/RAB33B/RAPGEF6/RASGRP1/ROCK2/RRAS2/TGFB2/TNFAIP1/EPS8/G3BP1/G3BP2/NRAS/RAB21/RALA/RGL1/ABCA1/ARHGAP…	213
M10281	GOBP_REGULATION_OF_AUTOPHAGY	208/7722	339/17872	9.10333e-12	1.11611e-09	7.23141e-10	BAG3/BCL2/GSK3B/RMC1/ROCK1/SMG1/TAB2/ADRB2/ATP6V1H/EIF4G3/FOXO1/GNAI3/GOLGA2/PIK3C2A/PIK3R4/PRKAA1/RAB3GAP2/TRIM6/UBQLN1/ULK1/WAC/WIPI1/ABL1/FOXO3/MAPK8/MTOR/PAFAH1B2/TP53INP1/TRIM13/ABL2/CHMP4B/EIF4E/EIF4G2/HMGB1/MTCL1/MTM1/TMEM59/VDAC1/ATP6V0D1/MCL1/RHEB/SESN1/ATG14/ATG16L1/BCL2L11/CTSA/FOXK2/FYCO1/GPR137B/HIF1A/MFSD8/MTMR3/ORMDL3/RRAGD/SESN3/STAT3/STK11/ATG7/MOAP1/PIK3CB/RRAGB/ATP6V1C1/EEF1A1/…	208
M10257	GOBP_REGULATION_OF_CELLULAR_RESPONSE_TO_GROWTH_FACTOR_STIMULUS	195/7722	315/17872	1.30471e-11	1.56328e-09	1.01287e-09	CITED2/CTDSPL2/DAB2IP/FZD4/GRB10/NKX2-1/RASL11B/ZEB1/BMPER/BMPR2/CTNNB1/DKK3/DLL1/FBN1/GATA3/HES1/LATS1/LEMD3/OTX2/PPM1A/PRDM16/RBPJ/SPRED1/SPRY1/SPRY2/TGFB3/TGFBR3/TOB1/ABL1/CAV2/CREBBP/EPN2/TSPAN12/UBE2O/XIAP/ADAMTS3/ASPN/CASK/FGF9/MSX1/MYOCD/ONECUT2/SFRP2/STUB1/TRIM33/ITGA8/SMAD2/TMEM108/DAB2/HIF1A/RGMA/SMAD4/SMOC2/SORL1/STK11/TGFB1I1/ZBTB7A/BAMBI/UBE2D1/PIK3CB/PRKCB/SMURF2/ZEB2/ADAM17/AGTR2/C…	195
M14158	GOBP_FAT_CELL_DIFFERENTIATION	154/7722	238/17872	1.48675e-11	1.74181e-09	1.12854e-09	GDF6/PDGFRA/PLCB1/PPARGC1A/RORA/TCF7L2/ADRB2/ARNTL/ATF2/FOXO1/GATA3/GRK5/HES1/HTR2A/ID4/JAG1/KLF4/NR4A3/PIAS1/PRDM16/WNT5B/ZFPM2/ASXL1/BMP7/ERAP1/FERMT2/LMO3/SORT1/TRIO/CREB1/NR4A2/SFRP2/STK3/TBL1XR1/CCDC71L/CCND1/CMKLR1/E2F1/EGR2/NAPEPLD/RORC/TGFB1I1/TMEM64/WDFY2/ZBTB7A/ZADH2/RUNX1T1/CEBPB/CTBP2/FBXO9/GATA2/HNRNPU/ID2/OSBPL8/PLAC8/RETREG1/SAV1/SIRT1/SOX8/TMEM120B/WWTR1/YAP1/ZFP36L1/ZFP36L2/CCN4/…	154
M10722	GOBP_REGULATION_OF_DEVELOPMENTAL_GROWTH	202/7722	329/17872	1.66067e-11	1.90327e-09	1.23315e-09	BCL2/CDH4/CITED2/GSK3B/MBD5/PLCB1/RAI1/ADRB2/AKAP6/APP/BASP1/BDNF/BMPR2/DCC/DLL1/DUSP6/FGFR2/LATS1/MAP2/MEF2C/NPY1R/NRP1/POU4F2/PTCH1/RBPJ/SEMA3C/SLC6A4/TGFBR3/ULK1/WWC1/WWC2/YY1/ZFPM2/ABL1/CDKL3/FGF13/KIAA0319/RGS4/WT1/BCL11A/CREB1/EIF4G2/FGF9/MTM1/PROX1/RPS6KB1/SLC23A2/STK3/VGLL4/RAB21/SEMA5A/BCL2L11/CDKN1A/DPYSL2/EPHA7/LIMK1/NDEL1/NEDD4L/RNF6/SEMA4B/SEMA7A/SERP1/STAT3/TGFBR2/TNKS2/TP73/PAFAH1B…	202
M16290	GOBP_REGULATION_OF_DENDRITE_DEVELOPMENT	75/7722	98/17872	1.74453e-11	1.95684e-09	1.26786e-09	DAB2IP/GSK3B/TMEM106B/VLDLR/DCC/ID1/MARK1/PPP3CA/RHOA/SDC2/ABL1/BMP7/CDKL3/KIAA0319/BCL11A/CAMSAP2/DHX36/PTPRD/STAU2/EPHA4/RAB21/CAPRIN2/FBXO31/LRP8/NEDD4L/STK11/CRK/PAFAH1B1/ADGRB3/ANKRD27/CDKL5/EZH2/HECW2/CRKL/EPHB2/RELN/CRTC1/SS18L2/NSMF/ACTR2/CAPRIN1/CARM1/CUX1/YWHAH/ZDHHC15/COBL/CSMD3/RAP2A/SIPA1L1/PAK3/TNIK/DBN1/RAPGEF2/CUX2/HECW1/CAMK2B/SS18L1/NR2E1/ARF6/ELAVL4/CAMK1D/KHDC3L/SEMA4D/BHLHB9/…	75
M11684	GOBP_PROTEIN_LOCALIZATION_TO_CELL_PERIPHERY	207/7722	339/17872	1.93343e-11	2.12355e-09	1.37587e-09	AP4M1/ARHGAP44/ITGB1/KIF13A/NECTIN3/ROCK1/ANK3/APPL1/CLASP2/EFR3A/EMP2/FAM126A/FAM126B/GPR158/HECTD1/LRP6/PTCH1/RAB10/RDX/SORBS1/ACSL3/FGF13/GCC2/GOLPH3L/GRIP1/STXBP1/TAMALIN/WDR72/C2CD5/CNST/FCHO2/GPC6/PTPN9/RAPGEF6/ROCK2/SPTBN1/TMEM59/BAG4/IFT80/RAB31/DAB2/IQSEC2/KCNB1/LDLRAP1/MAP7/PIK3R1/RAB12/RAB8B/SLMAP/SQSTM1/TRIP11/WNK3/PLS1/PICALM/CAV1/CCDC88A/GOLPH3/GPC4/KIF5B/PPFIA1/PRKCI/TMEM150A/ZDHHC…	207
M7385	GOBP_TRANSMEMBRANE_RECEPTOR_PROTEIN_SERINE_THREONINE_KINASE_SIGNALING_PATHWAY	224/7722	373/17872	2.91596e-11	3.13733e-09	2.03271e-09	CITED2/CTDSPL2/GDF6/HIVEP1/ITGB1/MAGI2/NKX2-1/NLK/RASL11B/TGFBRAP1/ZEB1/ACVR1/ACVR2B/APPL1/ATF2/BMP3/BMPER/BMPR2/COL1A2/DACT1/DKK3/FBN1/FSHB/HES1/ID1/JAK2/LATS1/LEMD3/LRRC32/PPM1A/PPM1L/PRDM16/RBPJ/SCX/SPRED1/SPRY1/SPRY2/TGFB3/TGFBR3/TOB1/ZMIZ1/ABL1/BMP7/CAV2/CREBBP/FERMT2/KIAA0319/RBPMS/UBE2O/XIAP/APPL2/ASPN/FGF9/ITGB8/MSX1/MYOCD/ONECUT2/SFRP2/SPTBN1/STUB1/TGFB2/TRIM33/ITGA8/SMAD2/ADAM9/DAB2/DDX…	224
M24615	GOBP_PROTEIN_LOCALIZATION_TO_PLASMA_MEMBRANE	178/7722	285/17872	3.5113e-11	3.70232e-09	2.39878e-09	ARHGAP44/ITGB1/KIF13A/NECTIN3/ROCK1/ANK3/APPL1/CLASP2/EFR3A/EMP2/FAM126A/FAM126B/GPR158/HECTD1/LRP6/PTCH1/RAB10/RDX/SORBS1/ACSL3/FGF13/GCC2/GOLPH3L/GRIP1/STXBP1/TAMALIN/WDR72/C2CD5/CNST/FCHO2/PTPN9/RAPGEF6/ROCK2/SPTBN1/TMEM59/BAG4/RAB31/DAB2/KCNB1/LDLRAP1/MAP7/PIK3R1/RAB12/RAB8B/SLMAP/SQSTM1/WNK3/PLS1/PICALM/CCDC88A/GOLPH3/KIF5B/PPFIA1/PRKCI/TMEM150A/ZDHHC3/ABCA12/DPP10/EPHB2/PDPK1/STX7/WNT3A/PID…	178
M11353	GOBP_REGULATION_OF_CELL_JUNCTION_ASSEMBLY	133/7722	201/17872	3.59515e-11	3.71639e-09	2.40789e-09	DLC1/FLRT3/IL1RAP/LRRTM3/ROCK1/SLITRK3/SLITRK5/APP/BDNF/CLASP2/CLDN1/CORO1C/IRX3/MEF2C/NECTIN1/NLGN1/NRP1/PDLIM5/PEAK1/RHOA/VCL/ABL1/FERMT2/RAP1B/ROBO2/TEK/GPC6/NEGR1/PTPRA/PTPRD/PTPRJ/ROCK2/SETD5/STAU2/DUSP3/EPHB1/NRXN1/OXTR/EPHA7/SLITRK2/FLRT2/SYNDIG1/ADGRB3/CAV1/CNTNAP2/EPB41L5/GPC4/LIMCH1/LRRN1/NTRK2/SIX4/TJP1/EPHB2/GREM1/WNT3A/DLG5/LRRTM2/TSC1/ARHGAP6/PTK2/IKBKB/LRRN3/VEGFA/WNT4/WNT7A/CLSTN2…	133
M10606	GOBP_REGULATION_OF_MRNA_CATABOLIC_PROCESS	117/7722	172/17872	3.70643e-11	3.75775e-09	2.43469e-09	CPEB3/EIF4ENIF1/ELAVL1/FMR1/GDNF/ROCK1/CNOT6/CNOT6L/GIGYF2/HNRNPD/PAN3/PUM1/PUM2/RC3H1/TOB1/TUT4/YTHDF3/AXIN2/DAZ1/DAZ2/DAZ3/DAZ4/DCP2/SAMD4A/CNOT2/DHX36/ROCK2/YBX1/FXR1/TNRC6B/CNOT7/E2F1/FASTK/MEX3D/NANOS1/TARDBP/HNRNPU/KHSRP/MYEF2/RC3H2/SERBP1/TENT4B/TNRC6C/TUT7/VIM/YTHDF1/YTHDF2/ZFP36L1/ZFP36L2/CASC3/DCP1A/FXR2/MAPK14/ZC3H12D/NOCT/TENT4A/CNOT8/GTPBP1/THRAP3/AGO2/BTG2/CSDE1/MOV10/RBM24/HNRNPA0/…	117
M12778	GOBP_REPRODUCTIVE_SYSTEM_DEVELOPMENT	256/7722	437/17872	4.52647e-11	4.50256e-09	2.91726e-09	ARID4B/BCL2/CITED2/FZD4/GGNBP2/HMGB2/MEA1/PDGFRA/RNF38/SP3/ARID4A/ATRX/BASP1/BMPR2/BRIP1/CTNNB1/CYP7B1/E2F8/FGFR2/FNDC3A/FRS2/FSHB/GATA3/HECTD1/HES1/ID4/KDM5B/LGR4/NASP/NR2F2/PLAG1/PTCH1/RBPJ/RHOBTB3/SCX/SOX9/ZFPM2/ZFY/ANXA1/BMP7/FOXO3/HOXA10/IRX5/NRIP1/ROBO2/SALL1/TMF1/WT1/ZNF830/ASB1/FGF9/ITGB8/MAMLD1/MAPK1/MYOCD/SFRP2/STK3/TGFB2/VASH2/ESR1/RSPO3/BCL2L11/CCND1/EREG/HIF1A/MMP2/NEUROG1/OSR1/PKD1/…	256
M16163	GOBP_EMBRYONIC_ORGAN_DEVELOPMENT	263/7722	451/17872	4.77103e-11	4.65794e-09	3.01793e-09	ALX1/CITED2/DSCAML1/EFEMP1/FLT3LG/GDNF/GGNBP2/HOXA1/KDM2B/LRIG1/OSR2/PDGFRA/SH2B3/SP3/VANGL2/ZEB1/ACVR1/COL11A1/CTNNB1/DLL1/DLX2/E2F8/FBN1/FGFR2/FRS2/FZD6/GATA3/GRHL3/HECTD1/HES1/HOXA9/MEF2C/NR2F2/PTCH1/RBPJ/SOX9/SPRY2/SYF2/TEAD1/TGFB3/ZFPM2/ZIC1/BMP7/DLX6/EFNA1/ERCC3/EYA1/FOXE1/FOXF1/IRX5/NOTO/SALL1/ALDH1A3/FGF9/MAPK1/MSX1/PROX1/STK3/TGFB2/TRA2B/TUBB2B/VASH2/ZIC3/ITGA8/KMT2A/RSPO3/SMAD2/TMIE/FZD…	263
M1114	GOBP_REGULATION_OF_GTPASE_ACTIVITY	218/7722	363/17872	5.34312e-11	5.12163e-09	3.31836e-09	ARFGEF1/ARHGAP11A/ARHGAP44/BCL6/CPEB2/DAB2IP/GSK3B/ITGB1/NET1/RASGRF1/SYNGAP1/USP6NL/VAV2/VAV3/ARAP2/ARHGAP12/ASAP2/CCL7/CORO1C/DENND1B/DOCK10/DOCK11/F2RL1/FGD6/GRHL3/ITGA6/NF1/RAB11FIP2/RAB3GAP2/RALGDS/RDX/RICTOR/SBF2/SOS2/SPRY1/SPRY2/TBC1D2B/ARAP1/CAV2/FERMT2/IQGAP1/IQGAP2/MTOR/PLXNC1/RAPGEF5/RASA1/RGS4/RIPOR2/GAPVD1/OCRL/RAPGEF6/RASAL2/RASGRP1/CCL23/CCPG1/EPHA4/NGEF/RGL1/ARHGEF10/EPHA5/FGD4/FG…	218
M15640	GOBP_CELL_SUBSTRATE_ADHESION	219/7722	365/17872	5.44967e-11	5.13047e-09	3.32409e-09	ANTXR1/BCL2/BCL6/C1QBP/DLC1/FZD4/GSK3B/ITGA10/ITGB1/NID1/ROCK1/BST1/CLASP2/CORO1C/CTNNB1/DOCK1/EDIL3/EGFL6/EMP2/FBLN5/ID1/ITGA6/ITGAV/JAG1/JAK2/NF1/NPY/NRP1/PEAK1/PPFIA2/RHOA/SORBS1/TRPM7/UTRN/VCL/NTN4/ABL1/ATXN3/EFNA1/FERMT2/FOXF1/HAS2/ITGA4/RASA1/TEK/VCAM1/ABI3BP/CASK/ITGB8/NTNG1/ONECUT2/PTPRA/PTPRJ/ROCK2/CDK6/DUSP3/EPHB1/ITGA8/ADAM9/BCL2L11/CORO2B/DAB2/FAT2/MINK1/PIK3R1/PKD1/SRCIN1/TIAM1/CRK/I…	219
M4198	GOBP_REGULATION_OF_BINDING	220/7722	367/17872	5.55579e-11	5.13862e-09	3.32937e-09	ATP2A2/FMR1/GSK3B/HMGB2/NFKBIA/ROCK1/TCF7L2/TNFSF11/ADRB2/AKTIP/APP/BAG2/BDNF/BTAF1/CTNNB1/DACT1/DERL1/GATA3/GOLGA2/HES1/ID1/JAK2/KLF4/MAP2/NRP1/PLCL2/POU4F2/PPP3CA/RSF1/TGFBR3/TRIM6/ABL1/ITGA4/LHX2/MAPK8/PPP2CB/RIPOR2/RNF220/STYX/HMGB1/IFIT1/LARP6/MSX1/MYOCD/PEX14/STK3/STUB1/TAF1/CCL23/CCPG1/EPHA4/MITD1/NSD1/SMAD2/SPON1/CAPRIN2/CDKN1A/DAB2/E2F1/LDLRAP1/LRPAP1/MAPRE3/PKD1/RGMA/SMAD4/SORL1/TIAM1/T…	220
M12752	GOBP_CANONICAL_WNT_SIGNALING_PATHWAY	192/7722	313/17872	5.88464e-11	5.34893e-09	3.46564e-09	DAB2IP/FZD4/GSK3B/RBMS3/SHISA6/TCF7L2/TMEM170B/ARNTL/CCNY/CTNNB1/DACT1/DKK3/FGFR2/FOXO1/FZD6/GATA3/GNAQ/IGFBP1/KLF4/LATS1/LGR4/LRP6/PLPP3/PPM1A/RBPJ/SOX9/TLE1/TLE4/UBE2B/USP34/WNT5B/AXIN2/CSNK1G3/FOXO3/LGR5/RECK/RNF220/XIAP/ZNRF3/APC/FGF9/NR4A2/RAB5A/SFRP2/STK3/TBL1XR1/CYLD/G3BP1/RSPO3/SEMA5A/AMER2/BICC1/CAPRIN2/DAB2/FZD3/LYPD6/SOX4/STK11/TMEM64/TNKS2/BAMBI/CCNYL1/SMURF2/ZEB2/ATP6AP2/CAV1/CSNK1G1…	192
M13864	GOBP_NEURON_MIGRATION	112/7722	164/17872	6.6015e-11	5.89884e-09	3.82192e-09	ADGRL3/DAB2IP/FEZF2/LRP12/UNK/AUTS2/CTNNB1/DCC/FBXO45/GATA3/MARK1/MEF2C/NR2F2/NRP1/NRP2/OLIG3/ZMIZ1/FGF13/KIAA0319/PCM1/LHX6/NR4A2/NTNG1/TUBB2B/DRD1/FBXO31/FZD3/IGSF10/NDEL1/STAT3/CRK/PAFAH1B1/ASCL1/FLRT2/GPM6A/SPOCK1/CDKL5/CXCR4/DCX/GATA2/NAV1/NEO1/NTRK2/PRKG1/SRF/UNC5D/USP9X/CRKL/DISC1/RELN/SH3RF1/SHTN1/SRGAP2/TNN/FYN/GJA1/PLAA/ZNF609/SATB2/NSMF/PLXNB2/CDK5R1/CEP85L/DCLK1/FGFR1/LRIG2/PEX13/SEMA…	112
M10365	GOBP_MUSCLE_TISSUE_DEVELOPMENT	239/7722	405/17872	7.41392e-11	6.51437e-09	4.22073e-09	BCL2/CITED2/ITGB1/PDGFRA/PPARGC1A/RXRG/ZFAND5/ACVR1/AKAP13/AKAP6/ARNTL/BMPR2/COL11A1/COL19A1/CTNNB1/DLL1/DLL4/DSG2/FGFR2/FOXN2/FRS2/IRX3/MEF2C/MEF2D/NF1/NR2F2/PDLIM5/PPP3CA/PRKAA1/PTCH1/RBPJ/RHOA/SCX/SEMA3C/SOX9/TGFBR3/YY1/ZFPM2/BMP7/CAV2/CFL2/CYP26B1/EYA1/MEOX2/MTOR/RGS4/RIPOR2/SGCD/SGCG/SLC8A1/WT1/CREB1/FGF9/GJC1/MEGF10/MSX1/MTM1/MYOCD/PROX1/RPS6KB1/TGFB2/VGLL4/ZBTB18/EPHB1/ITGA8/DDX5/EGR2/HEG1…	239
M14729	GOBP_MORPHOGENESIS_OF_A_BRANCHING_STRUCTURE	131/7722	199/17872	8.58896e-11	7.42312e-09	4.80952e-09	BCL2/GDNF/NKX2-1/ACVR1/COL4A1/CTNNB1/DLL4/DLX2/FGF7/FGFR2/FRS2/GNA13/KDM5B/KRAS/LGR4/NRP1/PTCH1/SEMA3C/SOX9/SPRY1/SPRY2/NTN4/ABL1/AREG/BMP7/EYA1/FOXF1/SALL1/WT1/BCL11A/PROX1/SFRP2/ESR1/RSPO3/BTBD7/EPHA7/PKD1/PKD2/PLXNA1/SMAD4/TGFBR2/TGM2/GLI2/AGTR2/NOTCH1/NRARP/RDH10/SETD2/SIX4/SOX8/SRF/YAP1/CSF1/FEM1B/GREM1/HOXA5/MET/NKX3-1/RERE/SLIT2/ST14/AR/CSMD1/DLG5/EDN1/NPNT/SULF1/BTRC/CASR/FGF2/IHH/MAP3K13…	131
M14380	GOBP_CELLULAR_RESPONSE_TO_STEROID_HORMONE_STIMULUS	133/7722	203/17872	1.0114e-10	8.48334e-09	5.49646e-09	KDM3A/PGRMC2/RXRA/RXRG/SGK1/ACVR1/ARNTL/CLOCK/CRY1/CYP7B1/FOXP1/IGF1R/JAK2/LATS1/NR3C1/NR4A3/POU4F2/RHOA/ZMIZ1/ANXA1/BMP7/CBX3/FOXO3/LMO3/SMARCA4/TMF1/ARID1A/ATP1A2/CNOT2/EIF4E/PTGES3/RPS6KB1/SAFB/ESR1/TAF7/ABHD2/BCL2L11/CRY2/DAB2/DDX5/HSPA8/KLF9/NR2C1/REST/RNF6/URI1/ZBTB7A/CYP1B1/FBXO32/HNRNPU/KDM4C/RBFOX2/SIRT1/UBR5/YAP1/ZFP36L1/ZFP36L2/ISL1/LBH/NKX3-1/PHB/AR/EDN1/PMEPA1/USP8/ESRRG/STRN3/CNOT9/…	133
M16760	GOBP_NEGATIVE_REGULATION_OF_CATABOLIC_PROCESS	198/7722	326/17872	1.02949e-10	8.48334e-09	5.49646e-09	BCL2/DAB2IP/EIF4ENIF1/ELAVL1/FMR1/GDNF/MYCBP2/ROCK1/SMG1/TAB2/EIF4G3/GOLGA2/HMGCR/HNRNPD/PRKAA1/TOB1/USP25/WAC/AXIN2/CNR1/DAZ1/DAZ2/DAZ3/DAZ4/EFNA1/MTOR/PTPN3/SNX3/STYX/TIMP3/USP7/CHMP4B/DHX36/EIF4E/EIF4G2/MTM1/TAF1/UCHL5/YBX1/EPHA4/MCL1/CTSA/E2F1/FOXK2/PDE3B/SMAD4/SORL1/STAT3/ATG7/TARDBP/CAMLG/HDAC4/HIPK2/HNRNPU/MDM4/PIK3CA/RIC1/RYBP/SERPINE2/TAB3/TENT2/TENT4B/MAPK14/MET/N4BP1/OPHN1/PHB/SNX12/NO…	198
M13882	GOBP_PROTEIN_POLYUBIQUITINATION	155/7722	244/17872	1.02984e-10	8.48334e-09	5.49646e-09	BCL2/CUL1/FBXO38/UBE2G1/AKTIP/ANAPC13/ARIH1/CTNNB1/HECTD1/ITCH/KBTBD7/MARCHF6/RC3H1/RNF180/RNF216/TRIM6/UBE2B/UBE2H/UBE2Q2/UBE2W/UBE3C/SASH1/UBE2O/XIAP/STUB1/TAF1/UBE2D2/BARD1/MKRN1/UBE2A/UBE4B/ZFP91/ANKIB1/CDC23/MARCHF8/NEDD4L/NHLRC3/RNF6/TNKS2/TOPORS/TRIM3/RNF217/UBE2D1/WWP2/FBXL7/RNF19B/SMURF2/DDX3X/FBXO22/FBXO28/HECW2/PELI2/RC3H2/RNF146/RNF8/TTC3/UBE2D3/UBE2K/UBE2R2/UBE4A/UBR5/RNF144A/UBE2E2/…	155
M13743	GOBP_REGULATION_OF_PROTEIN_CATABOLIC_PROCESS	233/7722	395/17872	1.35638e-10	1.10013e-08	7.12787e-09	DAB2IP/FMR1/GSK3B/MYCBP2/ROCK1/ARIH1/ASB11/BAG2/DACT1/FOXO1/HECTD1/HMGCR/ITCH/LATS1/PIAS1/RDX/RNF180/SOX9/UBQLN1/USP25/WAC/XPO1/ATXN3/EFNA1/PTPN3/SNX3/STYX/TIMP3/TMF1/USP7/APC/GCLC/MTM1/RCHY1/STUB1/TAF1/UCHL5/VGLL4/BARD1/EPHA4/ADAM9/AGTPBP1/ANKIB1/CTSA/DAB2/FBXL5/LDLR/MFSD8/MYLIP/NEDD4L/PKD1/RGMA/RNF128/SMAD4/SORL1/UBXN2A/ATG7/RNF217/WWP2/NUB1/RNF19B/SMURF2/CAMLG/CAV1/EEF1A1/FBXO22/HECW2/HIPK2/ID…	233
M18740	GOBP_RHYTHMIC_PROCESS	183/7722	298/17872	1.44799e-10	1.15664e-08	7.49401e-09	FBXL3/FZD4/GSK3B/KCND2/MYCBP2/NAMPT/NKX2-1/PDGFRA/PPARGC1A/PPP1CC/RAI1/RORA/SP1/AHR/ARNTL/BHLHE40/CLOCK/CRY1/FSHB/GNAQ/HNRNPD/ID1/ID4/IGF1R/KDM5B/LGR4/NCOA2/NLGN1/NUDT12/PRKAA1/SFPQ/SLC6A4/TGFB3/ANXA1/CBX3/CREBBP/FOXO3/HAS2/MAPK8/MTOR/NRIP1/ROBO2/USP7/ZNF830/CREB1/GFPT1/KAT2B/MAPK10/NPAS2/PROKR2/PROX1/ROCK2/TGFB2/DYRK1A/ESR1/KMT2A/OPN5/OXTR/BHLHE41/CRY2/DDX5/EGR2/EREG/HLF/KLF9/MMP2/RORC/ATG7/C3or…	183
M42748	GOBP_POSITIVE_REGULATION_OF_KINASE_ACTIVITY	274/7722	477/17872	1.71687e-10	1.35095e-08	8.75294e-09	DAB2IP/FZD4/PDGFRA/TAB2/TAOK1/TNFSF11/VAV2/VAV3/VLDLR/ABI1/ACVR2B/ADRB2/AKAP13/BMPR2/CAB39/CCNY/CENPE/EMP2/EPHB4/FGFR2/GRM5/HTR2A/IGF1R/JAK2/MALT1/MAP2K3/PAK2/PIK3R4/PRRC1/RHOA/RICTOR/SPRY2/ABL1/AREG/AXIN2/DOCK3/EFNA1/FERMT2/FGF13/IQGAP1/MAP3K5/MTOR/PDCD10/RANBP2/SASH1/TEK/TENM1/CAMKK1/CCND3/MOB1B/PROX1/RASGRP1/STK3/TGFB2/EPHA4/EPHB1/ZFP91/ADAM9/ATG14/CCND1/CDKN1A/EPHA5/EPHA7/EREG/FLT1/LRP8/MAPRE…	274
M13800	GOBP_MAINTENANCE_OF_CELL_NUMBER	98/7722	141/17872	2.21022e-10	1.71357e-08	1.11024e-08	EIF4ENIF1/ELAVL1/KDM2B/KDM3A/CTNNB1/CTR9/DLL1/FOXO1/HES1/HOOK3/JAG1/KLF4/MED14/MED6/RBPJ/RIF1/SOX9/TUT4/BMP7/FOXO3/PCM1/CDC73/CNOT2/EIF4E/PROX1/RTF1/SS18/MTF2/MMP24/NCOA3/REST/SOX4/STAT3/TET1/ZHX2/EZH2/GATA2/KDM4C/LDB2/NOTCH1/SAV1/SKI/TAL1/YAP1/ZFP36L2/ZNF322/LBH/DDX6/IGF1/BMPR1A/PHF19/SALL4/WNT7A/ZC3H13/SIX2/TAF5L/WNT9B/NOG/ZNF706/KLF10/RAF1/MED21/PELO/CDH2/HNF1B/NIPBL/CDX2/EOMES/LIF/LOXL2/NR2E1…	98
M24078	GOBP_ROOF_OF_MOUTH_DEVELOPMENT	69/7722	91/17872	2.33126e-10	1.78122e-08	1.15407e-08	ANP32B/OSR2/PDGFRA/ACVR2B/JAG2/LRRC32/TGFB3/TGFBR3/DLX6/FOXE1/MEOX2/ITGB8/MSX1/TGFB2/SMAD2/BNC2/OSR1/SMAD4/SOS1/TGFBR2/DLX5/GABRB3/SKI/SUMO1/TSHZ1/ASPH/EPHB2/TGFBR1/WNT3A/GDF11/TIPARP/FOXF2/INSIG1/SATB2/BMPR1A/CSRNP1/PLEKHA1/TFAP2A/WNT7A/BCOR/HAND2/INTU/IRF6/WNT5A/SOX11/WNT9B/PYGO2/ALX4/TBX2/TBC1D32/COL2A1/FRAS1/ARID5B/PKDCC/TCF21/TWIST1/EPHB3/LEF1/SNAI1/PRRX1/BBS7/FZD2/SGPL1/CHD7/GLI3/INSIG2/DLG…	69
M6050	GOBP_REGULATION_OF_AXONOGENESIS	105/7722	154/17872	2.99569e-10	2.25618e-08	1.46181e-08	CDH4/GSK3B/SYNGAP1/BDNF/BMPR2/DCC/MAP2/NRP1/PAK2/POU4F2/SEMA3C/ULK1/CDKL3/EFNA1/FGF13/KIAA0319/PLXNC1/ROBO2/EIF4G2/EPHA4/SEMA5A/UST/EPHA7/LIMK1/NDEL1/NIN/PLXNA1/RNF6/SEMA4B/SEMA7A/STK11/TIAM1/PAFAH1B1/MAP6/CDKL5/NTRK2/SKIL/SRF/ULK2/DISC1/EPHB2/RET/SHTN1/SLIT2/WNT3A/POU3F2/SPART/FN1/SEMA4C/PLXNB2/CDK5R1/DIXDC1/MAP2K1/MAP3K13/PLXNA4/RTN4/SEMA3A/SEMA3D/SEMA5B/SEMA6D/VEGFA/WNT7A/DIP2B/WNT5A/MAP1B/RAB…	105
M10039	GOBP_CARDIAC_CHAMBER_DEVELOPMENT	112/7722	167/17872	3.66591e-10	2.72207e-08	1.76366e-08	CITED2/ACVR1/BMPR2/COL11A1/DLL4/FGFR2/FRS2/GATA3/HECTD1/HES1/IGF1R/JAG1/MEF2C/NRP1/NRP2/RBPJ/SEMA3C/TGFBR3/ZBTB14/ZFPM2/BMP7/FOXF1/ROBO2/SALL1/TEK/MYOCD/PROX1/SFRP2/TGFB2/AP2B1/HEG1/HIF1A/SMAD4/SOS1/SOX4/TGFBR2/TRIP11/CPE/KCNK2/MAML1/MDM4/NOTCH1/NOTCH2/SAV1/SRF/TMEM65/GATA6/ISL1/NDST1/SLIT2/TGFBR1/LRP2/POU4F1/FOXC1/ADAMTS6/BMPR1A/LUZP1/PARVA/SALL4/SMAD7/NPY2R/HAND2/WNT5A/SOX11/GJA5/HEY1/LMO4/NOG/…	112
M12903	GOBP_RESPONSE_TO_OXYGEN_LEVELS	193/7722	320/17872	4.07786e-10	2.9859e-08	1.9346e-08	BCL2/CITED2/CPEB2/DNMT3A/KCND2/RORA/ATF2/BRIP1/CCNA2/CD38/FOXO1/NF1/POU4F2/PRKAA1/RBPJ/RHOA/SCN2A/SLC6A4/TFRC/TGFB3/TGFBR3/UBQLN1/ATP7A/BMP7/CREBBP/EGLN1/ERCC3/FOXO3/MTOR/SLC8A1/VCAM1/FUNDC1/MYOCD/NR4A2/ROCK2/SCAP/STUB1/TGFB2/ATP6V0D1/EPHA4/OXTR/BNIP2/E2F1/EGLN3/HIF1A/MMP2/REST/SMAD4/TGFBR2/TMBIM6/ATG7/FAS/CRYAB/PIK3CB/ADAM17/APAF1/CAV1/CD24/CPEB1/CXCR4/CYB5R4/HIPK2/KCNK2/MDM4/NFE2L2/NOTCH1/PLOD2…	193
M12997	GOBP_HEART_MORPHOGENESIS	159/7722	255/17872	4.62131e-10	3.31214e-08	2.14597e-08	CITED2/DLC1/VANGL2/ACVR1/ATF2/BMPR2/CERT1/COL11A1/CTNNB1/DLL1/DLL4/EPHB4/FGFR2/GATA3/HES1/JAG1/MEF2C/NPY1R/NRP1/NRP2/PTCH1/RBPJ/SEMA3C/SOX9/SPRY1/TGFB3/TGFBR3/ZFPM2/ZMIZ1/ASXL1/AXIN2/BMP7/EFNA1/EYA1/FOXF1/HAS2/MTOR/NOTO/ROBO2/TEK/MSX1/PROX1/SFRP2/TGFB2/ZIC3/HEG1/HIF1A/PKD2/S1PR1/SMAD4/SOS1/SOX4/TGFBR2/TMEM100/CPE/FLRT2/MDM4/NOTCH1/NOTCH2/SAV1/SRF/YAP1/COL5A1/CRKL/GATA6/ISL1/SLIT2/TGFBR1/WNT3A/EDN…	159
M18265	GOBP_GOLGI_VESICLE_TRANSPORT	183/7722	301/17872	4.64906e-10	3.31214e-08	2.14597e-08	AP3S1/AP4M1/ATL2/KIF13A/PGAP1/RAB14/ANK3/ARFGEF2/BCAP29/COG7/DOP1A/GOLGA2/MON2/PLPP3/RAB10/RAB2A/RAB6B/RAB6D/SCAMP1/SEC22C/SPAST/TMED7/VAPA/WIPI1/ACSL3/CCDC91/GCC2/GOLPH3L/SNX3/SORT1/TRAPPC4/CNST/DOP1B/RAB33B/SCAP/SEC24A/SPTBN1/STEAP2/ZW10/RAB31/VPS35L/ANKFY1/ATL3/BICD2/GOSR1/PPP6C/RAB8B/SAR1B/SCAMP2/SNX8/SORL1/TBC1D20/TRIP11/OSBPL5/VAMP7/TRAPPC3/ARF3/CYTH3/GBF1/GOLPH3/PRKCI/SAR1A/SEC31A/SORCS1/S…	183
M10484	GOBP_REGULATION_OF_CELL_MORPHOGENESIS	185/7722	305/17872	4.89666e-10	3.44203e-08	2.23013e-08	C1QBP/DLC1/FZD4/LARP4/BRWD3/CCL7/CORO1C/DOCK1/FGD6/GNA13/NRP1/PHIP/RDX/RHOA/RHOBTB3/WASF3/ZMYM4/ZMYM6/ABL1/ANXA1/ARAP1/CDKL3/FERMT2/GRIP1/HAS2/PLXNC1/RASA1/BCL11A/DHX36/NTNG1/PTPRD/SEPTIN7/SLC23A2/STAU2/EPHA4/EPS8/PALM2AKAP2/RAB21/STRIP1/ARHGEF18/BRWD1/CAPRIN2/DAB2/FBXO31/FGD4/FGD5/LRP8/NEDD4L/PLXNA1/RHOC/STRIP2/BAMBI/CRK/PAFAH1B1/ALDOA/CDC42SE2/AGO4/ANKRD27/CDKL5/CSPG5/CXCR4/KANK1/LPAR1/RND3/SYN…	185
M29345	GOBP_POSITIVE_REGULATION_OF_MRNA_METABOLIC_PROCESS	87/7722	123/17872	5.49335e-10	3.79238e-08	2.45713e-08	CPEB3/EIF4ENIF1/ROCK1/CNOT6/CNOT6L/GIGYF2/HNRNPD/NUP98/PAN3/PUM1/RC3H1/TOB1/TRA2A/TUT4/YTHDF3/DCP2/SAMD4A/CDC73/CNOT2/DHX36/ROCK2/TRA2B/YBX1/TNRC6B/CNOT7/HSPA8/MEX3D/NANOS1/TARDBP/CELF4/CPEB1/HNRNPU/KHSRP/NCL/NUDT21/PRDX6/RC3H2/SNW1/TENT4B/TNRC6C/TUT7/YTHDF1/YTHDF2/ZFP36L1/ZFP36L2/DCP1A/ZC3H12D/NOCT/TENT4A/CNOT8/GTPBP1/THRAP3/AGO2/BTG2/CSDE1/MOV10/RBM24/ZFP36/PRR5L/NCBP2/PABPC1/SYNCRIP/SAMD4B/PAT…	87
M11547	GOBP_POSITIVE_REGULATION_OF_ORGANELLE_ORGANIZATION	277/7722	487/17872	5.53895e-10	3.79238e-08	2.45713e-08	BBC3/GSK3B/PLCB1/PPARGC1A/RAD21/SLAIN2/ADRB2/AKAP9/ATRX/CLIP1/CNOT6/CNOT6L/CRACD/CTNNB1/F2RL1/FSCN1/HNRNPA1/HNRNPA2B1/HNRNPD/ID1/MAPKAPK5/NCKAP1/NRP1/PAN3/PHIP/RAB3GAP2/RHOA/RICTOR/SEPTIN9/SFPQ/SPAST/TGFB3/UBE2B/ULK1/WASF3/WIPI1/ABL1/ANXA1/CFL2/FERMT2/MAPK8/MTOR/TEK/TENM1/C2CD5/CNOT2/DHX36/DYNC1H1/MAPK1/MSX1/NEK7/PROX1/ROCK2/SEPTIN7/VDAC1/BAG4/G3BP1/G3BP2/RALA/SEMA5A/ARHGEF10/ATL3/BCL2L11/CDC23/C…	277
M12291	GOBP_HORMONE_MEDIATED_SIGNALING_PATHWAY	124/7722	190/17872	6.24178e-10	4.2188e-08	2.73341e-08	KDM3A/PGRMC2/RXRA/RXRG/APPL1/ARNTL/CLOCK/CRY1/CYP7B1/FOXP1/JAK2/LATS1/LGR4/NR3C1/NR4A3/NR5A2/POU4F2/RHOA/THRB/ZMIZ1/BMP7/LANCL2/LGR5/LMO3/SMARCA4/TMF1/APPL2/ARID1A/CNOT2/PTGES3/SAFB/ESR1/TAF7/ABHD2/CRY2/DAB2/DDX5/NR2C1/PRCP/RNF6/THRA/ZBTB7A/GTF2H1/KDM4C/LATS2/RBFOX2/SIRT1/UBR5/YAP1/ISL1/LBH/NKX3-1/PHB/RARA/ACSL1/AR/PMEPA1/PPARG/ESRRG/PRLR/STRN3/CNOT9/PPARD/CARM1/GHR/PIAS2/PLPP1/PTH/RARB/SSTR3/YWH…	124
M16634	GOBP_POSITIVE_REGULATION_OF_NEURON_PROJECTION_DEVELOPMENT	102/7722	150/17872	6.76578e-10	4.51509e-08	2.92538e-08	CNTN1/DAB2IP/FBXO38/MAGI2/TENM3/TMEM106B/VLDLR/BDNF/FUT9/IGF1R/ITGA6/SCARF1/STK24/ABL1/BMP7/CBFA2T2/CNR1/ENC1/SNX3/ABL2/DHX36/NEGR1/PLPPR5/STAU2/CAPRIN2/LRP8/NDEL1/RETREG3/PAFAH1B1/ANKRD27/EZH2/NFE2L2/NPTN/NTRK2/PRKCI/TOX/TWF1/DISC1/EPHB2/RELN/RET/ROR1/TMEM30A/FYN/CRTC1/PLXNB2/ACTR2/CAPRIN1/ZDHHC15/COBL/LYN/P3H1/RAP1A/RGS2/WNT5A/CREB3L2/PAK3/ADNP/DBN1/RAPGEF2/EHD1/CUX2/ATF1/EP300/CAMK2B/NDRG4/STM…	102
M29344	GOBP_NEGATIVE_REGULATION_OF_MRNA_METABOLIC_PROCESS	70/7722	94/17872	6.93485e-10	4.57007e-08	2.961e-08	C1QBP/EIF4ENIF1/ELAVL1/FMR1/GDNF/CTR9/HNRNPA2B1/HNRNPD/TOB1/AXIN2/DAZ1/DAZ2/DAZ3/DAZ4/SFSWAP/SRSF10/YBX1/BARD1/DYRK1A/E2F1/TARDBP/CELF4/HNRNPU/TENT4B/MAPK14/NOCT/TENT4A/THRAP3/CCNT1/CSDE1/RBM24/HNRNPA0/ZFP36/SRSF9/RNF20/MEIOC/PABPC1/SRSF12/SYNCRIP/YBX3/DHX34/SRSF6/TENT5A/TENT5B/HNRNPK/RBM46/LARP1/MAPKAPK2/MYD88/SRSF4/ZC3H14/ELAVL4/CIRBP/IGF2BP1/PTBP1/TIRAP/ANGEL2/SRSF7/A1CF/PAIP1/RBMX/BOLL/PCBP4/…	70
M10386	GOBP_COGNITION	185/7722	306/17872	7.12466e-10	4.63719e-08	3.00449e-08	C1QL1/CPEB3/GABRA5/HOXA1/ITGB1/LMX1A/PLCB1/RASGRF1/SGK1/SLC24A2/SYNGAP1/VLDLR/APP/BDNF/GRM5/HMGCR/HTR2A/KRAS/MEF2C/NF1/SCN2A/SLC6A4/TBR1/ABL1/BRINP1/CNR1/FGF13/SLC7A11/ATP1A2/CREB1/DOP1B/MAPK1/NCSTN/PPP1R1B/RPS6KB1/SETD5/SHANK2/TMOD2/EIF2AK4/ITGA8/NRXN1/OXTR/ATXN1/ATXN1L/DRD1/EGR2/HIF1A/KCNK10/LDLR/NEUROG1/PAK5/TANC1/THRA/PAFAH1B1/PICALM/SLC12A5/TAFA2/ADGRB3/ATAD1/CAMK4/CEBPB/CNTNAP2/KCNK2/MAGT1/…	185
M15958	GOBP_TELENCEPHALON_DEVELOPMENT	155/7722	249/17872	9.07308e-10	5.83333e-08	3.77948e-08	BCL11B/DAB2IP/FEZF2/GSK3B/KDM2B/LMX1A/PLCB1/RFX4/BTBD3/CTNNB1/DLX2/FBXO45/HES1/ID4/IGF1R/NF1/NPY/RHOA/SUN1/TBR1/ZMIZ1/FGF13/LHX2/ROBO2/SALL1/SLC7A11/SLC8A1/ZSWIM6/ALDH1A3/ATP1A2/LHX6/PROX1/TRA2B/UCHL5/CDK6/OXTR/SLC38A2/TMEM108/AGTPBP1/CEP120/DRD1/EPHA5/EZH1/FAT4/HIF1A/LRP8/NDEL1/NFIB/NIN/SEMA7A/CRK/PAFAH1B1/PHLPP2/ASCL1/SLC1A2/CNTNAP2/CXCR4/DLX5/EZH2/ID2/KCNA1/NEUROD1/NTRK2/SKI/SRF/TENT2/CRKL/DIS…	155
M14810	GOBP_REGULATION_OF_MRNA_SPLICING_VIA_SPLICEOSOME	75/7722	103/17872	9.9493e-10	6.3196e-08	4.09454e-08	C1QBP/FMR1/MBNL2/WTAP/CWC22/HNRNPA1/HNRNPA2B1/MBNL1/NUP98/QKI/SRSF2/TRA2A/YTHDC1/KHDRBS3/MBNL3/SFSWAP/KHDRBS2/SRSF10/TRA2B/DYRK1A/FXR1/SON/DDX5/HSPA8/REST/SRPK2/ZBTB7A/CELF4/FAM172A/HNRNPU/NCL/PRDX6/RBFOX2/RBM39/SNW1/FXR2/RBM25/CELF5/THRAP3/RBM24/NOVA1/RBFOX1/SRSF9/SF1/SRPK1/SRSF12/ZC3H10/SRSF6/TIA1/HNRNPK/NOVA2/RBM7/SRSF4/CELF2/CIRBP/PTBP1/LARP7/CELF3/SRRM4/HMX2/SNRNP70/SF3B4/HNRNPL/SRSF7/SRRM1/…	75
M10639	GOBP_SYNAPSE_ASSEMBLY	118/7722	180/17872	1.07189e-09	6.72738e-08	4.35875e-08	ADGRL3/FLRT3/IL1RAP/LRRTM3/SLITRK3/SLITRK5/APP/BDNF/FBXO45/LRRC4/MEF2C/NECTIN1/NLGN1/PDLIM5/FGF13/GABRA1/GABRB2/PCDH17/PCLO/ROBO2/GPC6/NEGR1/PTPRD/SETD5/SHANK2/STAU2/DNM3/EPHB1/LGI2/NRXN1/OXTR/DRD1/EPHA7/CBLN4/SLITRK2/FLRT2/GABRG2/GPM6A/SYNDIG1/ADGRB3/EFNB2/GABRB3/GPC4/LRRN1/NPTN/NTRK2/PCDHB9/SDK1/SIX4/CRKL/EPHB2/WNT3A/DLG5/LRRTM2/MECP2/POU4F1/GABRA2/PLXNB2/LRRN3/SPTBN2/WNT7A/CLSTN2/CBLN2/SDK2/WN…	118
M15014	GOBP_CONNECTIVE_TISSUE_DEVELOPMENT	161/7722	261/17872	1.13818e-09	6.97731e-08	4.52068e-08	EFEMP1/GDF6/KLF7/NAMPT/OSR2/PGRMC2/PPARGC1A/ZEB1/ATF2/BMP3/BMPR2/COL11A1/CTNNB1/DLX2/ID4/MEF2C/MEF2D/POU4F2/SCX/SOX9/WNT5B/ATP7A/AXIN2/BMP7/WT1/FGF9/ITGB8/MSX1/SFRP2/TBL1XR1/IFT80/CTSK/HIF1A/NFIB/OSR1/PKD1/PTHLH/RORC/RUNX3/SMAD5/SORL1/TGFBR2/THRA/TRIP11/BPNT2/EIF2AK3/LNPK/MAF/NOTCH1/PIK3CA/RUNX1/RUNX2/SIRT1/SLC39A14/SMAD1/SMPD3/SOX5/SOX6/SOX8/SRF/TRPS1/CCN4/COL27A1/COL5A1/CSF1/GREM1/HOXA5/MAPK14/…	161
M42878	GOBP_REGULATION_OF_CANONICAL_WNT_SIGNALING_PATHWAY	161/7722	261/17872	1.13818e-09	6.97731e-08	4.52068e-08	DAB2IP/FZD4/GSK3B/RBMS3/SHISA6/TCF7L2/TMEM170B/ARNTL/CCNY/CTNNB1/DACT1/DKK3/FGFR2/FOXO1/FZD6/GNAQ/IGFBP1/LATS1/LGR4/PPM1A/RBPJ/SOX9/TLE1/TLE4/UBE2B/USP34/AXIN2/CSNK1G3/FOXO3/LGR5/RECK/RNF220/XIAP/ZNRF3/APC/FGF9/SFRP2/STK3/TBL1XR1/CYLD/G3BP1/RSPO3/SEMA5A/AMER2/BICC1/CAPRIN2/DAB2/LYPD6/SOX4/STK11/TMEM64/TNKS2/BAMBI/CCNYL1/SMURF2/ZEB2/ATP6AP2/CAV1/CSNK1G1/DDX3X/DKK2/DLX5/KANK1/KPNA1/LATS2/NOTCH1/NOT…	161
M24855	GOBP_POSTSYNAPSE_ORGANIZATION	108/7722	162/17872	1.27491e-09	7.72567e-08	5.00555e-08	ABHD17C/ARHGAP44/CNKSR2/GDNF/IL1RAP/SHISA6/SLITRK3/SYNGAP1/TANC2/DOCK10/IGF1R/LRRC4/NLGN1/NRP1/NRP2/PDLIM5/PPFIA2/EFNA1/SLC7A11/DHX36/GPHN/PTPRD/SHANK2/STAU2/DNM3/EPHA4/EPHB1/NGEF/NRXN1/TMEM108/CAPRIN2/EPHA7/HSPA8/LRP8/SRCIN1/TANC1/PAFAH1B1/CDKL5/HOMER1/CRKL/EPHB2/OPHN1/RELN/FYN/LRRTM2/LZTS3/ACTR2/CAPRIN1/CDK5R1/FNTA/INSR/SPTBN2/WNT7A/ZDHHC15/CTNND2/PRMT3/WNT5A/CDC42/GRIN2B/SIPA1L1/CNTNAP1/PAK3/U…	108
M12865	GOBP_REGULATION_OF_TRANSMEMBRANE_RECEPTOR_PROTEIN_SERINE_THREONINE_KINASE_SIGNALING_PATHWAY	165/7722	269/17872	1.30038e-09	7.79049e-08	5.04754e-08	CITED2/CTDSPL2/GDF6/MAGI2/NKX2-1/RASL11B/ZEB1/ACVR1/ACVR2B/BMP3/BMPER/BMPR2/DACT1/DKK3/FBN1/HES1/JAK2/LATS1/LEMD3/PPM1A/PRDM16/RBPJ/SPRED1/SPRY1/SPRY2/TGFB3/TGFBR3/TOB1/ABL1/BMP7/CAV2/CREBBP/KIAA0319/RBPMS/UBE2O/XIAP/ASPN/FGF9/MSX1/MYOCD/ONECUT2/SFRP2/STUB1/TGFB2/TRIM33/ITGA8/SMAD2/DAB2/RGMA/SMAD4/SORL1/STK11/TGFB1I1/TGFBR2/ZBTB7A/BAMBI/UBE2D1/SMURF2/ZEB2/ACVR2A/ADAM17/CAV1/FSTL1/HIPK2/LATS2/NEO1…	165
M15507	GOBP_POSITIVE_REGULATION_OF_WNT_SIGNALING_PATHWAY	98/7722	144/17872	1.35882e-09	8.04912e-08	5.21512e-08	ARNTL/DACT1/FGFR2/LGR4/PPM1A/RBPJ/UBE2B/USP34/WNT5B/ABL1/CSNK1G3/LGR5/RECK/RNF220/SALL1/SMARCA4/XIAP/CDC73/FGF9/SFRP2/TBL1XR1/RSPO3/SEMA5A/CAPRIN2/DAB2/LYPD6/SOX4/TNKS2/BAMBI/SMURF2/ZEB2/ATP6AP2/CAV1/CSNK1G1/DDX3X/DKK2/DLX5/KANK1/MBD2/NRARP/RNF146/SKI/UBR5/YAP1/CCN4/DISC1/WNK1/WNT3A/TTC21B/SULF1/USP8/ADGRA2/SULF2/TMEM198/AMER1/DIXDC1/EDA/FGF2/LRRK1/MLLT3/ATP6V1C2/WNT5A/CTDNEP1/PPM1B/CSNK1D/GSKIP/…	98
M8141	GOBP_REGULATION_OF_RAS_PROTEIN_SIGNAL_TRANSDUCTION	122/7722	188/17872	1.45047e-09	8.49653e-08	5.505e-08	ARFGEF1/ARHGAP44/ARHGEF3/BCL6/DAB2IP/DLC1/ITGB1/NET1/RASGRF1/SHOC2/SYNGAP1/AKAP13/ARFGEF2/ARHGEF28/AUTS2/DENND4A/F2RL1/KBTBD7/KRAS/NF1/NRP1/PSD2/PSD3/RDX/SCAI/SPRY1/SPRY2/ABL1/GPR18/PDCD10/PPP2CB/RASA1/RIPOR2/STARD13/ABL2/RASGRP1/TGFB2/TNFAIP1/EPS8/ABCA1/ARHGEF10/ARHGEF18/HEG1/IQSEC2/MCF2L/MFN2/PSD/RASGRF2/SQSTM1/SSX2IP/CRK/RASA2/CDC42SE2/PIK3CB/RABGEF1/CYTH3/GBF1/KANK1/KITLG/LPAR1/NOTCH1/NOTCH2/…	122
M42631	GOBP_MRNA_CATABOLIC_PROCESS	147/7722	235/17872	1.50579e-09	8.72368e-08	5.65217e-08	CPEB3/EIF4ENIF1/ELAVL1/FMR1/GDNF/ROCK1/SMG1/CNOT6/CNOT6L/ERI1/GIGYF2/HNRNPD/NUDT12/PAN3/PUM1/PUM2/RC3H1/TOB1/TUT4/YTHDF3/AXIN2/DAZ1/DAZ2/DAZ3/DAZ4/DCP2/SAMD4A/CNOT2/DHX36/PNRC2/ROCK2/XRN1/YBX1/FXR1/TNRC6B/AGO1/CNOT7/DDX5/E2F1/FASTK/MEX3D/NANOS1/RNH1/ZHX2/TARDBP/AGO4/GSPT1/HNRNPU/KHSRP/MYEF2/RC3H2/SERBP1/TENT2/TENT4B/TNRC6C/TUT7/VIM/YTHDF1/YTHDF2/ZFP36L1/ZFP36L2/CASC3/DCP1A/FXR2/MAPK14/ZC3H12D/ATM…	147
M15095	GOBP_RESPIRATORY_SYSTEM_DEVELOPMENT	130/7722	203/17872	1.52294e-09	8.72713e-08	5.65441e-08	HSD11B1/NKX2-1/PDGFRA/SP3/ACVR2B/BASP1/BMPR2/CTNNB1/FGF7/FGFR2/HES1/KLF2/KRAS/RBPJ/SOX9/SPRY1/SPRY2/STK40/TGFB3/THRB/ZFPM2/ASXL1/ATP7A/EDN2/FOXF1/SLC7A11/WT1/ALDH1A3/CREB1/FGF9/MAN2A1/MAPK1/MYOCD/PROX1/PTGES3/ZIC3/SMAD2/ATXN1L/HEG1/NFIB/NKIRAS1/PKD1/TGFBR2/THRA/AP3B1/ASCL1/GLI2/CCBE1/DLX5/NOTCH1/RC3H2/RDH10/SAV1/SIM2/SIX4/SKI/SMPD3/SRF/YAP1/ABCA12/FBXW7/GATA6/HOXA5/MME/RARA/DLG5/BMPR1A/EDA/FGF2/M…	130
M13901	GOBP_RESPONSE_TO_STEROID_HORMONE	196/7722	330/17872	1.80034e-09	1.0144e-07	6.57241e-08	BCL2/HMGB2/KDM3A/PAPPA/PGRMC2/RXRA/RXRG/SGK1/ACVR1/ARNTL/CD38/CLDN1/CLOCK/CRY1/CYP7B1/FOXP1/IGF1R/JAK2/LATS1/NCOA2/NR3C1/NR4A3/POU4F2/RHOA/TGFB3/TRIM63/ZMIZ1/ANXA1/AREG/BMP7/CBX3/FOXO3/LMO3/SMARCA4/TMF1/ARID1A/ATP1A2/CNOT2/EIF4E/PTGES3/RPS6KB1/SAFB/TGFB2/ESR1/OXTR/TAF7/ABHD2/ADAM9/BCL2L11/CCND1/CRY2/DAB2/DDX5/HSPA8/KLF9/NR2C1/RBBP7/REST/RNF6/TGFBR2/TXNIP/URI1/ZBTB7A/CYP1B1/CAV1/FBXO32/HNRNPU/IGFB…	196
M10934	GOBP_HISTONE_METHYLATION	106/7722	159/17872	1.80868e-09	1.0144e-07	6.57241e-08	ARID4B/KDM3A/RBBP5/ARID4A/ATRX/AUTS2/CTNNB1/CTR9/GATA3/KDM6A/KMT2C/MECOM/MLLT6/NFYB/PAXBP1/PRDM16/PRDM2/RIF1/TET2/TET3/CREBBP/WDR82/PHF20/PRDM12/RTF1/SETD5/SETMAR/KMT2A/KPNA7/MTF2/NSD1/CHD5/EZH1/KMT2B/KMT5B/PRDM6/SMAD4/TET1/SMYD2/KANSL1/ASH1L/DNMT3B/EHMT1/EZH2/KDM4C/KMT2E/KMT5C/NELFA/SETD2/SIRT1/SNW1/SUZ12/DOT1L/SETD7/JARID2/MECP2/NSD3/TTLL12/CARM1/MYB/OGT/PHF19/PRDM4/SETD3/BCOR/RNF20/PAX5/EZHIP/…	106
M15850	GOBP_NEURON_DEATH	207/7722	352/17872	2.0662e-09	1.14663e-07	7.42917e-08	BCL2/GABRA5/GDNF/GSK3B/KDM2B/PPARGC1A/ROCK1/SYNGAP1/APP/ATF2/BDNF/CTNNB1/DCC/GATA3/JAK2/KRAS/MEF2C/NF1/NPY/NR4A3/NRP1/OXR1/RHOA/SCN2A/SET/TGFB3/THRB/TMTC4/ABL1/FOXO3/GABRB2/MAP2K4/MAP3K5/RASA1/SLC7A11/STXBP1/XIAP/CHMP4B/GCLC/GCLM/GRIK2/NCSTN/NR4A2/RRAS2/SIAH1/SLC23A2/TGFB2/EPHB1/MCL1/ADARB1/AP2B1/BCL2L11/BTBD10/EGLN3/EPHA7/HIF1A/IL6ST/KCNB1/REST/SORL1/SRPK2/TNFRSF21/WFS1/FAS/ASCL1/ITGA1/NCOA7/PIC…	207
M14273	GOBP_REGULATION_OF_CELL_SUBSTRATE_ADHESION	137/7722	217/17872	2.24266e-09	1.23159e-07	7.97963e-08	BCL2/BCL6/C1QBP/DLC1/FZD4/GSK3B/NID1/ROCK1/BST1/CLASP2/CORO1C/DOCK1/EDIL3/EGFL6/EMP2/JAG1/JAK2/NF1/NPY/NRP1/PEAK1/RHOA/UTRN/VCL/ABL1/ATXN3/FERMT2/FOXF1/HAS2/RASA1/TEK/ABI3BP/CASK/ONECUT2/PTPRA/PTPRJ/ROCK2/CDK6/DUSP3/CORO2B/DAB2/MINK1/PIK3R1/CRK/PIK3CB/SPOCK1/CSPG5/EPB41L5/KANK1/LIMCH1/NOTCH1/VWC2/CRKL/CSF1/DISC1/FBLN2/GCNT2/GREM1/ITGA5/NPNT/TSC1/DOCK5/FN1/RIN2/ARHGAP6/PTK2/ARL2/CD3E/RREB1/VEGFA/W…	137
M10301	GOBP_NEGATIVE_REGULATION_OF_CELL_DEVELOPMENT	117/7722	180/17872	2.70495e-09	1.45515e-07	9.42809e-08	GSK3B/SYNGAP1/CORO1C/CTNNB1/DCC/DLX2/FBN1/HES1/HOOK3/ID1/ID4/MAP2/NF1/NRP1/PPP3CA/SEMA3C/ULK1/BMP7/BRINP1/CDKL3/FGF13/KIAA0319/LHX2/PCM1/APPL2/BCL11A/SEMA5A/EPHA7/LDLR/PTHLH/REST/RNF6/SEMA4B/SEMA7A/SORL1/KANK1/NOTCH1/PRTG/SKI/SYT4/ULK2/CLDN18/EPHB2/FBXW7/WNT3A/DICER1/FRZB/IGF1/SPART/SEMA4C/NPPC/BMPR1A/CDK5R1/RNF10/RTN4/SEMA3A/SEMA3D/SEMA5B/SEMA6D/VEGFA/WNT7A/YWHAH/DYNLT1/B2M/DIP2B/WNT5A/SOX11/NR1…	117
M22998	GOBP_REGULATION_OF_HISTONE_MODIFICATION	117/7722	180/17872	2.70495e-09	1.45515e-07	9.42809e-08	BCL6/FMR1/KDM3A/PPARGC1A/ATRX/AUTS2/CTNNB1/CTR9/DR1/GATA3/MLLT6/NFYB/PAXBP1/PPP4R2/PPP4R3B/RIF1/SET/UBE2B/MAPK8/MYOCD/NCAPG2/PHF20/PRDM12/RTF1/SETD5/KMT2A/KPNA7/MTF2/NSD1/TADA2B/TAF7/RPS6KA4/RPS6KA5/SMAD4/TET1/KANSL1/DNMT3B/GATA2/KDM4C/KDM5A/KMT2E/NELFA/SIN3A/SIRT1/SKI/SNW1/UBR5/ISL1/KAT7/PPP4C/SETD7/UBE2N/ATM/ING2/JARID2/MECP2/NSD3/SPHK2/EID1/TTLL12/CHEK1/MYB/NOS1/OGT/PHF19/VEGFA/BCOR/HDAC5/RNF2…	117
M15437	GOBP_EPITHELIAL_CELL_PROLIFERATION	256/7722	451/17872	3.24095e-09	1.7196e-07	1.11415e-07	BCL11B/DAB2IP/HMGB2/OSR2/SP1/TCF7L2/TNFSF11/AGTR1/ATF2/BMPER/BMPR2/CLDN1/CTNNB1/CYP7B1/DLL4/F3/FGF7/FGFR2/FRS2/FSHB/GATA3/HES1/ID1/KDM5B/LGR4/MEF2C/NF1/NR2F2/NR4A3/NRP1/NRP2/PTCH1/SOX9/TGFBR3/AREG/ATP7A/CAV2/DLX6/EYA1/HAS2/ITGA4/LGR5/PDCD10/PPP1R16B/TEK/A4GNT/CASK/CDC73/FGF9/HMGB1/MAPK1/NCSTN/PROX1/RAB33B/SCG2/SFRP2/TGFB2/VASH2/CDK6/ESR1/IFT80/KDF1/NRAS/SEMA5A/BTBD10/CCND1/DAB2/EREG/FLT1/HIF1A/KL…	256
M34189	GOBP_POSITIVE_REGULATION_OF_PROTEIN_KINASE_ACTIVITY	229/7722	397/17872	3.26176e-09	1.7196e-07	1.11415e-07	DAB2IP/FZD4/TAB2/TAOK1/TNFSF11/VLDLR/ABI1/ACVR2B/ADRB2/AKAP13/BMPR2/CAB39/CCNY/CENPE/EMP2/GRM5/HTR2A/JAK2/MALT1/MAP2K3/PAK2/PRRC1/RHOA/RICTOR/SPRY2/ABL1/AREG/AXIN2/DOCK3/EFNA1/FERMT2/FGF13/IQGAP1/MAP3K5/MTOR/PDCD10/SASH1/TENM1/CAMKK1/CCND3/MOB1B/PROX1/RASGRP1/STK3/TGFB2/EPHA4/ZFP91/ADAM9/CCND1/CDKN1A/EREG/FLT1/LRP8/MAPRE3/PKD1/PKD2/SRCIN1/STK11/TAOK3/TGFBR2/TRAF4/ADCYAP1/CACUL1/CCNYL1/ADAM17/BTC/…	229
M23312	GOBP_APPENDAGE_MORPHOGENESIS	96/7722	142/17872	3.42752e-09	1.7891e-07	1.15918e-07	MAP3K20/OSR2/AFF3/ATRX/CACNA1C/CTNNB1/FGFR2/FREM2/FZD6/MBNL1/PTCH1/SEMA3C/SOX9/SP8/BMP7/CREBBP/CYP26B1/DLX6/HOXA10/RECK/SALL1/FGF9/MSX1/SFRP2/TGFB2/BCL2L11/OSR1/SMAD4/SOX4/BPNT2/DLX5/FLVCR1/LMBR1/LNPK/NOTCH1/NOTCH2/RDH10/RUNX2/SKI/ASPH/ECE1/GREM1/GJA1/HOXC10/BMPR1A/IHH/RARB/SALL4/TFAP2A/WNT7A/HAND2/INTU/WNT5A/SOX11/FMN1/PBX2/DYNC2H1/NOG/PCSK5/PITX1/WNT3/ALX4/HOXD13/TBX2/CHST11/FBN2/NIPBL/RPGRIP1L…	96
M817	GOBP_EPITHELIAL_TO_MESENCHYMAL_TRANSITION	108/7722	164/17872	3.67433e-09	1.89913e-07	1.23047e-07	ALX1/DAB2IP/GSK3B/NKX2-1/ROCK1/TCF7L2/ACVR1/CLASP2/CTNNB1/FGFR2/GATA3/JAG1/LRP6/MARK1/RBPJ/SOX9/SPRED1/SPRY1/SPRY2/TGFB3/TGFBR3/USF3/AXIN2/BMP7/EFNA1/FERMT2/HAS2/MTOR/MSX1/ROCK2/SFRP2/TGFB2/EPHA4/SMAD2/DAB2/DDX5/HIF1A/SMAD4/TGFB1I1/TGFBR2/TIAM1/TMEM100/BAMBI/EPB41L5/EZH2/NOTCH1/PHLDB1/SPRED2/TASOR/WWTR1/GCNT2/GREM1/ISL1/TGFBR1/DLG5/EDN1/FOXF2/KBTBD8/LDLRAD4/FAM83D/FOXC1/FGFR1/RTN4/SMAD7/WNT4/WNT5…	108
M13260	GOBP_APPENDAGE_DEVELOPMENT	115/7722	177/17872	3.82986e-09	1.94212e-07	1.25832e-07	MAP3K20/OSR2/AFF3/ATRX/BMPR2/CACNA1C/CTNNB1/FGFR2/FREM2/FZD6/ITGA6/MBNL1/NR2F2/PTCH1/SCX/SEMA3C/SOX9/SP8/BMP7/CREBBP/CYP26B1/DLX6/FERMT2/HOXA10/MEOX2/RECK/SALL1/SLC7A11/SMOC1/ZNRF3/FGF9/KAT2B/MSX1/SFRP2/TGFB2/IFT80/KDF1/BCL2L11/OSR1/SMAD4/SOX4/BPNT2/DLX5/FLVCR1/LMBR1/LNPK/NOTCH1/NOTCH2/RC3H2/RDH10/RUNX2/SKI/ASPH/ECE1/GREM1/RARA/GJA1/HOXC10/BMPR1A/IHH/RARB/SALL4/TFAP2A/WNT7A/HAND2/INTU/IRF6/WNT5A/…	115
M10640	GOBP_RESPONSE_TO_PEPTIDE	277/7722	494/17872	3.86513e-09	1.94212e-07	1.25832e-07	AP3S1/CPEB2/GRB10/GSK3B/MBD5/NAMPT/NFKBIA/PLCB1/ROCK1/SP1/ADRB2/AGTR1/APP/APPL1/BRIP1/CACNA2D1/CCNA2/CRY1/FBN1/FOXO1/GRM5/ID1/IGF1R/IGFBP1/JAG1/JAK2/KLF2/KLF3/LRP6/NR4A3/PHIP/PIK3C2A/POU4F2/PRKAA1/PTPRE/RAB10/SORBS1/TGFBR3/ANXA1/AREG/BMP7/CAV2/FOXO3/IRF5/ITGA4/MTOR/SORT1/VCAM1/APC/APPL2/C2CD5/CCND3/CREB1/GCLC/KAT2B/NR4A2/PTPRA/ROCK2/RPS6KB1/SCAP/EPHA4/OXTR/RAB31/BCL2L11/CRY2/EGR2/EREG/GAB1/KLF11/…	277
M14771	GOBP_STEROID_HORMONE_MEDIATED_SIGNALING_PATHWAY	92/7722	135/17872	3.86804e-09	1.94212e-07	1.25832e-07	KDM3A/PGRMC2/RXRA/RXRG/ARNTL/CLOCK/CRY1/CYP7B1/FOXP1/JAK2/LATS1/NR3C1/NR4A3/POU4F2/RHOA/ZMIZ1/BMP7/LMO3/SMARCA4/TMF1/ARID1A/CNOT2/PTGES3/SAFB/ESR1/TAF7/ABHD2/CRY2/DAB2/DDX5/NR2C1/RNF6/ZBTB7A/KDM4C/RBFOX2/SIRT1/UBR5/YAP1/ISL1/LBH/NKX3-1/PHB/AR/PMEPA1/ESRRG/STRN3/CNOT9/PPARD/CARM1/PIAS2/PLPP1/YWHAH/UFL1/KANK2/NR1D1/FOXA1/UBE3A/ESR2/NCOA4/NR3C2/PGR/PPARA/SKP2/PAK1/UBA5/EP300/PER1/PPARGC1B/NR2E1/NODA…	92
M12276	GOBP_RNA_CATABOLIC_PROCESS	170/7722	282/17872	4.66496e-09	2.32016e-07	1.50326e-07	CPEB3/EIF4ENIF1/ELAVL1/FMR1/GDNF/LIN28B/ROCK1/SMG1/CNOT6/CNOT6L/ERI1/GIGYF2/HNRNPD/MRPL44/NUDT12/PAN3/PUM1/PUM2/RC3H1/TOB1/TUT4/YTHDF3/AXIN2/DAZ1/DAZ2/DAZ3/DAZ4/DCP2/SAMD4A/CNOT2/DHX36/PNRC2/PPP1R8/ROCK2/XRN1/YBX1/FXR1/TNRC6B/AGO1/CNOT7/DDX5/E2F1/FASTK/MEX3D/NANOS1/RNASEH2B/RNH1/ZHX2/TARDBP/AGO4/GSPT1/HNRNPU/KHSRP/MYEF2/RC3H2/SERBP1/TENT2/TENT4B/TNRC6C/TUT7/VIM/YTHDF1/YTHDF2/ZCCHC8/ZFP36L1/ZFP36L…	170
M13993	GOBP_CARDIAC_MUSCLE_TISSUE_DEVELOPMENT	145/7722	234/17872	4.87343e-09	2.40119e-07	1.55576e-07	CITED2/ITGB1/PDGFRA/ACVR1/AKAP13/AKAP6/BMPR2/COL11A1/DLL1/DLL4/DSG2/FGFR2/FRS2/IRX3/MEF2C/PDLIM5/RBPJ/TGFBR3/YY1/ZFPM2/BMP7/MTOR/RGS4/SGCD/SGCG/SLC8A1/WT1/CREB1/FGF9/GJC1/MSX1/MYOCD/PROX1/TGFB2/VGLL4/HEG1/S1PR1/SMAD4/SMAD5/TGFBR2/TP73/EFNB2/HNRNPU/ID2/KCNK2/MAML1/MEF2A/NOTCH1/NOTCH2/RUNX1/SAV1/SMAD1/SORBS2/SOX6/SRF/YAP1/CXADR/GATA6/GREM1/HCN4/ISL1/MAPK14/RARA/TGFBR1/WNT3A/CBY1/EDN1/GJA1/IGF1/JARI…	145
M11646	GOBP_MORPHOGENESIS_OF_EMBRYONIC_EPITHELIUM	100/7722	150/17872	5.16597e-09	2.50915e-07	1.62571e-07	CITED2/DLC1/GDNF/KDM2B/LIAS/VANGL2/CTNNB1/FGFR2/FZD6/GATA3/GRHL3/HECTD1/IRX3/JAG2/OPA1/PCDH8/PTCH1/SOX9/ABL1/BMP7/IRX1/LHX2/ALDH1A3/SFRP2/STK3/TGFB2/KDF1/RALA/FZD3/HIF1A/OSR1/RGMA/SOX4/TGFB1I1/VASP/APAF1/BCL10/EPB41L5/PRKACB/RDH10/SETD2/SIX4/SKI/SOX8/GREM1/RARA/RET/ST14/VEGFC/AR/LRP2/SULF1/TSC1/IRX2/SEMA4C/PLXNB2/LUZP1/MIB1/SALL4/TFAP2A/WNT4/COBL/GLMN/PALS1/WNT5A/SOX11/SIX1/WNT9B/LMO4/NOG/NPHP3/G…	100
M12279	GOBP_REGULATION_OF_ANATOMICAL_STRUCTURE_SIZE	273/7722	487/17872	5.18773e-09	2.50915e-07	1.62571e-07	ARFGEF1/CDH4/GSK3B/ROCK1/TMSB4Y/VAV2/VAV3/ADRB2/AGTR1/BDNF/BMPR2/CD38/CRACD/DCC/F2RL1/HTR2A/KLF2/LATS1/MAP2/NCKAP1/NRP1/PIK3C2A/POU4F2/RDX/RHOA/RICTOR/SEMA3C/SLC6A4/SPTB/ULK1/ABL1/ASXL1/ATP7A/CDKL3/CFL2/EDN2/FGF13/KIAA0319/MTOR/RASA1/SLC8A1/TENM1/ATP1A2/CAPZA2/CLCN3/CREB1/EIF4G2/GCLC/GCLM/KCNN4/RAB5A/ROCK2/SLC12A2/SPTBN1/TMOD2/BAG4/EPS8/OXTR/RAB21/SEMA5A/ANO6/DOCK4/DPYSL2/DRD1/EPHA7/GUCY1A1/LIMA1…	273
M1049	GOBP_ESTABLISHMENT_OR_MAINTENANCE_OF_CELL_POLARITY	138/7722	221/17872	5.58095e-09	2.65892e-07	1.72274e-07	ARFGEF1/FAT1/GSK3B/ITGB1/ROCK1/ACTR3/CLASP2/FRMD4B/FSCN1/GATA3/HES1/IGF1R/PARD6B/RAB10/RAB11FIP2/RHOA/RHOBTB3/RICTOR/SPRY1/SPRY2/WWC1/CYP26B1/DST/FGF13/FOXF1/LHX2/RAP1B/RIPOR2/TEK/MPP7/MTCL1/ROCK2/ZW10/EPHB1/UST/ARHGEF11/KIF26B/MAP7/NDEL1/PKD1/RHOC/STK11/WEE1/CRK/PAFAH1B1/AMOT/CKAP5/CYTH3/GBF1/GOLPH3/KANK1/PARD3B/PRKCI/RND3/SFRP5/SYNJ2BP/CRKL/OPHN1/SHTN1/DLG5/ERBIN/GJA1/PDZD11/UBXN2B/ANK1/NSFL1C/…	138
M10886	GOBP_NEGATIVE_REGULATION_OF_CELLULAR_CATABOLIC_PROCESS	162/7722	267/17872	5.59825e-09	2.65892e-07	1.72274e-07	BCL2/DAB2IP/EIF4ENIF1/ELAVL1/FMR1/GDNF/ROCK1/SMG1/TAB2/EIF4G3/GOLGA2/HNRNPD/TOB1/USP25/WAC/AXIN2/CNR1/DAZ1/DAZ2/DAZ3/DAZ4/EFNA1/MTOR/PTPN3/STYX/TIMP3/USP7/CHMP4B/DHX36/EIF4E/EIF4G2/MTM1/TAF1/UCHL5/YBX1/EPHA4/MCL1/CTSA/E2F1/FOXK2/SORL1/STAT3/ATG7/TARDBP/CAMLG/HIPK2/HNRNPU/PIK3CA/RIC1/RYBP/TAB3/TENT2/TENT4B/MAPK14/MET/N4BP1/OPHN1/NOCT/TENT4A/BAG5/TSC1/THRAP3/CSDE1/FOXK1/LAMP3/LRIG2/OGT/RBM24/SVIP/H…	162
M10678	GOBP_EPITHELIAL_CELL_DEVELOPMENT	131/7722	208/17872	6.23992e-09	2.93722e-07	1.90306e-07	ARID4B/BCL11B/FAT1/GSK3B/MAGI2/MYO1E/PDE4D/PLCB1/RFX3/ROCK1/VEZF1/ARID4A/ARNTL/ATRX/CLDN1/CLOCK/DLL1/F2RL1/FNDC3A/FRMD6/FRS2/JAG1/RDX/SLC4A5/SOX9/VCL/WNT5B/ASXL1/INSM1/IQGAP1/PPP1R16B/RAP1B/ONECUT2/PROX1/RAPGEF6/ROCK2/CDK6/ESR1/KDF1/RHEB/HEG1/HIF1A/IL6ST/RAP2C/TBC1D20/PPP1R12A/VSIG1/ZDHHC21/ARHGEF26/CXCR4/EPB41L5/NOTCH1/NOTCH2/SOX8/TJP1/VIM/YAP1/ABCA12/FEM1B/HOXA5/MET/PDPK1/RARA/ST14/AR/GJA1/TFCP…	131
M11740	GOBP_NEGATIVE_REGULATION_OF_NERVOUS_SYSTEM_DEVELOPMENT	97/7722	145/17872	6.65089e-09	3.10296e-07	2.01044e-07	SYNGAP1/CTNNB1/DCC/DLX2/HES1/HOOK3/ID1/ID4/MAP2/NF1/NRP1/PPP3CA/SEMA3C/ULK1/BMP7/BRINP1/CDKL3/FGF13/KIAA0319/LHX2/PCM1/ROBO2/APPL2/SEMA5A/EPHA7/LDLR/REST/RNF6/SEMA4B/SEMA7A/SORL1/NOTCH1/PRTG/SKI/SYT4/ULK2/EPHB2/WNT3A/DICER1/SPART/SEMA4C/BMPR1A/CDK5R1/RNF10/RTN4/SEMA3A/SEMA3D/SEMA5B/SEMA6D/WNT7A/YWHAH/DYNLT1/B2M/DIP2B/WNT5A/SOX11/NR1D1/ELAPOR2/NOG/RUFY3/SLIT1/PTEN/RAPGEF2/WNT3/SEMA4A/DAAM2/CCL11/C…	97
M13421	GOBP_CENTRAL_NERVOUS_SYSTEM_NEURON_DIFFERENTIATION	110/7722	169/17872	7.139e-09	3.30147e-07	2.13906e-07	BCL11B/CDH11/FEZF2/LMX1A/MYCBP2/RORA/DCC/DLL4/DLX2/FBXO45/FGFR2/GIGYF2/HES1/ID4/MAP2/MNX1/NPY/NRP1/NRP2/OLIG3/PTCH1/TBR1/ZMIZ1/ATP7A/ZSWIM6/LHX6/NR4A2/PROX1/EPHA4/EPHB1/ADARB1/AGTPBP1/CHD5/DRD1/NDEL1/NFIB/NIN/SOX4/PAFAH1B1/ASCL1/GLI2/MTPN/SPOCK1/C21orf91/GATA2/NTRK2/SIN3A/TAL1/TOX/DISC1/EPHB2/ISL1/OPHN1/SLIT2/WNT3A/TTC21B/HPRT1/NHLH2/POU4F1/UBB/SATB2/HOXC10/BTG2/DCLK1/PLXNA4/SEMA3A/WNT7A/B2M/PALS…	110
M10373	GOBP_CARDIAC_SEPTUM_DEVELOPMENT	75/7722	106/17872	8.22043e-09	3.76853e-07	2.44167e-07	CITED2/ACVR1/BMPR2/FGFR2/FRS2/GATA3/HECTD1/HES1/JAG1/NRP1/NRP2/RBPJ/SEMA3C/TGFBR3/ZBTB14/ZFPM2/BMP7/ROBO2/SALL1/PROX1/TGFB2/AP2B1/HEG1/SMAD4/SOX4/TGFBR2/TRIP11/MAML1/MDM4/NOTCH1/NOTCH2/SAV1/GATA6/ISL1/NDST1/SLIT2/TGFBR1/LRP2/ADAMTS6/BMPR1A/LUZP1/PARVA/SALL4/SMAD7/WNT5A/SOX11/GJA5/HEY1/LMO4/NOG/NPHP3/CRELD1/SNX17/TBX2/XIRP2/MATR3/NSD2/PRDM1/ROBO1/DCTN5/HAND1/HEY2/ANK2/PTK7/TP53/TBX5/FZD2/CHD7/TAB1…	75
M16191	GOBP_PEPTIDYL_LYSINE_METHYLATION	96/7722	144/17872	1.04031e-08	4.72802e-07	3.06334e-07	ARID4B/KDM3A/RBBP5/ARID4A/ATRX/AUTS2/CTNNB1/CTR9/GATA3/KDM6A/KMT2C/MECOM/MLLT6/NFYB/PRDM16/RIF1/TET2/TET3/WDR82/PHF20/PRDM12/RTF1/SETD5/SETMAR/KMT2A/KPNA7/MTF2/NSD1/CHD5/EZH1/KMT2B/KMT5B/SMAD4/VCPKMT/SMYD2/KANSL1/ASH1L/DNMT3B/EHMT1/EZH2/KDM4C/KMT2E/KMT5C/NELFA/SETD2/SIRT1/SNW1/DOT1L/SETD7/JARID2/MECP2/NSD3/TTLL12/MYB/OGT/PHF19/SETD3/BCOR/METTL21C/PAX5/METTL21A/EZHIP/BEND3/N6AMT1/PYGO2/PWP1/SUV39H…	96
M10490	GOBP_METANEPHROS_DEVELOPMENT	65/7722	89/17872	1.06025e-08	4.77746e-07	3.09537e-07	BCL2/GDF6/GDNF/OSR2/PDGFRA/BASP1/CTNNB1/FBN1/GATA3/HES1/IRX3/LGR4/NF1/PTCH1/SOX9/SPRY1/BMP7/EYA1/IRX1/ROBO2/SALL1/WT1/ITGA8/KIF26B/OSR1/PKD1/PKD2/SMAD4/AGTR2/ID3/RDH10/SIX4/SOX8/WWTR1/YAP1/GREM1/NKX3-1/RET/GDF11/DLG5/IRX2/CD34/WNT4/FMN1/SIX1/SIX2/WNT9B/CALB1/FOXD1/PDGFA/STAT1/HNF1B/NIPBL/PDGFRB/FRAS1/LIF/EGR1/TCF21/SOX17/APH1A/TFAP2B/HES5/MYC/ADIPOQ/GLI3	65
M22416	GOBP_PROTEIN_METHYLATION	126/7722	200/17872	1.17519e-08	5.25051e-07	3.40187e-07	ARID4B/DNMT3A/KDM3A/RBBP5/ARID4A/ATRX/AUTS2/CTNNB1/CTR9/GATA3/KDM6A/KMT2C/MECOM/MLLT6/NFYB/PAXBP1/PRDM16/PRDM2/RIF1/TET2/TET3/CREBBP/WDR82/PHF20/PRDM12/RTF1/SETD5/SETMAR/KMT2A/KPNA7/MTF2/NSD1/CHD5/EZH1/KMT2B/KMT5B/PRDM6/SMAD4/TET1/VCPKMT/SMYD2/KANSL1/ASH1L/DNMT3B/EHMT1/EZH2/FAM98A/GSPT1/KDM4C/KMT2E/KMT5C/NELFA/SETD2/SIRT1/SNW1/SUZ12/DOT1L/SETD7/FBXO11/BTG1/JARID2/MECP2/NSD3/ETF1/TTLL12/BTG2/CARM1…	126
M179	GOBP_REGULATION_OF_DNA_BINDING	83/7722	121/17872	1.38023e-08	6.11478e-07	3.96183e-07	HMGB2/NFKBIA/CTNNB1/GATA3/HES1/ID1/JAK2/KLF4/POU4F2/RSF1/TRIM6/LHX2/MAPK8/RNF220/HMGB1/MSX1/MYOCD/TAF1/NSD1/E2F1/ZBTB7A/HIPK2/NEUROD1/SIN3A/SKI/SUMO1/TXN/DOT1L/FBXW7/IRF4/ISL1/NEK2/CALM2/ERCC4/IGF1/POU4F1/PPARG/PER2/FOXC1/SUMO3/HAND2/PLAUR/SOX11/HEY1/SUMO4/ZMPSTE24/CEBPG/ITGA2/SP100/TNKS/EP300/IFNG/LIF/PINX1/HMGA2/RB1/PRKN/TWIST1/ZFP90/HAND1/HEY2/IFI16/SRI/HDAC2/LEF1/NIBAN2/TFAP4/AGER/ILRUN/MMP8/…	83
M15470	GOBP_CELLULAR_RESPONSE_TO_PEPTIDE	210/7722	364/17872	1.42456e-08	6.25857e-07	4.055e-07	AP3S1/CPEB2/GRB10/GSK3B/MBD5/NAMPT/PLCB1/ROCK1/SP1/ADRB2/AGTR1/APP/APPL1/BRIP1/CACNA2D1/CCNA2/FBN1/FOXO1/GRM5/ID1/IGF1R/IGFBP1/JAK2/KLF2/KLF3/NR4A3/PHIP/PIK3C2A/POU4F2/PRKAA1/PTPRE/RAB10/SORBS1/CAV2/FOXO3/ITGA4/VCAM1/APC/APPL2/C2CD5/CCND3/GCLC/KAT2B/NR4A2/PTPRA/ROCK2/RPS6KB1/EPHA4/RAB31/BCL2L11/GAB1/KLF11/NDEL1/PDE3B/PIK3R1/RAB12/RAB8B/SESN3/SORL1/STAT3/CRK/CYP1B1/PRKCB/AGTR2/BCL2L2/CAV1/CPEB1/GN…	210
M22814	GOBP_ENDOSOMAL_TRANSPORT	143/7722	233/17872	1.52448e-08	6.6422e-07	4.30356e-07	ARHGAP44/ARL8B/RAB14/CORO1C/DENND1B/EEA1/EPS15L1/HEATR5B/KIAA1109/PIKFYVE/RAB10/RAB11B/RAB11FIP3/RAB6B/RAB6D/RHOBTB3/TMEM87A/ZFYVE16/EPG5/GCC2/GRIP1/SNX3/SORT1/TAMALIN/TMCC1/UBE2O/USP7/CHMP4B/ITSN1/LYST/VPS35L/ABCA1/ANKFY1/ANKRD50/ARHGAP1/DENND10/ERC1/GOSR1/MYO5B/REPS2/SNX8/SORL1/SQSTM1/ZFYVE9/TBC1D17/AP3B1/PICALM/ACAP2/ANKRD27/EVI5/GBF1/PLEKHJ1/RIC1/SNX18/SNX9/STAM/STX16/REPS1/SNX12/VPS4B/CLTC/E…	143
M10421	GOBP_GLAND_MORPHOGENESIS	84/7722	123/17872	1.56118e-08	6.74633e-07	4.37103e-07	BCL2/CYP7B1/FGF7/FGFR2/FRS2/ID4/KDM5B/NRP1/PLAG1/PTCH1/SEMA3C/SOX9/TGFB3/NTN4/AREG/BMP7/ELF3/PROX1/TGFB2/ESR1/BTBD7/MMP2/NFIB/PLXNA1/TGFBR2/TGM2/CAV1/CEBPB/NOTCH1/NOTCH2/TWSG1/CSF1/FBXW7/FEM1B/NKX3-1/WNT3A/AR/CSMD1/CUL3/SULF1/RPS6KA1/BTRC/EDA/SEMA3A/WNT4/WNT5A/CDC42/FOXA1/NOG/PDGFA/PGR/TNFAIP3/HOXD13/TBX2/CCL11/NRG3/NKX2-3/SOSTDC1/HGF/CFLAR/TNF/XBP1/LIMS2/CEACAM1/MDK/PTN/SFRP1/SERPINB5/MSN/TP63/E…	84
M42795	GOBP_RNA_STABILIZATION	51/7722	66/17872	1.72437e-08	7.39096e-07	4.78869e-07	EIF4ENIF1/ELAVL1/GDNF/HNRNPD/AXIN2/DAZ1/DAZ2/DAZ3/DAZ4/DHX36/YBX1/E2F1/TARDBP/HNRNPU/TENT2/TENT4B/MAPK14/NOCT/TENT4A/THRAP3/CSDE1/RBM24/HNRNPA0/ZFP36/MEIOC/PABPC1/SYNCRIP/YBX3/TENT5A/TENT5B/RBM46/LARP1/MAPKAPK2/MYD88/ELAVL4/TRDMT1/CIRBP/IGF2BP1/TIRAP/ZCCHC17/ANGEL2/PAIP1/BOLL/HNRNPC/NSUN2/LARP4B/DAZL/PHAX/FUS/TRAF3IP2/VIP	51
M14717	GOBP_DEPHOSPHORYLATION	240/7722	425/17872	1.84842e-08	7.85879e-07	5.0918e-07	BCL2/CTDSPL2/DLC1/GSK3B/MAGI2/PPP1CC/PPP4R1/ROCK1/CAMTA1/CTTNBP2NL/DUSP6/JAK2/MEF2C/PFKFB3/PLPP3/PPM1A/PPM1D/PPM1L/PPP1R15B/PPP1R2/PPP3CA/PPP4R2/PPP4R3B/PTPRE/RPRD1A/RPRD1B/SLC39A10/TNS3/EYA1/EYA4/INPP5B/IQGAP1/MTMR12/MTOR/PPP1R16B/PPP2CB/PTPN3/STYX/ACP6/ATP1A2/DNAJC6/MTM1/NT5C2/NT5DC1/OCRL/PLPPR5/PPP1R1B/PPP1R8/PPP4R3A/PPP5C/PPP6R3/PTPN13/PTPN9/PTPRA/PTPRB/PTPRD/PTPRJ/ROCK2/TGFB2/BAG4/DUSP3/LRRC…	240
M16876	GOBP_CYTOSOLIC_TRANSPORT	111/7722	173/17872	2.00621e-08	8.46139e-07	5.48223e-07	AP4M1/ARL8B/RAB14/TANC2/AKTIP/DOP1A/EEA1/EMP2/HEATR5B/HOOK3/MAP2/MON2/PIK3R4/PIKFYVE/PPFIA2/RAB6B/RAB6D/RDX/RHOBTB3/TMEM87A/WIPI1/CCDC91/GCC2/SNX3/SORT1/UBE2O/USP7/DOP1B/MAPK1/RAB5A/SRSF10/RAB21/ANKFY1/ATG14/DAB2/DENND10/ERC1/GOSR1/SNX16/SNX8/SORL1/TBC1D17/ANKRD27/EVI5/FHIP1B/GBF1/HOOK1/KIF5B/PLEKHJ1/RIC1/STX16/SYT4/SNX12/CLTC/EPS15/SNX2/SNX5/STX6/RAB9B/RAB9A/SNX1/CLN5/LMAN1/VPS26A/ACTR2/MAP2K1/V…	111
M25426	GOBP_REGULATION_OF_ANIMAL_ORGAN_MORPHOGENESIS	87/7722	129/17872	2.19611e-08	9.1888e-07	5.95353e-07	CITED2/GDNF/MAGI2/VANGL2/CTNNB1/DAAM1/DACT1/FGF7/FRS2/FZD6/GATA3/GRHL3/LGR4/RHOA/SOX9/SPRY1/NTN4/ABL1/BMP7/ROBO2/TNFRSF11B/WT1/ZNRF3/GPC6/MSX1/PRICKLE2/SFRP2/RSPO3/APCDD1/BTBD7/DAB2/FZD3/TIAM1/VANGL1/SMURF2/AGTR2/GPC4/RUNX2/SIX4/SOX8/CSF1/GREM1/NGFR/PAX9/ROR1/WNT3A/AR/EDN1/SULF1/CD34/BMPR1A/FGF2/SMURF1/VEGFA/WNT4/WNT7A/MLLT3/WNT5A/CDC42/SIX1/SIX2/WNT9B/NOG/NPHP3/PDGFA/DVL3/DMRT3/ROBO1/HOXB7/HGF/T…	87
M11503	GOBP_KIDNEY_EPITHELIUM_DEVELOPMENT	93/7722	140/17872	2.30172e-08	9.55484e-07	6.19069e-07	BCL2/GDNF/MAGI2/MYO1E/BASP1/BMPER/CTNNB1/DLL1/FGFR2/GATA3/HES1/IRX3/JAG1/LGR4/MEF2C/PTCH1/SOX9/SPRY1/ASXL1/BMP7/EYA1/IQGAP1/IRX1/ROBO2/SALL1/WT1/EPHA4/SMAD2/EPHA7/KIF26B/OSR1/PKD1/PKD2/SMAD4/SMAD5/AGTR2/CD24/EFNB2/EPCAM/NOTCH1/NOTCH2/PROM1/SIX4/SMAD1/SOX8/WWTR1/YAP1/GREM1/RARA/RET/SLIT2/GDF11/NPNT/IRX2/CD34/FOXC1/FGF2/RARB/SMAD7/VEGFA/WNT4/FMN1/KANK2/SIX1/SIX2/WNT1/WNT9B/CALB1/FOXD1/NOG/SDC1/EDNR…	93
M23896	GOBP_SENSORY_SYSTEM_DEVELOPMENT	221/7722	388/17872	2.59523e-08	1.06891e-06	6.92559e-07	BCL11B/BCL2/CITED2/EFEMP1/FAT1/FZD4/HCN1/KDM2B/MEGF11/NECTIN3/OSR2/PDGFRA/SP3/TENM3/ZEB1/ACTL6A/ACVR2B/BMPR2/CACNA1C/COL4A1/CTNNB1/DLL1/DLL4/DLX2/FBN1/FREM2/FRS2/GATA3/GRHL3/JAG1/KDM5B/KLF4/NECTIN1/NF1/NRP1/POU4F2/SLC4A5/SOX9/SPRED1/SPRY1/SPRY2/THRB/WNT5B/YY1/BMP7/FJX1/LHX2/MDM1/RAB18/SLC17A6/SLC7A11/SMARCA4/SMOC1/TSPAN12/WT1/ALDH1A3/COL5A2/FGF9/MAN2A1/PROX1/STAU2/TGFB2/EPHB1/MAB21L2/OPN5/AGTPBP1…	221
M12054	GOBP_NEURAL_PRECURSOR_CELL_PROLIFERATION	95/7722	144/17872	2.74901e-08	1.12347e-06	7.27909e-07	KDM2B/RORA/CTNNB1/DLL4/FGFR2/FOXO1/FRS2/FZD6/HOOK3/ID4/NF1/RAB10/RHOA/SLC6A4/DAGLA/FGF13/FOXO3/INSM1/LHX2/PCM1/APPL2/PROX1/EPHB1/CEP120/FZD3/HIF1A/RACGAP1/TAFA1/PAFAH1B1/ASCL1/GATA2/GNAI2/ID2/KCNA1/NOTCH1/SOX5/TOX/ZNF503/DISC1/EML1/RERE/VEGFC/WNT3A/TEAD3/EMX2/LRP2/POU3F2/PLXNB2/BTG2/DIXDC1/FGF2/TARBP2/VEGFA/WNT7A/LYN/WNT5A/SIX3/SLC16A2/WNT1/EMX1/DBN1/SHCBP1/NAP1L1/CDH2/KIF14/GBX2/CTNNA1/NR2E1/NF2…	95
M15685	GOBP_CENTRAL_NERVOUS_SYSTEM_NEURON_DEVELOPMENT	59/7722	80/17872	2.77994e-08	1.12737e-06	7.30438e-07	CDH11/FEZF2/MYCBP2/DCC/FBXO45/FGFR2/MAP2/NPY/NRP1/NRP2/ZMIZ1/ATP7A/LHX6/NR4A2/EPHA4/EPHB1/ADARB1/AGTPBP1/DRD1/NDEL1/NFIB/NIN/PAFAH1B1/ASCL1/GLI2/GATA2/NTRK2/DISC1/EPHB2/SLIT2/HPRT1/NHLH2/UBB/BTG2/DCLK1/PLXNA4/SEMA3A/PALS1/SLC4A10/B4GALT5/PTEN/RAPGEF2/B4GALT6/GBA2/GBX2/NOVA2/NR2E1/SCN1B/SPTBN4/EPHB3/SCYL2/CNTN2/NDNF/CHRNB2/TSKU/FOXG1/GABRB1/ARHGAP35/LEP	59
M15660	GOBP_TRANSFORMING_GROWTH_FACTOR_BETA_RECEPTOR_SIGNALING_PATHWAY	127/7722	204/17872	2.89531e-08	1.1652e-06	7.54945e-07	CITED2/ITGB1/NKX2-1/NLK/RASL11B/TGFBRAP1/ZEB1/ACVR1/APPL1/COL1A2/DKK3/FBN1/FSHB/ID1/LATS1/LEMD3/LRRC32/PPM1A/PRDM16/SPRED1/SPRY1/SPRY2/TGFB3/TGFBR3/ZMIZ1/CAV2/CREBBP/FERMT2/APPL2/ASPN/ITGB8/MYOCD/ONECUT2/STUB1/TGFB2/TRIM33/ITGA8/SMAD2/ADAM9/DAB2/SMAD4/SMAD5/STAT3/STK11/TGFB1I1/TGFBR2/ZBTB7A/ZFYVE9/BAMBI/SMURF2/ZEB2/ADAM17/CAV1/HIPK2/LATS2/PTPRK/SIRT1/SKI/SKIL/SMAD1/SNW1/SPRED2/TWSG1/USP9X/GCNT2/L…	127
M16529	GOBP_POST_EMBRYONIC_DEVELOPMENT	63/7722	87/17872	3.07141e-08	1.2267e-06	7.94796e-07	BCL11B/BCL2/EFEMP1/MYO1E/ACVR2B/ATRX/FBN1/FGFR2/GATA3/GIGYF2/IREB2/JAK2/KDM5B/KLF4/SEMA3C/SLC18A2/ZFY/ABL1/MTOR/IGF2R/NR4A2/SMAD2/BCL2L11/HEG1/PLAGL2/SERP1/GABRG2/SCN9A/ASH1L/BPNT2/RC3H2/TGFBR1/ATM/TIPARP/ITPR1/MECP2/NPPC/AGO2/CSRNP1/PLEKHA1/VEGFA/SELENOP/EMX1/SLC4A10/ALX4/CHST11/NDN/PRDM1/BAK1/SOD2/ARID5B/MORC3/NKX2-3/MYO7A/KDR/SGPL1/CCDC47/APOB/ALDH5A1/MMUT/CYP1A2/CRB1/FZD5	63
M13718	GOBP_CARDIAC_VENTRICLE_DEVELOPMENT	85/7722	126/17872	3.11696e-08	1.23554e-06	8.00518e-07	CITED2/ACVR1/BMPR2/COL11A1/DLL4/FGFR2/FRS2/GATA3/HECTD1/HES1/JAG1/MEF2C/RBPJ/SEMA3C/TGFBR3/ZFPM2/FOXF1/ROBO2/SALL1/MYOCD/PROX1/SFRP2/TGFB2/AP2B1/HEG1/HIF1A/SMAD4/SOX4/TGFBR2/TRIP11/CPE/KCNK2/MDM4/NOTCH1/SAV1/TMEM65/ISL1/SLIT2/TGFBR1/LRP2/POU4F1/FOXC1/BMPR1A/LUZP1/SALL4/SMAD7/NPY2R/HAND2/WNT5A/SOX11/GJA5/HEY1/LMO4/NOG/RYR2/GSK3A/ZMPSTE24/BMP10/EDNRA/XIRP2/MATR3/NSD2/PRDM1/ROBO1/FKBP1A/NRG1/DCTN5/H…	85
M14199	GOBP_OSSIFICATION	236/7722	419/17872	3.26807e-08	1.28577e-06	8.33063e-07	BCL2/CDH11/GSK3B/OSR2/SP3/TNFSF11/ACVR1/ACVR2B/ADRB2/BCAP29/BMP3/BMPR2/COL11A1/COL1A2/CTNNB1/DDX21/FGFR2/ID4/JAG1/LGR4/MEF2C/MEF2D/NF1/PTCH1/RBPJ/RHOA/RIPPLY2/SCX/SOX9/TGFB3/TOB1/AREG/AXIN2/BMP7/FERMT2/SLC8A1/SMOC1/SORT1/TXLNG/ASPN/COL5A2/DHX36/FGF9/MAPK1/RRAS2/SFRP2/SNX10/TGFB2/CDK6/IFT80/ANKH/ANO6/CTSK/DDX5/EGR2/HIF1A/IGSF10/IL6ST/MMP2/OSR1/PTHLH/REST/RUNX3/S1PR1/SEMA7A/SMAD4/SMAD5/SUCO/THRA/TM…	236
M23903	GOBP_REGULATION_OF_MRNA_PROCESSING	92/7722	139/17872	3.57574e-08	1.39639e-06	9.04739e-07	C1QBP/CPEB3/FMR1/MBNL2/WTAP/CTR9/CWC22/HNRNPA1/HNRNPA2B1/MBNL1/NUP98/QKI/SRSF2/TRA2A/YTHDC1/KHDRBS3/MBNL3/SFSWAP/CDC73/DHX36/KHDRBS2/SAFB/SRSF10/TRA2B/BARD1/DYRK1A/FXR1/SON/DDX5/HSPA8/PAPOLA/REST/SRPK2/ZBTB7A/CELF4/CPEB1/FAM172A/HNRNPU/NCL/NUDT21/PRDX6/RBFOX2/RBM39/SNW1/ZFP36L1/FXR2/RBM25/CELF5/THRAP3/CCNT1/CPSF7/RBM24/NOVA1/RBFOX1/SRSF9/RNF20/SF1/NCBP2/SRPK1/SRSF12/ZC3H10/SRSF6/TIA1/HNRNPK/NOVA2…	92
M24889	GOBP_NEURON_PROJECTION_ORGANIZATION	64/7722	89/17872	3.72314e-08	1.44327e-06	9.35109e-07	ARHGAP44/GSK3B/TANC2/APP/DOCK10/IGF1R/NLGN1/PDLIM5/PPFIA2/EFNA1/DHX36/STAU2/DNM3/EPHA4/EPHB1/NGEF/CAPRIN2/LRP8/SRCIN1/TANC1/ABCD2/PAFAH1B1/PLS1/HOMER1/EPHB2/RELN/FYN/LZTS3/ACTR2/CAPRIN1/CDK5R1/INSR/WNT7A/ZDHHC15/CTNND2/PRMT3/ATP1A3/CDC42/GRIN2B/SIPA1L1/PAK3/UBE3A/WASL/ARC/DBN1/PTEN/SHANK1/VPS35/CUX2/CAMK2B/MAP1A/ARF1/ZNF804A/EPHB3/CTTN/ABCD1/BHLHB9/ZNF365/DIP2A/CHRNA7/FCGR2B/ABHD17B/EEF2K/BAIAP2	64
M12594	GOBP_CELLULAR_RESPONSE_TO_OXYGEN_LEVELS	106/7722	165/17872	3.7637e-08	1.44834e-06	9.38394e-07	BCL2/CITED2/CPEB2/DNMT3A/KCND2/RORA/ATF2/BRIP1/CCNA2/FOXO1/POU4F2/PRKAA1/RBPJ/SCN2A/UBQLN1/ATP7A/BMP7/EGLN1/FOXO3/MTOR/SLC8A1/ROCK2/STUB1/ATP6V0D1/EPHA4/E2F1/EGLN3/HIF1A/TMBIM6/ATG7/FAS/PIK3CB/CAV1/CPEB1/HIPK2/KCNK2/MDM4/NFE2L2/NOTCH1/SIRT1/ZFP36L1/AK4/GATA6/MIEF1/NKX3-1/EDN1/PPARG/TSC1/PDK1/CD34/HIF1AN/PPARD/CASR/SIRT4/TMEM199/VEGFA/HP1BP3/ADAM8/HYOU1/PDK3/TIGAR/PTEN/SUV39H2/BNIP3L/STC2/BNIP3/EG…	106
M14907	GOBP_PROTEIN_DEPHOSPHORYLATION	172/7722	292/17872	3.96098e-08	1.5035e-06	9.74137e-07	BCL2/CTDSPL2/DLC1/GSK3B/MAGI2/PPP1CC/PPP4R1/ROCK1/CAMTA1/CTTNBP2NL/DUSP6/JAK2/PPM1A/PPM1D/PPM1L/PPP1R15B/PPP1R2/PPP3CA/PPP4R2/PPP4R3B/PTPRE/RPRD1A/RPRD1B/SLC39A10/EYA1/EYA4/MTOR/PPP1R16B/PPP2CB/PTPN3/STYX/DNAJC6/MTM1/PPP1R1B/PPP1R8/PPP4R3A/PPP5C/PPP6R3/PTPN13/PTPN9/PTPRA/PTPRB/PTPRD/PTPRJ/ROCK2/DUSP3/LRRC39/MTMR1/CRY2/DUSP2/DUSP8/MASTL/MTMR3/PPP1R3B/PPP3R1/PPP6C/PTPDC1/PTPN21/PTPN4/SSH1/SSH2/STK1…	172
M16466	GOBP_AXON_EXTENSION	82/7722	121/17872	3.96409e-08	1.5035e-06	9.74137e-07	CDH4/GSK3B/ITGB1/AUTS2/BMPR2/MAP2/NRP1/NRP2/POU4F2/RAPH1/SEMA3C/ULK1/VCL/ABL1/CDKL3/EDN2/KIAA0319/LHX2/EIF4G2/SPG11/RAB21/SEMA5A/DPYSL2/LIMK1/NDEL1/RNF6/SEMA4B/SEMA7A/PAFAH1B1/CDKL5/SIN3A/SRF/ULK2/USP9X/DISC1/SHTN1/SLIT2/WNT3A/EDN1/C9orf72/FN1/SEMA4C/CDK5R1/DCLK1/MAP3K13/PLXNA4/RTN4/SEMA3A/SEMA3D/SEMA5B/SEMA6D/SLC9A6/VEGFA/DIP2B/WNT5A/MAP1B/RAB11A/PPP3CB/RUFY3/SLIT1/ADNP/DBN1/MACF1/WNT3/EDNRA/NDN…	82
M15977	GOBP_STRESS_ACTIVATED_PROTEIN_KINASE_SIGNALING_CASCADE	152/7722	253/17872	4.11052e-08	1.5479e-06	1.0029e-06	DAB2IP/GDF6/MAP3K20/MAP4K3/PLCB1/TAOK1/TNFSF11/APP/ATF2/DACT1/F2RL1/FOXO1/HIPK3/IGF1R/ITCH/MAP2K3/MECOM/RHOA/TGFBR3/MAGI3/MAP2K4/MAP3K5/MAPK8/PDCD10/SASH1/XIAP/COPS5/GRIK2/HMGB1/MAPK1/MAPK10/MAPK8IP1/RASGRP1/SFRP2/STK3/TGFB2/TNFRSF19/CYLD/DUSP3/EPHB1/MINK1/RB1CC1/TAOK3/FAS/PAFAH1B1/TRAF4/CRYAB/HIPK2/IL26/MDFIC/MTURN/RELL1/ZFP36L1/MARVELD3/CRKL/GREM1/KAT7/MAP2K7/MAPK14/MAPK8IP3/SH2D3C/SH3RF1/GADD4…	152
M15645	GOBP_PROTEIN_K48_LINKED_UBIQUITINATION	51/7722	67/17872	4.18501e-08	1.56478e-06	1.01384e-06	CUL1/FBXO38/UBE2G1/ITCH/KBTBD7/MARCHF6/RNF216/UBE2B/UBE2H/UBE2Q2/UBE3C/UBE2D2/UBE2A/NEDD4L/RNF6/TOPORS/UBE2D1/RNF146/RNF8/TTC3/UBE2D3/UBE2K/UBE2R2/UBR5/UBE2E2/TRIM44/CUL3/BTRC/TRIM38/UBE2D4/DTX3L/UBE3A/ARIH2/TNFAIP3/KBTBD6/PELI1/SKP2/KLHL3/PRKN/RNF4/RNF34/RFFL/AMFR/BIRC2/HACE1/UBE2E3/UBE2E1/RNF126/RNF115/UBE2G2/ZNRF1	51
M10786	GOBP_VESICLE_ORGANIZATION	179/7722	306/17872	4.24055e-08	1.56775e-06	1.01576e-06	ARL8B/BCL2/HPS1/KIF13A/RAB14/SNAP91/TGFBRAP1/VAV3/AKTIP/ARFGEF2/BLOC1S4/CORO1C/EEA1/GNAI3/HOOK3/PIKFYVE/VAPA/ZFYVE16/ANXA1/CAV2/GOLPH3L/SNX3/SORT1/STXBP1/TMCC1/TMF1/C2CD5/CHMP4B/CLCN3/CREB1/SCAP/SEC24A/SNX10/SPG11/TBPL1/LYST/ABCA1/ANKFY1/FNBP1L/GOSR1/PPP6C/RAB22A/RAB5B/RAB8B/SAR1B/SQSTM1/TBC1D20/TMEM127/TSG101/PAFAH1B1/AP3B1/PICALM/TYRP1/VAMP7/ZEB2/ANKRD27/CAV1/FHIP1B/GBF1/GOLPH3/HOOK1/PLEKHJ1/PR…	179
M13343	GOBP_PALLIUM_DEVELOPMENT	108/7722	169/17872	4.25244e-08	1.56775e-06	1.01576e-06	DAB2IP/FEZF2/GSK3B/LMX1A/PLCB1/BTBD3/CTNNB1/DLX2/FBXO45/ID4/IGF1R/NF1/NPY/RHOA/SUN1/TBR1/ZMIZ1/FGF13/LHX2/LHX6/PROX1/TRA2B/CDK6/SLC38A2/TMEM108/CEP120/DRD1/EPHA5/EZH1/FAT4/HIF1A/LRP8/NDEL1/CRK/PAFAH1B1/PHLPP2/ASCL1/CNTNAP2/EZH2/KCNA1/NEUROD1/NTRK2/SRF/TENT2/CRKL/DISC1/NEUROD6/RARA/RELN/SLIT2/SRGAP2/UBA6/WNT3A/EMX2/POU3F2/TACC2/TSC1/CCDC85C/BTG2/CDK5R1/DIXDC1/PEX13/RTN4/CCDC141/PALS1/ATAT1/PAX5/SR…	108
M11871	GOBP_MACROAUTOPHAGY	181/7722	310/17872	4.30832e-08	1.57732e-06	1.02197e-06	AP4M1/ARL8B/ATP2A2/BAG3/SMG1/WIPI2/ADRB2/ATG2B/ATP6V1H/GNAI3/LAMP2/LIX1L/PIK3R4/PIKFYVE/RAB3GAP2/UBQLN1/ULK1/WAC/WIPI1/EPG5/MAPK8/MTOR/PAFAH1B2/TP53INP1/TRIM13/CHMP4B/MTM1/RAB33B/RAB5A/VDAC1/ATP6V0D1/RHEB/SESN1/ATG14/ATG16L1/FYCO1/HIF1A/MFN2/MFSD8/MTMR3/RB1CC1/RETREG3/SESN3/SQSTM1/TSG101/UBXN2A/WDFY3/YOD1/ATG7/MOAP1/VAMP7/ATP6V1C1/PIK3CA/PRKAA2/RETREG1/SH3GLB1/SIRT1/SNX18/STAM/STAM2/STX17/ULK2/VP…	181
M10045	GOBP_CIRCADIAN_RHYTHM	127/7722	205/17872	4.38375e-08	1.59387e-06	1.03269e-06	FBXL3/GSK3B/KCND2/MYCBP2/NAMPT/NKX2-1/PPARGC1A/PPP1CC/RAI1/RORA/AHR/ARNTL/BHLHE40/CLOCK/CRY1/GNAQ/HNRNPD/ID1/ID4/LGR4/NCOA2/NLGN1/NUDT12/PRKAA1/SFPQ/SLC6A4/MAPK8/MTOR/NRIP1/USP7/CREB1/GFPT1/MAPK10/NPAS2/PROKR2/PROX1/ROCK2/DYRK1A/KMT2A/OPN5/BHLHE41/CRY2/KLF9/RORC/ATG7/C3orf70/TARDBP/EGR3/EZH2/HNRNPU/HOMER1/ID2/ID3/KDM5A/MTA1/NTRK2/PRKAA2/PROK2/SIN3A/SIRT1/USP9X/ZFHX3/FBXW7/NFIL3/NGFR/NOCT/ADCY1/KD…	127
M11956	GOBP_REGULATION_OF_ACTIN_FILAMENT_BASED_PROCESS	222/7722	392/17872	4.57491e-08	1.65198e-06	1.07034e-06	ARFGEF1/ARHGAP44/ATP2A2/DLC1/PDE4D/PDGFRA/ROCK1/TAOK1/TMSB4Y/AKAP13/AKAP9/BST1/CACNA1C/CLASP2/CRACD/DSG2/F2RL1/FRMD6/FSCN1/GRHL3/ID1/LATS1/NCKAP1/NRP1/PAK2/RDX/RHOA/RHOBTB3/RICTOR/SPTB/TGFB3/WASF3/ABL1/ARAP1/CFL2/FERMT2/FGF13/IQGAP1/IQGAP2/MTOR/RASA1/RGS4/TEK/TENM1/ABL2/ATP1A2/CAPZA2/PROX1/ROCK2/SPTBN1/STAU2/TMOD2/BAG4/EPS8/SEMA5A/ARHGEF10/ARHGEF18/CORO2B/EPHA5/LIMA1/LIMK1/PIK3R1/RHOC/S1PR1/SMAD4…	222
M1231	GOBP_EXOCYTOSIS	206/7722	360/17872	4.70341e-08	1.68683e-06	1.09291e-06	ARFGEF1/ARHGAP44/ARL8B/ATP2A2/FMR1/GSK3B/STXBP5L/ARFGEF2/CFTR/CLASP2/F2RL1/HTR2A/NLGN1/NR4A3/PIK3C2A/RAB10/RAB11B/RAB11FIP2/SCAMP1/SYNGR3/ANXA1/CCR2/CNR1/FOXF1/PCLO/RAP1B/STXBP1/SYN2/CASK/CHRNA5/COPS5/ITSN1/PRSS12/RAB33B/RAB5A/RASGRP1/STEAP2/RAB21/RAB31/RALA/DRD1/KCNB1/PTGDR/RAB11FIP1/RAB11FIP5/RAB12/RAB8B/REST/SCAMP5/SEPTIN2/SLC4A8/SRCIN1/STXBP5/SYTL4/TMEM167A/TRPV6/TSG101/PRKCB/RABGEF1/SYT15/VA…	206
M15809	GOBP_CELL_MATRIX_ADHESION	143/7722	236/17872	4.85173e-08	1.72827e-06	1.11976e-06	BCL2/BCL6/DLC1/GSK3B/ITGA10/ITGB1/NID1/ROCK1/BST1/CLASP2/CORO1C/CTNNB1/EMP2/FBLN5/ITGA6/ITGAV/JAG1/NF1/NRP1/PEAK1/PPFIA2/RHOA/SORBS1/TRPM7/UTRN/VCL/ABL1/FERMT2/ITGA4/RASA1/TEK/VCAM1/CASK/ITGB8/ONECUT2/PTPRA/PTPRJ/ROCK2/CDK6/DUSP3/ITGA8/ADAM9/BCL2L11/CORO2B/MINK1/PIK3R1/PKD1/TIAM1/ITGA1/PIK3CB/EPB41L5/LIMCH1/PPFIA1/PTPRK/SRF/CSF1/DISC1/GREM1/ITGA5/LYPD3/TESK2/TNN/NPNT/TSC1/FN1/RIN2/ARHGAP6/CD34/IT…	143
M12739	GOBP_REGULATION_OF_NEURON_DIFFERENTIATION	120/7722	192/17872	5.01648e-08	1.77199e-06	1.14809e-06	BCL11B/BCL2/BCL6/EIF4ENIF1/FEZF2/GDF6/GSK3B/LMX1A/ROCK1/ZEB1/APP/BDNF/DLL1/DLX2/HES1/ID4/IMPACT/IRX3/JAG1/MEF2C/NLGN1/POU4F2/RHOA/SH3GL3/SLC6A4/SOX9/TCF3/BMP7/BRINP1/EYA1/FOXO3/MOSMO/BCL11A/CNTN4/EIF4E/PROX1/SFRP2/EIF2AK4/DPYSL2/NEUROG1/REST/TIAM1/TP73/ZHX2/ASCL1/ECT2/GATA2/ID2/MMD/NEUROD1/NOTCH1/SIN3A/SOX8/VWC2/ZFHX3/ISL1/NREP/RARA/RET/WNT3A/GDF11/DDX6/S1PR5/CDK5R1/DIXDC1/FGFR1/MAP3K13/MIB1/TGIF…	120
M15852	GOBP_POSITIVE_REGULATION_OF_AUTOPHAGY	90/7722	136/17872	5.0753e-08	1.77199e-06	1.14809e-06	BAG3/GSK3B/ROCK1/ADRB2/FOXO1/GNAI3/PIK3C2A/PRKAA1/RAB3GAP2/TRIM6/ULK1/WAC/WIPI1/FOXO3/PAFAH1B2/TP53INP1/TRIM13/HMGB1/TMEM59/VDAC1/SESN1/ATG16L1/BCL2L11/FYCO1/HIF1A/ORMDL3/SESN3/STK11/MOAP1/PIK3CB/MID2/PLK2/PRKAA2/SH3GLB1/SIRT1/SNX18/TRIM65/ULK2/MTDH/TSC1/VPS13D/C9orf72/PIP4K2C/ATF6/SCOC/SPTLC1/SVIP/TRIM38/UFL1/SNX30/ELAPOR1/GSK3A/SMCR8/TBK1/EPM2A/LARP1/TICAM1/BNIP3L/IFNG/PIM2/BNIP3/CALCOCO2/TFEB/…	90
M22713	GOBP_NEGATIVE_REGULATION_OF_NEURON_PROJECTION_DEVELOPMENT	90/7722	136/17872	5.0753e-08	1.77199e-06	1.14809e-06	NR2F1/SYNGAP1/CD38/DCC/HES1/ITM2C/MAP2/NLGN1/NRP1/RHOA/SEMA3C/ULK1/CBFA2T2/CDKL3/EFNA1/FGF13/KIAA0319/BCL11A/PTPN9/DNM3/EPHA4/NGEF/SEMA5A/DAB2/EPHA7/MYLIP/RGMA/RNF6/SEMA4B/SEMA7A/PAFAH1B1/SPOCK1/EFNB2/KANK1/LPAR1/PMP22/PTPRG/ULK2/VIM/EPHB2/WNT3A/BAG5/SPART/TSC1/SEMA4C/CARM1/CDK5R1/GFAP/LRIG2/RTN4/SEMA3A/SEMA3D/SEMA5B/SEMA6D/B2M/DIP2B/WNT5A/RUFY3/UBE3A/SLIT1/PTEN/WNT3/PAQR3/SEMA4A/MINAR1/STMN2/ARF…	90
M8785	GOBP_CYTOSKELETON_DEPENDENT_INTRACELLULAR_TRANSPORT	122/7722	196/17872	5.45608e-08	1.8924e-06	1.22611e-06	AP3S1/ARL8A/ARL8B/BAG3/KIF13A/MYO1E/TANC2/APP/BLOC1S4/CCDC186/CILK1/DYNC2LI1/HOOK3/KIF3A/MAP2/OPA1/PPFIA2/RHOT1/SFPQ/SPAST/SUN1/TRAK1/TTC30A/DST/PCM1/DYNC1H1/PEX14/RASGRP1/RPGR/SPG11/STAU2/RAB21/TMEM108/AGTPBP1/BICD2/FNBP1L/FYCO1/HIF1A/HSPA8/KIF3B/MYO5B/NDEL1/SSX2IP/STK11/PAFAH1B1/AP3B1/MAP6/TUBA1A/ARMCX3/CCDC88A/HNRNPU/HOOK1/KIF5B/LCA5/MYO6/SYT4/TRAK2/TTC30B/ARHGAP21/MAPK8IP3/RHOT2/TUB/TTC21B/SY…	122
M17324	GOBP_REGULATION_OF_MEMBRANE_POTENTIAL	238/7722	425/17872	5.54535e-08	1.89804e-06	1.22976e-06	ATP2A2/BCL2/CACNA1D/FMR1/GABRA5/GSK3B/HCN1/KCND2/KCNK1/ADRB2/AKAP6/AKAP9/ANK3/APP/CACNA1C/CACNA2D1/CFTR/DSG2/GABRG1/GNAQ/GRIA3/GRM5/MEF2C/NLGN1/PPP3CA/SCN2A/SCN7A/TAFA4/ABL1/CNR1/FGF13/GABRA1/GABRA4/GABRB2/GRIK4/MTOR/PTPN3/RGS4/SLC8A1/ATP1A2/CHRNA5/GCLC/GCLM/GJC1/GRIK2/KCNN4/SCN8A/NRXN1/TMEM108/DRD1/KCNB1/KCNJ10/KCNK10/NEDD4L/P2RX4/SCN1A/SCN2B/SLC4A4/SLC4A8/SLMAP/TRDN/TMEM25/TUSC2/WWP2/GABRG2/KCN…	238
M12465	GOBP_EAR_DEVELOPMENT	134/7722	219/17872	5.55719e-08	1.89804e-06	1.22976e-06	ANP32B/BCL2/GABRA5/HOXA1/LRIG1/MCOLN3/OSR2/ZEB1/BMPER/CCNA2/COL11A1/DLL1/FGFR2/FREM2/FZD6/GATA3/GRHL3/HES1/JAG1/JAG2/RBPJ/SOX9/SPRY2/TGFB3/ZIC1/DLX6/EYA1/EYA4/GABRB2/LGR5/ALDH1A3/FGF9/MAPK1/MSX1/PROX1/TGFB2/EPHA4/ITGA8/TMIE/BCL2L11/FZD3/NEUROG1/OSR1/PCDH15/TRIP11/PAFAH1B1/PLS1/DLX5/GATA2/KCNK2/MAF/MYO6/NEUROD1/NOTCH1/PLPPR4/RDH10/SIX4/SLC4A7/TSHZ1/USH2A/ECE1/EPHB2/ROR1/WNT3A/PDZD7/EDN1/FRZB/INSIG…	134
M15221	GOBP_REGULATION_OF_EMBRYONIC_DEVELOPMENT	49/7722	64/17872	5.58035e-08	1.89804e-06	1.22976e-06	PLCB1/RAB14/CLASP2/CTNNB1/HES1/OTX2/SCX/DHX36/SEPTIN7/SFRP2/LAMA3/NR2C2/OSR1/RACGAP1/RPS6KA6/CCSAP/PAFAH1B1/AMOT/EHMT1/NFE2L2/PHLDB1/UTP25/POGLUT1/WNT3A/NOCT/INSR/TGIF2/WNT4/CDK1/TDG/WNT1/NPHP3/PHLDB2/B4GALT5/CLASP1/NIPBL/LAMA2/NODAL/TBX18/HNF4A/NIBAN2/LAMA4/KHDC3L/SOX17/TRIP12/WNT2/TENM4/LAMA5/DAG1	49
M34229	GOBP_REGULATION_OF_MICROTUBULE_CYTOSKELETON_ORGANIZATION	99/7722	153/17872	6.18131e-08	2.07894e-06	1.34697e-06	GSK3B/ROCK1/SLAIN2/TAOK1/AKAP9/CLASP2/CLIP1/MAP2/PRKAA1/RHOA/SPAST/ABL1/CEP70/FGF13/APC/CAMSAP2/CHMP4B/DYNC1H1/CYLD/DYRK1A/BICD2/CEP97/MAPRE3/NIN/PKD1/TRIM36/CCSAP/PAFAH1B1/HDGFL3/MAP6/ATXN7/CKAP5/HNRNPU/OCLN/PHLDB1/PRKAA2/SLAIN1/CAMSAP1/MET/SKA3/TPPP/VPS4B/WNT3A/NAV3/CLTC/MECP2/MID1IP1/TOGARAM1/ARL2/ARL3/CDK5R1/DIXDC1/CDK5RAP2/CHMP5/MAP1B/ATAT1/CHMP7/RAE1/GNAI1/RPS3/SENP6/TPR/PHLDB2/MID1/CHMP1B/…	99
M34167	GOBP_CAMERA_TYPE_EYE_DEVELOPMENT	190/7722	329/17872	6.19108e-08	2.07894e-06	1.34697e-06	BCL11B/CITED2/EFEMP1/FAT1/FZD4/HCN1/KDM2B/MEGF11/NECTIN3/OSR2/PDGFRA/SP3/TENM3/ZEB1/ACTL6A/ACVR2B/BMPR2/CACNA1C/COL4A1/CTNNB1/DLL1/DLL4/DLX2/FBN1/FRS2/GATA3/GRHL3/JAG1/KDM5B/KLF4/NECTIN1/NF1/NRP1/POU4F2/SLC4A5/SOX9/SPRED1/SPRY1/SPRY2/THRB/WNT5B/YY1/BMP7/FJX1/LHX2/MDM1/SLC17A6/SLC7A11/SMARCA4/TSPAN12/WT1/ALDH1A3/MAN2A1/PROX1/TGFB2/EPHB1/MAB21L2/OPN5/AGTPBP1/CRYBG3/FLT1/HIF1A/MFN2/SLC17A7/SOS1/TBC1…	190
M15276	GOBP_SENSORY_ORGAN_MORPHOGENESIS	158/7722	266/17872	6.51608e-08	2.17423e-06	1.40871e-06	BCL2/CITED2/EFEMP1/FAT1/HCN1/HOXA1/KDM2B/LRIG1/MEGF11/NECTIN3/OSR2/SP3/TENM3/ZEB1/COL11A1/CTNNB1/DLL1/FBN1/FGFR2/FRS2/FZD6/GATA3/GRHL3/JAG1/NECTIN1/NF1/SOX9/SPRY2/THRB/YY1/ZIC1/BMP7/CYP26B1/DLX6/EYA1/FJX1/TSPAN12/ALDH1A3/COL5A2/FGF9/MAN2A1/MAPK1/MSX1/PROX1/STAU2/EPHB1/ITGA8/TMIE/AGTPBP1/FZD3/HIF1A/MFN2/NEUROG1/OLFM3/OSR1/STAT3/TBC1D20/TOPORS/VSX1/ZHX2/PLS1/HIPK1/PTPRM/DLX5/GATA2/HIPK2/MYO6/NOTCH2…	158
M14191	GOBP_NEGATIVE_REGULATION_OF_CELL_PROJECTION_ORGANIZATION	117/7722	187/17872	6.73857e-08	2.23432e-06	1.44764e-06	ARHGAP44/NR2F1/SYNGAP1/CD38/DCC/HES1/ID1/ITM2C/MAP2/NLGN1/NRP1/PPP3CA/RHOA/SEMA3C/SPRY2/ULK1/CBFA2T2/CDKL3/EFNA1/FGF13/KIAA0319/BCL11A/PTPN9/DNM3/EPHA4/NGEF/SEMA5A/CEP97/DAB2/EPHA7/MYLIP/RGMA/RNF6/SEMA4B/SEMA7A/PAFAH1B1/SPOCK1/CCP110/EFNB2/KANK1/LPAR1/PMP22/PTPRG/ULK2/VIM/YAP1/EPHB2/SLIT2/WNT3A/PFN2/BAG5/FYN/MPHOSPH9/SPART/TSC1/SEMA4C/ARPIN/CARM1/CDK5R1/GFAP/LRIG2/RTN4/SEMA3A/SEMA3D/SEMA5B/SEMA6D…	117
M11359	GOBP_ARTERY_DEVELOPMENT	73/7722	106/17872	7.87505e-08	2.59483e-06	1.68122e-06	CITED2/HOXA1/ACVR2B/BMPR2/DLL4/HECTD1/HES1/JAG1/NF1/NRP1/RBPJ/ZMIZ1/EYA1/FOXF1/ROBO2/MYOCD/PROX1/TGFB2/AP2B1/EGR2/LDLR/PKD2/SOX4/EFNB2/MYLK/NOTCH1/SRF/NDST1/NGFR/NKX3-1/TGFBR1/EDN1/LRP2/FOXC1/SLC2A10/ADAMTS6/AKT3/BMPR1A/LUZP1/SMAD7/VEGFA/HAND2/ARID2/GJA5/SIX1/HEY1/NOG/ACVRL1/SNX17/EDNRA/TBX2/LOX/PDGFRB/PRDM1/ADGRF5/ADAMTS9/COL3A1/HPGD/ROBO1/DCTN5/ANGPTL3/HEY2/FKBP10/MDK/PRRX1/TFAP2B/CHD7/TAB1/GLI…	73
M11369	GOBP_CELLULAR_NITROGEN_COMPOUND_CATABOLIC_PROCESS	254/7722	459/17872	8.15421e-08	2.67012e-06	1.73e-06	CDADC1/CPEB3/EIF4ENIF1/ELAVL1/FMR1/GDNF/LIN28B/PDE4D/ROCK1/SMG1/TDO2/ALDH1L2/CECR2/CNOT6/CNOT6L/ERI1/GIGYF2/HNRNPD/MRPL44/NUDT11/NUDT12/NUDT4/PAN3/PDE10A/PUM1/PUM2/RC3H1/TET2/TET3/TOB1/TUT4/YTHDF3/AXIN2/DAZ1/DAZ2/DAZ3/DAZ4/DCP2/ENPP3/PDE7A/SAMD4A/CNOT2/DHX36/ENTPD7/NT5C2/PNRC2/PPP1R8/ROCK2/SETMAR/XRN1/YBX1/DPYS/FXR1/OGG1/TNRC6B/AGO1/CNOT7/DDX5/DPYSL2/DPYSL5/E2F1/ENTPD4/FASTK/MEX3D/NANOS1/RNASEH2B…	254
M577	GOBP_REGULATION_OF_CELLULAR_COMPONENT_SIZE	200/7722	350/17872	8.47158e-08	2.75693e-06	1.78624e-06	ARFGEF1/CDH4/GSK3B/TMSB4Y/VAV2/VAV3/BDNF/BMPR2/CRACD/DCC/F2RL1/LATS1/MAP2/NCKAP1/NRP1/POU4F2/RDX/RHOA/RICTOR/SEMA3C/SPTB/ULK1/ABL1/ATP7A/CDKL3/CFL2/FGF13/KIAA0319/MTOR/RASA1/TENM1/CAPZA2/CLCN3/CREB1/EIF4G2/KCNN4/RAB5A/SLC12A2/SPTBN1/TMOD2/BAG4/EPS8/RAB21/SEMA5A/ANO6/DPYSL2/EPHA7/LIMA1/LIMK1/NDEL1/PRR16/RAB22A/RB1CC1/RNF6/SEMA4B/SEMA7A/SSH1/SSH2/WNK3/PAFAH1B1/PLS1/VASP/MTPN/PICALM/SLC12A5/ADD3/CDK…	200
M10249	GOBP_HEPATICOBILIARY_SYSTEM_DEVELOPMENT	90/7722	137/17872	8.53776e-08	2.76141e-06	1.78915e-06	CITED2/SP3/ATF2/CADM1/CLDN1/E2F8/HES1/HNRNPD/NF1/PTCH1/SOX9/TGFBR3/ANXA1/ATP7A/PTPN3/IGF2R/MAN2A1/ONECUT2/PROX1/ZIC3/CCND1/PKD1/PKD2/RB1CC1/CEBPB/EZH2/NOTCH1/NOTCH2/PIK3CA/E2F7/FBXW7/GATA6/MET/RARA/WNT3A/CUL3/FRZB/JARID2/CIT/RPS6KA1/UPF2/SEC63/IHH/WNT4/COBL/WNT1/NPHP3/ZMPSTE24/CEBPG/ITGA2/TNFAIP3/HNF1B/NIPBL/PCNA/RPGRIP1L/CPS1/ONECUT1/ADA/ARF6/NODAL/SOD2/ARID5B/PHF2/HGF/CPT1A/ELK1/CFLAR/TNF/HNF4A…	90
M13531	GOBP_REGULATION_OF_CELL_SIZE	113/7722	180/17872	8.64639e-08	2.77202e-06	1.79602e-06	CDH4/GSK3B/VAV2/VAV3/BDNF/BMPR2/DCC/MAP2/NRP1/POU4F2/RDX/RHOA/SEMA3C/ULK1/ABL1/ATP7A/CDKL3/FGF13/KIAA0319/MTOR/CLCN3/CREB1/EIF4G2/KCNN4/SLC12A2/RAB21/SEMA5A/ANO6/DPYSL2/EPHA7/LIMK1/NDEL1/PRR16/RB1CC1/RNF6/SEMA4B/SEMA7A/WNK3/PAFAH1B1/MTPN/SLC12A5/CDKL5/LARS1/SIN3A/SRF/ULK2/DISC1/RET/SHTN1/WNT3A/EDN1/SPART/TSC1/FN1/SEMA4C/CLNS1A/AQP4/AKT3/CDK5R1/IL7R/MAP3K13/PLXNA4/RTN4/SEMA3A/SEMA3D/SEMA5B/SEMA6D/…	113
M15586	GOBP_PROTEIN_ACYLATION	154/7722	259/17872	8.67569e-08	2.77202e-06	1.79602e-06	ATXN7L3/BRD1/CDYL/GSK3B/HAT1/KAT6A/KAT6B/MBTD1/PPARGC1A/TAOK1/ACTL6A/ARNTL/ATF2/AUTS2/CLOCK/DR1/FOXO1/GATA3/NAA16/NAA20/NAA25/NFYB/PPM1A/PRKAA1/SELENOK/SET/TAF2/ZDHHC20/CREBBP/NAA15/PHF20L1/KAT2B/MYOCD/PHF20/SETD5/TAF1/KMT2A/NAA50/TADA2B/TAF7/CHD5/NAA30/NCOA3/RPS6KA4/RPS6KA5/SMAD4/SOX4/ZDHHC1/ZDHHC9/MORF4L2/ZDHHC21/KANSL1/ATXN7/BRPF3/DDX3X/FAM161A/GATA2/ING5/JADE3/PRKAA2/SIN3A/SIRT1/SUPT3H/ZDHHC3…	154
M14377	GOBP_TUBE_FORMATION	98/7722	152/17872	9.35787e-08	2.97197e-06	1.92557e-06	CITED2/DAB2IP/DLC1/GDNF/HOXA1/KDM2B/LIAS/VANGL2/CTNNB1/FGFR2/FZD6/GATA3/GRHL3/HECTD1/IRX3/OPA1/PTCH1/SOX9/ABL1/BMP7/IRX1/LHX2/PROX1/SFRP2/STK3/TGFB2/RALA/BCL2L11/FZD3/HIF1A/NFIB/OSR1/RGMA/SOX4/TGM2/VASP/APAF1/BCL10/NOTCH1/PRKACB/SETD2/SIX4/SKI/SOX8/GREM1/RARA/RET/ST14/LRP2/TSC1/IRX2/SEMA4C/PLXNB2/EDA/FGF2/LUZP1/MIB1/SALL4/VEGFA/WNT4/COBL/GLMN/WNT5A/SOX11/SIX1/WNT9B/LMO4/NOG/NPHP3/HNF1B/CC2D2A/DVL…	98
M42681	GOBP_VIRAL_PROCESS	232/7722	415/17872	9.82744e-08	3.10241e-06	2.01009e-06	ARL8B/BCL2/FMR1/GSK3B/ITGB1/NFIA/SLC20A2/SP1/USP6NL/AGTR1/CHD1/CLDN1/EEA1/HTR2A/ITCH/ITGAV/KPNA3/NECTIN1/NR5A2/NRP1/PIKFYVE/RSF1/TFRC/TRIM6/VAPA/CAV2/NUP153/PLSCR1/SMARCA4/SNX3/TRIM13/CHMP4B/IFIT1/IGF2R/MAN2A1/MX1/PPIE/PROX1/RAB5A/ROCK2/ST6GALNAC3/EIF2AK4/HCFC2/HEXIM1/MITD1/ADARB1/ATG16L1/CNOT7/HS3ST5/HSPA8/KPNA2/LDLR/REST/SRPK2/ST3GAL1/TBC1D20/TSG101/ZNFX1/ATG7/WWP2/CANX/NCAM1/TARDBP/CAV1/CCNT2/…	232
M13053	GOBP_CHONDROCYTE_DIFFERENTIATION	75/7722	110/17872	1.00945e-07	3.16776e-06	2.05243e-06	EFEMP1/GDF6/OSR2/ATF2/BMPR2/COL11A1/CTNNB1/MEF2C/MEF2D/SCX/SOX9/WNT5B/AXIN2/FGF9/SFRP2/IFT80/NFIB/OSR1/PTHLH/RUNX3/TGFBR2/TRIP11/BPNT2/EIF2AK3/LNPK/MAF/RUNX1/RUNX2/SLC39A14/SMPD3/SOX5/SOX6/TRPS1/CCN4/COL27A1/GREM1/MAPK14/MBOAT2/TGFBR1/SULF1/NPPC/SULF2/BMPR1A/IHH/MEX3C/PTH/RARB/SMAD7/WNT7A/CCN2/SIX2/CREB3L2/ACVRL1/FGF18/TGFBI/CHST11/ADAMTS7/CHSY1/COL2A1/COL3A1/LOXL2/SERPINH1/CCN3/HMGA2/RB1/SNX19/P…	75
M14106	GOBP_NEURON_APOPTOTIC_PROCESS	144/7722	240/17872	1.03715e-07	3.23015e-06	2.09285e-06	BCL2/GABRA5/GDNF/KDM2B/PPARGC1A/ROCK1/SYNGAP1/APP/ATF2/BDNF/CTNNB1/GATA3/JAK2/KRAS/MEF2C/NF1/NRP1/OXR1/RHOA/SCN2A/SET/TGFB3/THRB/TMTC4/ABL1/FOXO3/GABRB2/MAP2K4/RASA1/STXBP1/XIAP/GCLC/GCLM/GRIK2/NCSTN/NR4A2/SIAH1/TGFB2/MCL1/ADARB1/BCL2L11/EGLN3/EPHA7/HIF1A/IL6ST/KCNB1/SRPK2/TNFRSF21/WFS1/FAS/ASCL1/ITGA1/APAF1/CEBPB/HIPK2/NTRK2/PIK3CA/PRKCI/RETREG1/SIX4/TOX3/FBXW7/ISL1/MAP2K7/NGFR/ATM/BACE1/MAP3K12…	144
M3208	GOBP_GLIOGENESIS	170/7722	291/17872	1.04159e-07	3.23015e-06	2.09285e-06	CNTN1/DAB2IP/PPP1CC/APP/CTNNB1/DLL1/DLX2/FA2H/HES1/ID4/KRAS/NF1/PLAG1/RHOA/SOX9/SUN1/WASF3/ZMIZ1/ABL1/ANXA1/AREG/CCR2/MTOR/MAPK1/NCSTN/TGFB2/CDK6/EPHA4/RHEB/APCDD1/ARHGEF10/DRD1/E2F1/EGR2/IL6ST/KCNJ10/LDLR/LRP8/MMP24/NFIB/P2RX4/SOX4/STAT3/TNFRSF21/TP73/PAFAH1B1/ASCL1/CSPG5/CXCR4/EZH2/GPR183/ID2/NOTCH1/NTRK2/PRKCI/SERPINE2/SKI/SOX6/SOX8/SUZ12/TAL1/TSPAN2/VIM/CRKL/CSF1/DISC1/RELN/ROR1/SRGAP2/TPPP/T…	170
M29318	GOBP_CELL_SUBSTRATE_JUNCTION_ORGANIZATION	68/7722	98/17872	1.3806e-07	4.25645e-06	2.7578e-06	BCL2/DLC1/ROCK1/CLASP2/CORO1C/ITGA6/NRP1/PEAK1/RHOA/SORBS1/VCL/ABL1/DST/FERMT2/TEK/PTPRA/PTPRJ/ROCK2/DUSP3/CORO2B/PIK3R1/RAB8B/EPB41L5/LIMCH1/PTPRK/GREM1/ITGA5/TESK2/TSC1/FN1/ARHGAP6/PTK2/LAMC1/VEGFA/WNT4/POLDIP2/FMN1/PPM1F/SLK/ACVRL1/PHLDB2/ACTN1/ITGA2/MACF1/PTEN/CLASP1/EFNA5/FAM107A/MAP4K4/MAPRE2/ARF6/SLC9A1/CTTN/GPM6B/ITGB1BP1/LIMS1/SFRP1/KDR/ACTN2/ARHGEF7/THBS1/ACTG1/RAC1/EPHA3/AJUBA/WHAMM/MM…	68
M11017	GOBP_DENDRITIC_SPINE_DEVELOPMENT	64/7722	91/17872	1.4538e-07	4.45605e-06	2.88713e-06	ARHGAP44/CPEB3/FMR1/TANC2/DOCK10/MEF2C/NLGN1/PAK2/PDLIM5/PPFIA2/EFNA1/DHX36/EIF4G2/STAU2/DNM3/EPHA4/EPHB1/NGEF/CAPRIN2/LRP8/SRCIN1/PAFAH1B1/SLC12A5/C21orf91/SDK1/DISC1/EPHB2/RELN/SRGAP2/UBA6/DLG5/LZTS3/ACTR2/CAPRIN1/CDK5R1/WNT7A/ZDHHC15/CTNND2/PRMT3/CDC42/SIPA1L1/PAK3/SRGAP2C/UBE3A/WASL/ARC/DBN1/MAPK6/PTEN/SHANK1/CUX2/ASAP1/CAMK2B/PAK4/ARF6/EPHB3/NCK2/HDAC2/BHLHB9/ZNF365/DIP2A/EEF2K/ARF4/BAIAP2	64
M16051	GOBP_BRANCHING_MORPHOGENESIS_OF_AN_EPITHELIAL_TUBE	98/7722	153/17872	1.50179e-07	4.57656e-06	2.96521e-06	BCL2/GDNF/NKX2-1/ACVR1/COL4A1/CTNNB1/DLL4/FGFR2/GNA13/KDM5B/KRAS/LGR4/NRP1/PTCH1/SOX9/SPRY1/SPRY2/ABL1/AREG/BMP7/EYA1/FOXF1/SALL1/WT1/SFRP2/ESR1/PKD1/PKD2/SMAD4/TGFBR2/GLI2/AGTR2/NOTCH1/NRARP/RDH10/SIX4/SOX8/SRF/YAP1/CSF1/GREM1/HOXA5/MET/NKX3-1/SLIT2/AR/CSMD1/DLG5/EDN1/NPNT/BTRC/CASR/FGF2/IHH/VEGFA/WNT4/WNT5A/SIX1/SIX2/WNT1/WNT9B/FOXA1/FOXD1/NOG/PGR/PAK1/EDNRA/TBX2/HNF1B/GBX2/CCL11/HOXB7/SEMA3E/T…	98
M10293	GOBP_REGULATION_OF_FAT_CELL_DIFFERENTIATION	92/7722	142/17872	1.63777e-07	4.96225e-06	3.2151e-06	RORA/ARNTL/FOXO1/GATA3/HES1/HTR2A/ID4/JAG1/ZFPM2/ASXL1/BMP7/FERMT2/LMO3/SORT1/TRIO/CREB1/SFRP2/STK3/CCDC71L/CMKLR1/E2F1/NAPEPLD/RORC/TGFB1I1/TMEM64/WDFY2/ZADH2/RUNX1T1/CEBPB/GATA2/HNRNPU/ID2/SAV1/SIRT1/WWTR1/YAP1/ZFP36L1/ZFP36L2/CCN4/CDS1/MAPK14/PTPRQ/WNT3A/NOCT/ASXL2/FRZB/INSIG1/PPARG/PPARD/ZNF385A/CARM1/MEX3C/RREB1/VSTM2A/WNT5A/ZFP36/ATAT1/GNB3/NR1D1/PIM1/SIX1/SOX13/WNT1/LGALS12/SYAP1/FNDC5/KLF…	92
M13474	GOBP_RNA_DESTABILIZATION	65/7722	93/17872	1.69184e-07	5.09679e-06	3.30227e-06	CPEB3/EIF4ENIF1/LIN28B/ROCK1/CNOT6/CNOT6L/GIGYF2/HNRNPD/PAN3/PUM1/RC3H1/TOB1/TUT4/YTHDF3/DCP2/SAMD4A/CNOT2/DHX36/ROCK2/YBX1/TNRC6B/CNOT7/MEX3D/NANOS1/TARDBP/HNRNPU/KHSRP/RC3H2/TENT4B/TNRC6C/TUT7/YTHDF1/YTHDF2/ZFP36L1/ZFP36L2/DCP1A/ZC3H12D/NOCT/TENT4A/CNOT8/AGO2/BTG2/CSDE1/MOV10/RBM24/ZFP36/PABPC1/SYNCRIP/SAMD4B/PATL1/DCP1B/PDE12/PAN2/IGF2BP1/DIS3/METTL3/EXOSC7/RIDA/CNOT1/EXOSC3/PAIP1/FTO/METTL14/…	65
M13689	GOBP_REGULATION_OF_PROTEIN_CONTAINING_COMPLEX_ASSEMBLY	224/7722	401/17872	1.76446e-07	5.28536e-06	3.42444e-06	ARFGEF1/DAB2IP/GSK3B/SLAIN2/TMSB4Y/AKAP9/CLIP1/CRACD/DACT1/FSCN1/HES1/ICE1/IMPACT/LATS1/MAP2/NCKAP1/PPM1A/RDX/RHOA/RICTOR/SOX9/SPTB/TFRC/ULK1/ZNF827/ABL1/FERMT2/IAPP/INSM1/MTOR/RAP1B/RASA1/STXBP1/TENM1/CAMSAP2/CAPZA2/HMGB1/MPP7/NEK7/SPTBN1/STUB1/TMOD2/BAG4/CARD8/DYRK1A/EPS8/ESR1/ABCA1/BCL2L11/HSPA8/MAPRE3/NIN/RHOC/SAR1B/SORL1/SSH1/SSH2/STXBP5/THRA/VASP/CRYAB/MTPN/ADD3/ANKRD27/CKAP5/DDX3X/DNAJC15/…	224
M14458	GOBP_SEX_DIFFERENTIATION	164/7722	281/17872	1.89538e-07	5.64545e-06	3.65775e-06	ARID4B/BCL2/CITED2/DACH1/FZD4/HMGB2/MEA1/PDGFRA/RNF38/ARID4A/ATRX/BASP1/BRIP1/CTNNB1/FNDC3A/FSHB/GATA3/LGR4/NASP/NR2F2/RHOBTB3/SCX/SOX9/ZFPM2/ZFY/FOXO3/HOXA10/IRX5/NRIP1/ROBO2/SALL1/TMF1/WT1/ZNF830/ASB1/FGF9/MAMLD1/SFRP2/TGFB2/ESR1/BCL2L11/CCND1/EREG/MMP2/NEUROG1/OSR1/PKD1/SMAD4/SMAD5/TBC1D20/CYP1B1/ACVR2A/AGO4/BCL2L2/CEBPB/KITLG/LHX9/PCYT1B/RDH10/SIRT1/SIX4/SOX8/STAT5B/TFAP2C/TNFAIP6/CRKL/EIF2S2…	164
M13280	GOBP_NEGATIVE_REGULATION_OF_PHOSPHORUS_METABOLIC_PROCESS	244/7722	442/17872	1.90948e-07	5.65551e-06	3.66427e-06	DAB2IP/GGNBP2/GRB10/GSK3B/PDE4D/ROCK1/SH2B3/CORO1C/DUSP6/GNAQ/HIPK3/HMGCR/IMPACT/LATS1/LRP6/NF1/NR2F2/PAK2/PLPP3/PPP1R15B/PPP4R2/PPP4R3B/SPRED1/SPRY1/SPRY2/UBE2B/ABL1/BMP7/INSM1/IQGAP1/PPP1R16B/SLC8A1/APC/KAT2B/MAPK8IP1/MYOCD/NCAPG2/PPP1R1B/PPP1R8/PTPN13/PTPRB/PTPRJ/ROCK2/SFRP2/SH3BP5/TGFB2/BAG4/DUSP3/HEXIM1/TAF7/ADARB1/ATG14/CDKN1A/CRY2/HEG1/MASTL/MIDN/NIBAN1/SORL1/SRCIN1/STAT3/STK38/TSG101/URI1…	244
M16477	GOBP_INNERVATION	24/7722	26/17872	1.96091e-07	5.77537e-06	3.74193e-06	GABRA5/LRIG1/FBXO45/NRP1/GABRB2/ITGA4/VCAM1/ADARB1/SERPINE2/ECE1/ISL1/RET/EDN1/POU4F1/SULF1/SULF2/LRIG2/SEMA3A/EDNRA/RNF165/SLITRK6/PRKCG/CHD7/NPTX1	24
M3744	GOBP_NOTCH_SIGNALING_PATHWAY	113/7722	182/17872	2.01756e-07	5.90921e-06	3.82865e-06	AAK1/BCL6/CNTN1/NFKBIA/APP/DLL1/DLL4/DLX2/HES1/JAG1/JAG2/RBPJ/RIPPLY2/SOX9/SPEN/ZMIZ1/BMP7/CBFA2T2/CNTN6/EPN2/PDCD10/ROBO2/NCSTN/TGFB2/CDK6/IL6ST/STAT3/TGFBR2/TMEM100/ZBTB7A/WWP2/ASCL1/ADAM17/ANXA4/GATA2/MAML1/NEURL1B/NOTCH1/NOTCH2/NRARP/PRKCI/SEL1L/SORBS2/SYNJ2BP/YAP1/YTHDF2/ZNF423/CCNC/DTX4/FBXW7/POGLUT1/FOXC1/HIF1AN/MAGEA1/CHAC1/IFT74/MIB1/LLGL1/MAML3/TM2D3/SIX1/SREBF2/WNT1/BMP2K/DTX3L/FOXA1/H…	113
M12995	GOBP_POSITIVE_REGULATION_OF_CELL_JUNCTION_ASSEMBLY	71/7722	104/17872	2.03289e-07	5.92121e-06	3.83642e-06	FLRT3/IL1RAP/LRRTM3/ROCK1/SLITRK3/BDNF/CLDN1/IRX3/NLGN1/NRP1/ABL1/FERMT2/TEK/PTPRD/PTPRJ/STAU2/EPHB1/NRXN1/OXTR/SLITRK2/FLRT2/SYNDIG1/ADGRB3/CAV1/CNTNAP2/EPB41L5/LRRN1/NTRK2/EPHB2/DLG5/LRRTM2/TSC1/LRRN3/VEGFA/WNT4/WNT7A/CLSTN2/CBLN2/POLDIP2/ADGRB1/FMN1/LINGO2/PPM1F/ADNP/CUX2/ST8SIA2/NPHP1/SEMA4A/EFNA5/MAP4K4/SLITRK6/LRTM2/EPHB3/LRRTM1/ITGB1BP1/LIMS1/ASIC2/AMIGO1/SLITRK4/SEMA4D/BHLHB9/SFRP1/KDR/AC…	71
M19178	GOBP_POST_GOLGI_VESICLE_MEDIATED_TRANSPORT	72/7722	106/17872	2.28524e-07	6.61967e-06	4.28896e-06	AP3S1/AP4M1/KIF13A/RAB14/ANK3/ARFGEF2/DOP1A/MON2/RAB10/SCAMP1/WIPI1/ACSL3/CCDC91/GCC2/GOLPH3L/SORT1/CNST/DOP1B/SPTBN1/STEAP2/RAB31/VPS35L/ANKFY1/SCAMP2/SORL1/OSBPL5/GBF1/GOLPH3/SORCS1/EPS15/PHAF1/LYPLA1/ARL3/GGA3/MYO5A/VTI1B/ATP2C1/LLGL1/EXOC6B/PREPL/VPS13C/EXOC5/KLHL20/MACF1/VAMP3/VTI1A/RP2/CSK/RBSN/VPS13A/GOLGA4/GOLGA7/MYO1B/NSF/PKDCC/AP1G1/SYS1/GOPC/VAMP2/AP2A1/RAB26/EXOC8/LAMP1/EXOC6/VPS54/ST…	72
M10964	GOBP_REGULATION_OF_DENDRITE_MORPHOGENESIS	48/7722	64/17872	2.31448e-07	6.66771e-06	4.32009e-06	GSK3B/ID1/PPP3CA/SDC2/CDKL3/DHX36/PTPRD/STAU2/EPHA4/RAB21/CAPRIN2/FBXO31/LRP8/NEDD4L/STK11/PAFAH1B1/ADGRB3/ANKRD27/CDKL5/HECW2/EPHB2/RELN/SS18L2/NSMF/ACTR2/CAPRIN1/CUX1/YWHAH/RAP2A/SIPA1L1/PAK3/TNIK/DBN1/RAPGEF2/CUX2/HECW1/CAMK2B/SS18L1/NR2E1/SEMA4D/BHLHB9/CHRNB2/NEDD4/TRPC5/EEF2K/TLX2/SARM1/BAIAP2	48
M12694	GOBP_PROTEIN_ACETYLATION	131/7722	217/17872	2.35499e-07	6.74756e-06	4.37182e-06	ATXN7L3/BRD1/GSK3B/HAT1/KAT6A/KAT6B/MBTD1/PPARGC1A/TAOK1/ACTL6A/ARNTL/ATF2/AUTS2/CLOCK/DR1/FOXO1/GATA3/NAA16/NAA20/NAA25/NFYB/PRKAA1/SET/TAF2/CREBBP/NAA15/PHF20L1/KAT2B/MYOCD/PHF20/SETD5/TAF1/KMT2A/NAA50/TADA2B/TAF7/CHD5/NAA30/NCOA3/RPS6KA4/RPS6KA5/SMAD4/SOX4/MORF4L2/KANSL1/ATXN7/BRPF3/DDX3X/FAM161A/GATA2/ING5/JADE3/PRKAA2/SIN3A/SIRT1/SUPT3H/IRF4/ISL1/KAT7/MSL1/EPC2/JADE1/MECP2/SPHK2/EID1/MAGEA2/…	131
M12082	GOBP_POSITIVE_REGULATION_OF_BINDING	107/7722	171/17872	2.39623e-07	6.8286e-06	4.42433e-06	FMR1/GSK3B/HMGB2/TCF7L2/AKTIP/APP/BDNF/CTNNB1/DACT1/DERL1/GATA3/HES1/JAK2/KLF4/NRP1/PLCL2/POU4F2/TRIM6/ABL1/PPP2CB/RIPOR2/HMGB1/LARP6/MYOCD/STK3/TAF1/EPHA4/SPON1/CAPRIN2/MAPRE3/PKD1/TIAM1/BAMBI/CAV1/CTBP2/EPB41L5/HIPK2/HMBOX1/IDE/MBD2/NEUROD1/SKI/TXN/IRF4/ISL1/MET/RARA/WNT3A/ZNF618/CALM2/IGF1/POU4F1/PPARG/USP33/CLN5/FOXC1/B2M/HAND2/PLAUR/WNT5A/POLDIP2/PPP2CA/DTX3L/SUMO4/CEBPG/EBF2/ITGA2/PYGO2/RAP…	107
M10512	GOBP_CARTILAGE_DEVELOPMENT	119/7722	194/17872	2.49322e-07	7.0668e-06	4.57866e-06	EFEMP1/GDF6/OSR2/ZEB1/ATF2/BMP3/BMPR2/COL11A1/CTNNB1/DLX2/MEF2C/MEF2D/SCX/SOX9/WNT5B/ATP7A/AXIN2/BMP7/FGF9/ITGB8/MSX1/SFRP2/IFT80/CTSK/HIF1A/NFIB/OSR1/PKD1/PTHLH/RUNX3/SMAD5/TGFBR2/THRA/TRIP11/BPNT2/EIF2AK3/LNPK/MAF/RUNX1/RUNX2/SLC39A14/SMAD1/SMPD3/SOX5/SOX6/SRF/TRPS1/CCN4/COL27A1/GREM1/HOXA5/MAPK14/MATN3/MBOAT2/RARA/TGFBR1/EDN1/FRZB/HOXA3/SULF1/SATB2/NPPC/SULF2/BMPR1A/FGF2/GHR/IHH/MEX3C/PTH/RARB…	119
M34094	GOBP_TRANSPORT_ALONG_MICROTUBULE	99/7722	156/17872	2.51705e-07	7.09619e-06	4.5977e-06	AP3S1/ARL8A/ARL8B/BAG3/KIF13A/APP/BLOC1S4/CILK1/DYNC2LI1/KIF3A/MAP2/OPA1/RHOT1/SFPQ/SPAST/SUN1/TRAK1/TTC30A/DST/PCM1/DYNC1H1/PEX14/RASGRP1/RPGR/SPG11/STAU2/RAB21/TMEM108/AGTPBP1/BICD2/FYCO1/HIF1A/HSPA8/KIF3B/NDEL1/SSX2IP/STK11/PAFAH1B1/AP3B1/ARMCX3/HNRNPU/KIF5B/LCA5/TRAK2/TTC30B/ARHGAP21/MAPK8IP3/RHOT2/TUB/TTC21B/SYBU/UBB/ARL3/IFT74/KIF1B/KIF5C/DYNLT2B/PURA/RAB1A/RAB6A/MAP1B/CDC42/DLG2/TRIM58/COP…	99
M16413	GOBP_SKELETAL_SYSTEM_MORPHOGENESIS	136/7722	227/17872	2.6159e-07	7.33566e-06	4.75286e-06	ALX1/CITED2/DSCAML1/HOXA1/OSR2/PDGFRA/ZEB1/ZFAND5/ACVR2B/ATF2/BMPR2/COL11A1/CTNNB1/DLX2/FGFR2/HOXA9/MEF2C/MEF2D/RIPPLY2/SCX/SOX9/TGFB3/AXIN2/BMP7/CYP26B1/EYA1/HAS2/IRX5/MSX1/RAB33B/SFRP2/IFT80/SMAD2/MMP2/NEUROG1/OSR1/PKD1/TGFBR2/THRA/TRIP11/BPNT2/DLX5/FLVCR1/RDH10/RUNX2/SETD2/SIX4/SKI/SMPD3/SOX5/SOX6/COL27A1/GREM1/HOXA5/MAPK14/NDST1/RARA/TGFBR1/TIPARP/HOXA3/INSIG1/SATB2/FOXC1/NPPC/ATG9A/CSRNP1/EX…	136
M29156	GOBP_EMBRYONIC_APPENDAGE_MORPHOGENESIS	79/7722	119/17872	2.67924e-07	7.47353e-06	4.84219e-06	MAP3K20/OSR2/AFF3/CACNA1C/CTNNB1/FREM2/FZD6/MBNL1/PTCH1/SP8/BMP7/CREBBP/CYP26B1/DLX6/HOXA10/RECK/SALL1/FGF9/MSX1/SFRP2/TGFB2/BCL2L11/OSR1/SMAD4/BPNT2/DLX5/FLVCR1/LMBR1/LNPK/NOTCH1/NOTCH2/RDH10/RUNX2/SKI/ECE1/GREM1/GJA1/HOXC10/BMPR1A/IHH/RARB/SALL4/TFAP2A/WNT7A/HAND2/INTU/WNT5A/PBX2/DYNC2H1/NOG/PITX1/WNT3/ALX4/HOXD13/TBX2/CHST11/FBN2/NIPBL/RPGRIP1L/TBC1D32/FRAS1/B9D1/GNA12/TWIST1/LRP4/PBX1/HDAC2/L…	79
M5927	GOBP_PATTERN_SPECIFICATION_PROCESS	252/7722	460/17872	2.8453e-07	7.89495e-06	5.11523e-06	CITED2/CXXC4/DSCAML1/FEZF2/GDNF/KDM2B/PGAP1/RFX3/RFX4/SYNGAP1/VANGL2/ZEB1/ABI1/ACVR1/ACVR2B/BASP1/BHLHE40/BMPR2/CTNNB1/DLL1/DLL4/DLX2/DYNC2LI1/EFNB1/ETS2/FGFR2/FRS2/GRHL3/HES1/HOXA9/IRX3/LRP6/MEF2C/NR2F2/NRP1/NRP2/OTX2/PCDH8/PTCH1/RBPJ/RIPPLY2/SEMA3C/SP8/SPRY1/TBR1/YY1/ZIC1/AXIN2/BMP7/CYP26B1/EYA1/FOXF1/HOXA10/HOXC6/IRX1/LHX2/MEOX2/NOTO/RNF220/ROBO2/WT1/APC/DOP1B/MSX1/SFRP2/TRA2B/ZIC3/MTF2/SMAD2/…	252
M25069	GOBP_NEGATIVE_REGULATION_OF_RNA_CATABOLIC_PROCESS	56/7722	78/17872	2.87848e-07	7.94521e-06	5.14779e-06	EIF4ENIF1/ELAVL1/FMR1/GDNF/HNRNPD/TOB1/AXIN2/DAZ1/DAZ2/DAZ3/DAZ4/DHX36/YBX1/E2F1/TARDBP/HNRNPU/TENT2/TENT4B/MAPK14/NOCT/TENT4A/THRAP3/CSDE1/RBM24/HNRNPA0/ZFP36/MEIOC/PABPC1/SYNCRIP/YBX3/DHX34/TENT5A/TENT5B/RBM46/LARP1/MAPKAPK2/MYD88/ELAVL4/TRDMT1/CIRBP/IGF2BP1/TIRAP/ZCCHC17/ANGEL2/A1CF/PAIP1/BOLL/HNRNPC/NSUN2/LARP4B/DAZL/PHAX/FUS/LRPPRC/TRAF3IP2/VIP	56
M40555	GOBP_NEGATIVE_REGULATION_OF_MRNA_CATABOLIC_PROCESS	49/7722	66/17872	2.96194e-07	8.133e-06	5.26946e-06	EIF4ENIF1/ELAVL1/FMR1/GDNF/HNRNPD/TOB1/AXIN2/DAZ1/DAZ2/DAZ3/DAZ4/YBX1/E2F1/TARDBP/HNRNPU/TENT4B/MAPK14/NOCT/TENT4A/THRAP3/CSDE1/RBM24/HNRNPA0/ZFP36/MEIOC/PABPC1/SYNCRIP/YBX3/DHX34/TENT5A/TENT5B/RBM46/LARP1/MAPKAPK2/MYD88/ELAVL4/CIRBP/IGF2BP1/TIRAP/ANGEL2/A1CF/PAIP1/BOLL/HNRNPC/LARP4B/DAZL/FUS/TRAF3IP2/VIP	49
M13485	GOBP_POSITIVE_REGULATION_OF_PROTEIN_SERINE_THREONINE_KINASE_ACTIVITY	127/7722	210/17872	3.11085e-07	8.49761e-06	5.5057e-06	DAB2IP/FZD4/TAOK1/TNFSF11/ADRB2/AKAP13/BMPR2/CAB39/CCNY/HTR2A/RHOA/RICTOR/SPRY2/FERMT2/IQGAP1/MAP3K5/PDCD10/SASH1/TENM1/CCND3/PROX1/RASGRP1/STK3/EPHA4/ADAM9/CCND1/FLT1/MAPRE3/PKD1/PKD2/TAOK3/CCNYL1/ADAM17/CCNT2/CD24/DDX3X/EZH2/KITLG/SIRT1/CCNK/CEMIP/DBF4B/DIRAS1/MAP2K7/ACSL1/CALM2/EDN1/MAP3K12/BMPR1A/CCND2/CCNT1/CDK5R1/FGF2/FGFR1/FLT3/GHR/INSR/MAP2K1/MAP3K13/VEGFA/WNT5A/MTCP1/PPP2CA/TPD52L1/ADAM8…	127
M29278	GOBP_EPITHELIAL_TUBE_FORMATION	88/7722	136/17872	3.28627e-07	8.93052e-06	5.78619e-06	CITED2/DLC1/GDNF/KDM2B/LIAS/VANGL2/CTNNB1/FGFR2/FZD6/GATA3/GRHL3/HECTD1/IRX3/OPA1/PTCH1/SOX9/ABL1/BMP7/IRX1/LHX2/PROX1/SFRP2/STK3/TGFB2/RALA/FZD3/HIF1A/OSR1/RGMA/SOX4/VASP/APAF1/BCL10/PRKACB/SETD2/SIX4/SKI/SOX8/GREM1/RARA/RET/ST14/LRP2/TSC1/IRX2/SEMA4C/PLXNB2/FGF2/LUZP1/MIB1/SALL4/WNT4/COBL/GLMN/WNT5A/SOX11/SIX1/WNT9B/LMO4/NOG/NPHP3/HNF1B/CC2D2A/DVL3/MTHFR/NODAL/TWIST1/HAND1/MMRN2/STK4/CASP3/SFRP…	88
M14093	GOBP_VENTRICULAR_SEPTUM_DEVELOPMENT	53/7722	73/17872	3.31556e-07	8.96391e-06	5.80782e-06	CITED2/ACVR1/BMPR2/FGFR2/FRS2/GATA3/HECTD1/HES1/RBPJ/TGFBR3/ZFPM2/ROBO2/SALL1/PROX1/TGFB2/AP2B1/HEG1/SMAD4/SOX4/TGFBR2/TRIP11/MDM4/NOTCH1/SAV1/SLIT2/TGFBR1/LRP2/BMPR1A/LUZP1/SALL4/SMAD7/WNT5A/SOX11/GJA5/HEY1/LMO4/NOG/XIRP2/MATR3/NSD2/PRDM1/ROBO1/DCTN5/HEY2/PTK7/TBX5/FZD2/TBX3/DAND5/MDM2/CCN1/SUFU/RBM15	53
M23611	GOBP_POSITIVE_REGULATION_OF_GTPASE_ACTIVITY	158/7722	271/17872	3.44794e-07	9.27425e-06	6.00889e-06	ARHGAP11A/GSK3B/ITGB1/NET1/RASGRF1/USP6NL/ARAP2/ASAP2/CCL7/CORO1C/DENND1B/DOCK10/DOCK11/F2RL1/GRHL3/ITGA6/NF1/RAB11FIP2/RALGDS/SOS2/TBC1D2B/ARAP1/CAV2/FERMT2/RAPGEF5/RASA1/RGS4/RAPGEF6/RASGRP1/CCL23/NGEF/RGL1/ARHGEF10/GNB5/NDEL1/RAPGEFL1/RASGRF2/RGMA/S1PR1/SOS1/TBC1D20/TBC1D8B/TBC1D9/TGM2/TIAM1/USP6/CRK/TBC1D17/ADCYAP1/PICALM/ARHGEF26/CDKL5/ECT2/EVI5/EZH2/GRTP1/LARS1/RALGPS2/RIC1/SNX18/SNX9/CRKL/…	158
M11445	GOBP_HIPPO_SIGNALING	33/7722	40/17872	3.83411e-07	1.02606e-05	6.64798e-06	LATS1/MAP2K3/TEAD1/WWC1/WWC2/MOB1B/SHANK2/STK3/VGLL4/FAT4/AMOT/LATS2/SAV1/WWTR1/YAP1/MAPK14/TEAD3/DLG5/CIT/AMOTL1/MOB3B/SOX11/MOB1A/IQCJ-SCHIP1/SCHIP1/LIMD1/AMOTL2/NF2/PJA2/STK4/TIAL1/WWC3/AJUBA	33
M11839	GOBP_AMEBOIDAL_TYPE_CELL_MIGRATION	262/7722	482/17872	4.00246e-07	1.06571e-05	6.90483e-06	ALX1/C1QBP/DAB2IP/GDNF/ITGB1/ROCK1/SP1/ZFAND5/ACVR1/AKAP12/APPL1/BMPER/BMPR2/CLASP2/CORO1C/DLL4/DOCK1/EFNB1/EMP2/EPHB4/FGF7/FOXP1/GATA3/ID1/KLF4/MAP2K3/MEF2C/NF1/NR2F2/NRP1/NRP2/PIK3C2A/PLPP3/RHOA/SEMA3C/SOX9/SPRED1/YTHDF3/ABL1/ANXA1/BMP7/EDN2/EFNA1/HAS2/IQGAP1/ITGA4/MEOX2/MTOR/PDCD10/SASH1/SLC8A1/STARD13/TEK/APPL2/HMGB1/PROX1/ROCK2/SCG2/TGFB2/BAG4/SEMA5A/ADAM9/FAT2/HIF1A/NANOS1/P2RX4/PRCP/SEMA4B…	262
M14218	GOBP_NUCLEAR_TRANSCRIBED_MRNA_CATABOLIC_PROCESS_DEADENYLATION_DEPENDENT_DECAY	47/7722	63/17872	4.05387e-07	1.07397e-05	6.95837e-06	CPEB3/EIF4ENIF1/CNOT6/CNOT6L/HNRNPD/PAN3/RC3H1/TOB1/TUT4/DCP2/SAMD4A/CNOT2/DHX36/YBX1/TNRC6B/CNOT7/NANOS1/HNRNPU/RC3H2/TENT4B/TNRC6C/TUT7/ZFP36L1/ZFP36L2/DCP1A/NOCT/TENT4A/CNOT8/AGO2/BTG2/CSDE1/ZFP36/PABPC1/SYNCRIP/SAMD4B/PATL1/DCP1B/PDE12/PAN2/IGF2BP1/DIS3/EXOSC7/CNOT1/EXOSC3/PAIP1/TNRC6A/EXOSC2	47
M24242	GOBP_DENDRITIC_SPINE_MORPHOGENESIS	44/7722	58/17872	4.23623e-07	1.11326e-05	7.21293e-06	ARHGAP44/TANC2/DOCK10/NLGN1/PDLIM5/PPFIA2/EFNA1/DHX36/STAU2/DNM3/EPHA4/EPHB1/NGEF/CAPRIN2/LRP8/SRCIN1/PAFAH1B1/EPHB2/RELN/LZTS3/ACTR2/CAPRIN1/CDK5R1/WNT7A/ZDHHC15/CTNND2/PRMT3/CDC42/SIPA1L1/PAK3/UBE3A/WASL/ARC/DBN1/PTEN/SHANK1/CUX2/CAMK2B/EPHB3/BHLHB9/ZNF365/DIP2A/EEF2K/BAIAP2	44
M16503	GOBP_REGULATION_OF_RESPONSE_TO_DNA_DAMAGE_STIMULUS	145/7722	246/17872	4.2444e-07	1.11326e-05	7.21293e-06	BCL2/FMR1/MAP3K20/MBTD1/POLH/SMG1/ACTL6A/ATAD5/CRY1/HIC1/PARPBP/PPP4R2/PPP4R3B/RIF1/SPRED1/ABL1/AXIN2/EYA1/EYA4/HMGB1/MSX1/NPAS2/SETMAR/SFRP2/TRIAP1/DYRK1A/FXR1/MCL1/OGG1/DDX5/KLHL15/KMT5B/NACC2/RNASEH2B/SOX4/DDIAS/MORF4L2/SMYD2/DYRK3/KMT5C/RNF8/SETD2/SIRT1/SKIL/SPRED2/UBR5/FEM1B/FXR2/KAT7/NKX3-1/POGZ/PPP4C/UBE2N/UBE2V1/ATM/EPC2/ERCC4/ING2/RBBP8/DEK/ZNF385A/ACTR2/CHEK1/EPC1/OOEP/ARID2/ERCC6/DTX3L…	145
M10876	GOBP_NEGATIVE_REGULATION_OF_CELL_GROWTH	114/7722	186/17872	4.69148e-07	1.22443e-05	7.93322e-06	BCL2/BCL6/BMPR2/DCBLD2/DCC/MAP2/NRP1/SEMA3C/SMARCA2/ULK1/YY1/CDKL3/FGF13/KIAA0319/RGS4/SMARCA4/WT1/BCL11A/MSX1/PTPRJ/SFRP2/TGFB2/VGLL4/SEMA5A/CAPRIN2/CDKN1A/DAB2/EPHA7/RBBP7/RNF6/SEMA4B/SEMA7A/SERTAD2/SMAD4/STK11/CRYAB/AGTR2/CRLF3/DDX3X/OSGIN2/SERPINE2/SIRT1/ULK2/GREM1/PHB/SLIT2/WNT3A/BTG1/DCUN1D3/FRZB/GJA1/JADE1/SPART/SPHK2/SEMA4C/G6PD/PPARD/CDK5R1/RTN4/SEMA3A/SEMA3D/SEMA5B/SEMA6D/ST7L/CDKN2AIP/…	114
M24857	GOBP_REGULATION_OF_POSTSYNAPSE_ORGANIZATION	59/7722	84/17872	4.76632e-07	1.23784e-05	8.02008e-06	ABHD17C/ARHGAP44/IL1RAP/TANC2/NLGN1/NRP2/PDLIM5/PPFIA2/EFNA1/DHX36/PTPRD/STAU2/DNM3/EPHA4/NGEF/CAPRIN2/EPHA7/HSPA8/LRP8/SRCIN1/PAFAH1B1/CDKL5/HOMER1/EPHB2/RELN/FYN/LRRTM2/LZTS3/ACTR2/CAPRIN1/CDK5R1/WNT7A/ZDHHC15/WNT5A/GRIN2B/SIPA1L1/PAK3/UBE3A/ARC/DBN1/PTEN/VPS35/CUX2/CDH2/CAMK2B/CRIPT/NTRK3/ZNF804A/BHLHB9/GRID2/SRGN/NPTX1/FCGR2B/ABHD17B/CBLN1/EEF2K/ARF4/NRCAM/BAIAP2	59
M10803	GOBP_POSITIVE_REGULATION_OF_CELLULAR_AMIDE_METABOLIC_PROCESS	104/7722	167/17872	4.9224e-07	1.2721e-05	8.24209e-06	C1QBP/CPEB3/ELAVL1/FMR1/LARP4/LRRTM3/SP1/HNRNPD/IMPACT/MIF4GD/RHOA/SLC2A13/TOB1/YTHDF3/DAZ1/DAZ2/DAZ3/DAZ4/EFNA1/MTOR/SAMD4A/DHX36/EIF4G2/EIF5A2/LARP6/ROCK2/RPS6KB1/YBX1/EIF2AK4/EPHA4/FXR1/NIBAN1/PRR16/SERP1/SOX4/CYP1B1/PICALM/DDX3X/HNRNPU/NFE2L2/TENT4B/VIM/YTHDF1/YTHDF2/FXR2/TENT4A/SPHK2/RPUSD4/PLXNB2/AGO2/CSDE1/TARBP2/USP16/UHMK1/ABCG1/RCC1L/PABPC1/SYNCRIP/YBX3/GSK3A/ITGA2/TENT5B/ZCCHC4/LARP1/C…	104
M16180	GOBP_NEGATIVE_REGULATION_OF_TRANSMEMBRANE_RECEPTOR_PROTEIN_SERINE_THREONINE_KINASE_SIGNALING_PATHWAY	87/7722	135/17872	4.97645e-07	1.2798e-05	8.29196e-06	CTDSPL2/MAGI2/NKX2-1/RASL11B/ACVR1/BMPER/FBN1/LEMD3/PPM1A/PRDM16/SPRED1/SPRY1/SPRY2/TGFB3/TGFBR3/TOB1/ABL1/CAV2/ASPN/ONECUT2/SFRP2/STUB1/TRIM33/SORL1/TGFB1I1/ZBTB7A/BAMBI/UBE2D1/SMURF2/ADAM17/CAV1/HIPK2/NOTCH1/SIRT1/SKI/SKIL/SPRED2/TNFAIP6/TWSG1/UBE2D3/VWC2/GREM1/LTBP1/MTMR4/PDPK1/LDLRAD4/LRP2/PMEPA1/PPARG/SPART/FSTL3/PBLD/SLC2A10/SMAD7/SMURF1/WNT5A/HJV/WNT1/NOG/PPARA/CHST11/FBN2/SNX25/CIDEA/FST/…	87
M16813	GOBP_DEVELOPMENT_OF_PRIMARY_SEXUAL_CHARACTERISTICS	137/7722	231/17872	5.37729e-07	1.37617e-05	8.91635e-06	ARID4B/BCL2/CITED2/DACH1/FZD4/HMGB2/MEA1/PDGFRA/RNF38/ARID4A/ATRX/BASP1/BRIP1/FNDC3A/FSHB/GATA3/NASP/NR2F2/RHOBTB3/SCX/SOX9/ZFPM2/ZFY/FOXO3/HOXA10/IRX5/NRIP1/ROBO2/SALL1/TMF1/WT1/ZNF830/FGF9/MAMLD1/SFRP2/TGFB2/ESR1/BCL2L11/CCND1/EREG/MMP2/OSR1/SMAD4/TBC1D20/CYP1B1/ACVR2A/AGO4/BCL2L2/CEBPB/KITLG/LHX9/PCYT1B/RDH10/SIRT1/SIX4/SOX8/STAT5B/TFAP2C/TNFAIP6/CRKL/EIF2S2/GATA6/H3-3B/NKX3-1/RARA/SLIT2/TGFBR…	137
M24840	GOBP_VESICLE_MEDIATED_TRANSPORT_IN_SYNAPSE	120/7722	198/17872	5.55128e-07	1.41383e-05	9.16039e-06	ATP2A2/FMR1/GSK3B/ROCK1/SNAP91/CTNNB1/HTR2A/KIAA1109/NLGN1/SH3GL3/SLC18A2/STON2/CNR1/PCDH17/PCLO/RAP1B/SLC17A6/STXBP1/SYN2/CASK/CHRNA5/CLCN3/DNAJC6/FCHO2/ITSN1/RAB5A/DNM3/DRD1/SLC17A7/SLC4A8/STXBP5/AP3B1/CANX/PICALM/PRKCB/SYNDIG1/CSPG5/CTBP2/EFNB2/ERC2/SYT4/OPHN1/SNAP25/SYT1/UNC13C/WNT3A/BACE1/PFN2/ADCY1/PLAA/RAPGEF4/RIMS2/SH3GL2/CDK5R1/FBXL20/NSG1/SYNJ1/UNC13A/WNT7A/BTBD8/RAP1A/ADRA1A/BSN/PREPL/…	120
M14538	GOBP_CARDIOCYTE_DIFFERENTIATION	98/7722	156/17872	5.80343e-07	1.47095e-05	9.53043e-06	CITED2/ITGB1/PDGFRA/ACVR1/AKAP13/AKAP6/DLL1/FRS2/HES1/IRX3/JAG1/MEF2C/PDLIM5/RBPJ/SEMA3C/SPRY1/TGFBR3/YY1/BMP7/MTOR/RGS4/SGCD/SLC8A1/VCAM1/WT1/DHX36/MAPK1/MYOCD/PROX1/TGFB2/REST/SMAD4/EFNB2/HNRNPU/MAML1/MEF2A/NOTCH1/SORBS2/SOX6/SRF/CXADR/EEF1AKMT4-ECE2/GATA6/GREM1/ISL1/RARA/WNT3A/CBY1/EDN1/IGF1/TSC1/G6PD/BMPR1A/RARB/SIK1/VEGFA/CDK1/HAND2/RGS2/ADRA1A/CDC42/PDCD4/GSK3A/ZMPSTE24/PPARA/PITX2/BMP10/ED…	98
M6071	GOBP_NEGATIVE_REGULATION_OF_GROWTH	144/7722	245/17872	5.86099e-07	1.47843e-05	9.57891e-06	BCL2/BCL6/CITED2/RAI1/ADRB2/BMPR2/DCBLD2/DCC/MAP2/NRP1/PTCH1/SEMA3C/SLC6A4/SMARCA2/ULK1/WWC1/WWC2/YY1/CDKL3/FGF13/KIAA0319/RGS4/SMARCA4/WT1/BCL11A/MSX1/PTPRJ/SFRP2/STK3/TGFB2/VGLL4/SEMA5A/CAPRIN2/CDKN1A/DAB2/EPHA7/HIF1A/RBBP7/RNF6/SEMA4B/SEMA7A/SERTAD2/SMAD4/STK11/TGFBR2/TP73/CRYAB/AGTR2/CRLF3/DDX3X/ING5/KCNK2/OSGIN2/PLAC8/SAV1/SERPINE2/SIRT1/ULK2/GREM1/PHB/SLIT2/WNT3A/BTG1/DCUN1D3/FRZB/GJA1/JADE…	144
M16432	GOBP_TEMPERATURE_HOMEOSTASIS	109/7722	177/17872	5.9339e-07	1.48969e-05	9.65189e-06	GRB10/IP6K1/KDM3A/PPARGC1A/TNFSF11/ACVR2B/ADRB2/ARNTL/FOXO1/HTR2A/ID1/IGF1R/JAK2/LGR4/PLCL2/PRDM16/RBPJ/ADAMTS5/CCR2/CNR1/EDN2/PTGER3/APC/APPL2/DYNC1H1/ELOVL6/OXTR/RHEB/CMKLR1/DRD1/MFN2/NAPEPLD/SQSTM1/STAT3/STK11/THRA/ADCYAP1/ADAM17/CAV1/CEBPB/CXCR4/EHMT1/G0S2/NOTCH1/PLAC8/TRPM8/ZNF423/IRF4/ACSL1/GJA1/IL15/ESRRG/HOXC10/PER2/PRLR/ARRDC3/OGT/VEGFA/NOVA1/OMA1/ALDH1A1/NR1D1/SCD/LPIN1/TRPV1/ADIPOR2/AD…	109
M11165	GOBP_REGULATION_OF_EXOCYTOSIS	124/7722	206/17872	6.09171e-07	1.52206e-05	9.86161e-06	ATP2A2/FMR1/GSK3B/STXBP5L/CFTR/CLASP2/F2RL1/HTR2A/NLGN1/RAB10/ANXA1/CCR2/CNR1/FOXF1/PCLO/RAP1B/STXBP1/CASK/CHRNA5/RAB33B/RAB5A/RAB21/RALA/DRD1/KCNB1/RAB12/RAB8B/REST/SCAMP5/SEPTIN2/SLC4A8/STXBP5/SYTL4/TRPV6/TSG101/PRKCB/RABGEF1/SYT15/VAMP7/CSPG5/GATA2/GNAI2/NOTCH1/SMPD3/STAM/SYT4/PDPK1/SYT1/VPS4B/BACE1/PFN2/ADCY1/RAPGEF4/SPHK2/SYT6/RAB9A/RIMS2/SYT13/FBXL20/STXBP3/SYT3/VPS4A/WNT7A/LYN/RAP1A/ADRA1A…	124
M18350	GOBP_HOMEOSTASIS_OF_NUMBER_OF_CELLS	163/7722	283/17872	6.58469e-07	1.63748e-05	1.06094e-05	BAP1/BCL2/BCL6/BRD1/CITED2/CRISPLD1/HMGB2/SH2B3/SP3/ARID4A/DOCK10/DOCK11/GATA3/GIGYF2/IREB2/JAK2/KLF2/KRAS/LGR4/MEF2C/PTBP3/RC3H1/SOS2/SOX9/TGFBR3/ZFY/ABL1/ANXA1/ASXL1/CCR2/FOXO3/SLC7A11/HMGB1/NCAPG2/NCSTN/CDK6/SLC46A2/BCL2L11/CXCL6/HIF1A/L3MBTL3/NAPEPLD/SLC40A1/SMAD5/SOS1/SOX4/STAT3/THRA/ZBTB7A/FAS/AP3B1/PIK3CB/ETS1/ABCB10/ACVR2A/ADAM17/BCL10/CAMLG/DYRK3/EZH2/FLVCR1/FSTL1/GATA2/GPR183/HIPK2/ID2/…	163
M22854	GOBP_PEPTIDYL_LYSINE_ACETYLATION	114/7722	187/17872	6.93014e-07	1.71529e-05	1.11136e-05	ATXN7L3/BRD1/HAT1/KAT6A/KAT6B/MBTD1/PPARGC1A/ACTL6A/ATF2/AUTS2/CLOCK/DR1/GATA3/NFYB/PRKAA1/SET/TAF2/CREBBP/PHF20L1/KAT2B/MYOCD/PHF20/SETD5/TAF1/KMT2A/NAA50/TADA2B/TAF7/CHD5/NCOA3/RPS6KA4/RPS6KA5/SMAD4/SOX4/MORF4L2/KANSL1/ATXN7/BRPF3/GATA2/ING5/JADE3/PRKAA2/SIN3A/SIRT1/SUPT3H/IRF4/ISL1/KAT7/MSL1/EPC2/JADE1/MECP2/SPHK2/EID1/CHEK1/EPC1/NOS1/OGT/MLLT3/DIP2B/ATAT1/GTF3C4/HDAC5/TAF5L/BRD8/ZMPSTE24/BEND…	114
M11962	GOBP_RESPONSE_TO_NERVE_GROWTH_FACTOR	37/7722	47/17872	7.12988e-07	1.75648e-05	1.13804e-05	MAGI2/APP/BDNF/HES1/ID1/FOXO3/SORT1/TMEM108/DYNC1LI2/E2F1/CRK/ACAP2/NTRK2/USP8/SH3GL2/RAP1A/RAB35/KCNC2/TRPV1/UBE3A/CSNK1D/RAPGEF2/EHD1/NTF3/STMN2/ARF6/CALCA/HSPA5/NTRK3/ELAVL4/KIDINS220/WASF1/KCNC1/RAPGEF1/CSTF2/EEF2K/CBL	37
M16011	GOBP_PROTEIN_AUTOPHOSPHORYLATION	133/7722	224/17872	7.16537e-07	1.75701e-05	1.13839e-05	AAK1/GSK3B/NEK6/NLK/PDGFRA/SMG1/TAOK1/EPHB4/FGFR2/GRK5/IGF1R/IMPACT/JAK2/MAPKAPK5/MEX3B/PAK2/PEAK1/PIKFYVE/STK24/TRPM7/ULK1/ABL1/MTOR/TEK/HTATIP2/MOB1B/TAF1/DYRK1A/EIF2AK4/EPHA4/EPHB1/EPHA7/FLT1/MAP3K9/MINK1/MKNK2/RAP2C/RB1CC1/STK11/STK17B/TAOK3/TNKS1BP1/WNK3/CAMK4/CAV1/CDKL5/DDX3X/EIF2AK3/NTRK2/ULK2/GREM1/MAPKAPK3/NEK2/PDPK1/PRKX/VEGFC/ATM/CALM2/FYN/MAP3K12/EPHA8/PTK2/CLK1/ATG13/DYRK1B/FGFR1/FLT…	133
M15624	GOBP_REGULATION_OF_PROTEIN_SERINE_THREONINE_KINASE_ACTIVITY	209/7722	376/17872	7.30148e-07	1.7821e-05	1.15464e-05	CCNG2/DAB2IP/FZD4/SH2B3/TAOK1/TNFSF11/ADRB2/AKAP13/BMPR2/CAB39/CCNA2/CCNE2/CCNY/HIPK3/HMGCR/HTR2A/LATS1/LRP6/NF1/NR2F2/RHOA/RICTOR/SPRY1/SPRY2/ABL1/BMP7/FERMT2/IQGAP1/MAP3K5/PDCD10/SASH1/SLC8A1/TENM1/APC/CCND3/KAT2B/MAPK8IP1/MYOCD/PPP1R1B/PROX1/PTPRJ/RASGRP1/SFRP2/STK3/EPHA4/HEXIM1/ADAM9/CCND1/CDKN1A/DAB2/FLT1/HEG1/MAPRE3/PKD1/PKD2/SORL1/SOS1/STK38/TAOK3/TSG101/CCNYL1/PIK3CB/ADAM17/CAV1/CCNT2/CD2…	209
M13980	GOBP_REGULATION_OF_CELLULAR_RESPONSE_TO_TRANSFORMING_GROWTH_FACTOR_BETA_STIMULUS	86/7722	134/17872	7.50653e-07	1.81554e-05	1.17631e-05	CITED2/NKX2-1/RASL11B/ZEB1/DKK3/FBN1/LATS1/LEMD3/PPM1A/PRDM16/SPRED1/SPRY1/SPRY2/TGFB3/TGFBR3/CAV2/CREBBP/ASPN/MYOCD/ONECUT2/STUB1/TRIM33/ITGA8/SMAD2/DAB2/SMAD4/STK11/TGFB1I1/ZBTB7A/BAMBI/SMURF2/ZEB2/ADAM17/CAV1/HIPK2/LATS2/SIRT1/SKI/SKIL/SNW1/SPRED2/LTBP1/MTMR4/NREP/PDPK1/ING2/LDLRAD4/NPNT/PMEPA1/PPARG/PBLD/SLC2A10/SMAD7/SMURF1/PALS1/SOX11/WNT1/FERMT1/PPARA/RNF111/CHST11/FBN2/SNX25/EP300/CIDEA/L…	86
M7204	GOBP_LOCOMOTORY_BEHAVIOR	117/7722	193/17872	7.50735e-07	1.81554e-05	1.17631e-05	C1QL1/CNTN1/FEZF2/FZD4/GDNF/KCND2/LMX1A/MCOLN3/APP/GIGYF2/GPR37/GRM5/NCOA2/NPY1R/OXR1/PUM1/SLC18A2/ZIC1/ATP7A/MTOR/ALDH1A3/ATP1A2/CLCN3/NEGR1/NR4A2/PPP1R1B/SHANK2/SPG11/EPHA4/EPS8/AGTPBP1/ANKH/DRD1/KCNJ10/PAK5/PBX3/SCN1A/PAFAH1B1/HIPK2/ID2/MTA1/STRN/TAL1/ZFHX3/GRIN2D/NAV2/RELN/SNAP25/UBA6/HPRT1/MECP2/PAK6/TMOD1/TSC1/ARRDC3/SOBP/ZNF385A/PEX13/CHL1/NPY2R/PREX2/ASTN1/GNB3/CALB1/OPRK1/PPP3CB/SELENOP/…	117
M10965	GOBP_FOCAL_ADHESION_ASSEMBLY	58/7722	83/17872	7.82769e-07	1.88436e-05	1.2209e-05	BCL2/DLC1/ROCK1/CLASP2/CORO1C/NRP1/PEAK1/RHOA/SORBS1/VCL/ABL1/FERMT2/TEK/PTPRA/PTPRJ/ROCK2/DUSP3/CORO2B/EPB41L5/LIMCH1/PTPRK/GREM1/TESK2/TSC1/ARHGAP6/PTK2/VEGFA/WNT4/POLDIP2/FMN1/PPM1F/SLK/ACVRL1/PHLDB2/ACTN1/ITGA2/MACF1/PTEN/CLASP1/EFNA5/FAM107A/MAP4K4/SLC9A1/CTTN/GPM6B/ITGB1BP1/LIMS1/SFRP1/KDR/ACTN2/ARHGEF7/THBS1/ACTG1/RAC1/EPHA3/AJUBA/WHAMM/MMP14	58
M12785	GOBP_PEPTIDYL_THREONINE_MODIFICATION	80/7722	123/17872	8.12713e-07	1.93874e-05	1.25613e-05	BCL2/DYRK4/GSK3B/NLK/ROCK1/ACVR1/APP/ATF2/CAB39/HIPK3/SPRED1/SPRY2/TRIM6/ULK1/BMP7/MAPK8/MTOR/MAPK1/ROCK2/TAF1/DYRK1A/EOGT/STK11/TGFBR2/TNKS1BP1/WNK3/HIPK1/PRKCB/CDC42BPA/DYRK3/GALNT13/GALNT4/HIPK2/PPEF2/SPRED2/UBE2K/CEMIP/GALNT3/PDPK1/TGFBR1/WNK1/CALM2/MAP3K12/CIT/CLK1/CDK5R1/CHEK1/DYRK1B/SMAD7/CDC42BPB/CDK1/GALNT1/WNT5A/TTBK1/OXSR1/GSK3A/TBK1/TNKS/GALNTL6/ACVR1B/DYRK2/PRKD1/PRKCA/CADM4/GCG/GALN…	80
M15173	GOBP_REGULATION_OF_CELL_MATRIX_ADHESION	80/7722	123/17872	8.12713e-07	1.93874e-05	1.25613e-05	BCL2/BCL6/DLC1/GSK3B/ROCK1/BST1/CLASP2/CORO1C/EMP2/JAG1/NF1/NRP1/PEAK1/RHOA/UTRN/VCL/ABL1/FERMT2/RASA1/TEK/CASK/ONECUT2/PTPRA/PTPRJ/ROCK2/CDK6/DUSP3/MINK1/PIK3R1/PIK3CB/EPB41L5/LIMCH1/CSF1/DISC1/GREM1/TSC1/RIN2/ARHGAP6/PTK2/CD3E/VEGFA/WNT4/CCL28/NEXMIF/POLDIP2/FMN1/FERMT1/PPM1F/SLK/ACVRL1/PHLDB2/MACF1/PTEN/SERPINE1/CLASP1/EFNA5/FAM107A/MAP4K4/ONECUT1/SEMA3E/CDH13/NF2/SLC9A1/GPM6B/ITGB1BP1/LIMS1/R…	80
M13646	GOBP_RESPONSE_TO_RADIATION	239/7722	438/17872	8.62902e-07	2.0492e-05	1.3277e-05	BCL2/CXCL10/DNMT3A/FBXL3/FMR1/HOXA1/ITGB1/MAP3K20/MAP4K3/NET1/POLH/PPP1CC/SLC24A2/SYNGAP1/APP/BHLHE40/CLOCK/CRY1/GATA3/GNAQ/HMGCR/IMPACT/KRAS/NF1/NPY/PPM1D/PRKAA1/UBE2B/YY1/ANXA1/CREBBP/ERCC3/EYA1/EYS/MAPK8/SLC7A11/TP53INP1/TRIM13/VCAM1/ATP1A2/DHX36/MAPK10/PPP1R1B/SFRP2/TAF1/TRIAP1/BARD1/EIF2AK4/OGG1/OPN5/UBE2A/UBE4B/CCND1/CDKN1A/CRY2/DRD1/GNB5/HIF1A/MMP2/NABP1/PIK3R1/STK11/TANC1/TNKS1BP1/USP28/C…	239
M15945	GOBP_CELL_FATE_COMMITMENT	154/7722	266/17872	8.68418e-07	2.05305e-05	1.33019e-05	BCL11B/BCL2/DSCAML1/FEZF2/ITGB1/MYT1L/TCF7L2/ACVR1/CTNNB1/CTR9/DLL1/DLL4/DLX2/ETS2/FGFR2/GATA3/HES1/JAG1/JAG2/KLF4/LATS1/MEF2C/MNX1/NR2F2/NRP1/OLIG3/PTCH1/RAB10/RBPJ/RHOA/SOX9/SPRY2/TBR1/TCF3/WNT5B/CYP26B1/EYA1/FGF13/MTOR/WT1/APC/CDC73/ONECUT2/PROX1/RTF1/SFRP2/MCL1/MGA/SMAD2/NEUROG1/SMAD4/SMAD5/STAT3/TGFB1I1/ASCL1/GLI2/GATA2/ID2/NEUROD1/NOTCH1/NOTCH2/RUNX2/SMAD1/SOX5/SOX6/SOX8/TAL1/TOX/GATA6/IRF4…	154
M24816	GOBP_VESICLE_MEDIATED_TRANSPORT_TO_THE_PLASMA_MEMBRANE	89/7722	140/17872	8.945e-07	2.10527e-05	1.36403e-05	ARHGAP44/KIF13A/RAB14/ANK3/ARFGEF2/DENND1B/KIAA1109/RAB10/RAB11B/RAB11FIP3/ACSL3/EPG5/GCC2/GOLPH3L/GRIP1/SNX3/TAMALIN/CNST/SPTBN1/STEAP2/RAB31/VPS35L/ANKRD50/ARHGAP1/SORL1/OSBPL5/ACAP2/ANKRD27/GOLPH3/SNAP25/SNX12/EPS15/PHAF1/STX6/CMTM6/LYPLA1/VPS26A/ARL3/GGA3/NSG1/ATP2C1/LLGL1/VPS50/RAB11A/RAB35/EXOC6B/PREPL/ATP9A/SNX27/EXOC5/MACF1/SNX17/VAMP3/VPS35/EHD1/CSK/BVES/NDRG4/VPS53/AKAP5/ARF6/GOLGA4/GOL…	89
M11060	GOBP_3_UTR_MEDIATED_MRNA_STABILIZATION	22/7722	24/17872	8.99496e-07	2.10762e-05	1.36555e-05	ELAVL1/DAZ1/DAZ2/DAZ3/DAZ4/TARDBP/TENT4B/MAPK14/TENT4A/RBM24/HNRNPA0/ZFP36/YBX3/MAPKAPK2/MYD88/ELAVL4/TIRAP/ANGEL2/BOLL/HNRNPC/LARP4B/DAZL	22
M12854	GOBP_REGULATION_OF_SYNAPSE_ASSEMBLY	69/7722	103/17872	9.04233e-07	2.10934e-05	1.36667e-05	FLRT3/IL1RAP/LRRTM3/SLITRK3/SLITRK5/APP/BDNF/MEF2C/NECTIN1/NLGN1/PDLIM5/ROBO2/GPC6/NEGR1/PTPRD/SETD5/STAU2/EPHB1/NRXN1/OXTR/EPHA7/SLITRK2/FLRT2/SYNDIG1/ADGRB3/GPC4/LRRN1/NTRK2/SIX4/EPHB2/WNT3A/DLG5/LRRTM2/LRRN3/WNT7A/CLSTN2/CBLN2/WNT5A/ADGRB1/SIX1/LINGO2/SLIT1/ADNP/VPS35/CUX2/ST8SIA2/SEMA4A/EFNA5/ARF6/NTRK3/SLITRK6/LRTM2/TLR2/EPHB3/LRRTM1/ASIC2/AMIGO1/SLITRK4/SEMA4D/BHLHB9/CHRNB2/GRID2/TPBG/NPTX1…	69
M10467	GOBP_MYELOID_CELL_HOMEOSTASIS	100/7722	161/17872	9.67072e-07	2.24599e-05	1.4552e-05	BAP1/BCL6/BRD1/CITED2/HMGB2/SH2B3/SP3/ARID4A/GATA3/IREB2/JAK2/KLF2/PTBP3/TGFBR3/ANXA1/CCR2/FOXO3/SLC7A11/HMGB1/NCAPG2/NCSTN/CDK6/BCL2L11/HIF1A/L3MBTL3/SMAD5/STAT3/THRA/ZBTB7A/PIK3CB/ETS1/ABCB10/ACVR2A/ADAM17/DYRK3/FLVCR1/GATA2/HIPK2/ID2/KITLG/KMT2E/PDE4B/PTPN2/RBFOX2/SLC11A2/SRF/STAT5B/TAL1/ZFP36L1/HOXA5/KAT7/MAPK14/SMAP1/FAM210B/G6PD/VEGFA/KLF13/LYN/B2M/UFL1/ZFP36/TRIM58/MFHAS1/CEBPG/SLC15A4/PKN…	100
M24021	GOBP_ESTABLISHMENT_OF_ORGANELLE_LOCALIZATION	224/7722	408/17872	1.03487e-06	2.39291e-05	1.5504e-05	AP3S1/DCTN2/ITGB1/KIF13A/MYO1E/SNAP91/TANC2/ACTR3/BLOC1S4/CCDC186/CENPE/CLASP2/CTNNB1/HOOK3/KIF3A/MAP2/MARK1/NLGN1/NR4A3/OPA1/PPFIA2/RAB11B/RHOT1/SPAST/SPRY1/SPRY2/SUN1/TRAK1/UBE2B/WIPI1/XPO1/FOXF1/ITGA4/PCM1/PDCD10/STXBP1/C17orf75/CHMP4B/COPS5/DYNC1H1/PEX14/RASGRP1/SPG11/TMEM230/ZW10/AGTPBP1/BICD2/CDC23/CENPQ/CEP120/FNBP1L/FYCO1/HIF1A/KIF3B/MYO5B/NDEL1/PPP6C/PTGDR/SAR1B/STK11/TRIP11/TSG101/PAFAH…	224
M16602	GOBP_NEURAL_CREST_CELL_DIFFERENTIATION	65/7722	96/17872	1.04258e-06	2.39477e-05	1.5516e-05	ALX1/CITED2/GDNF/ACVR1/CORO1C/EFNB1/HES1/JAG1/LRP6/MEF2C/NRP1/NRP2/SEMA3C/SOX9/BMP7/MAPK1/SEMA5A/HIF1A/SEMA4B/SEMA7A/SMAD4/FAM172A/KITLG/RDH10/SOX8/ISL1/RET/EDN1/FRZB/KBTBD8/FN1/RADIL/SEMA4C/FOXC1/BMPR1A/SEMA3A/SEMA3D/SEMA5B/SEMA6D/HAND2/SOX11/CDC42/FBXL17/SIX1/ERBB4/GSC/PITX2/EDNRA/CDH2/GBX2/SEMA4A/SEMA3E/NRG1/TWIST1/TAPT1/SEMA4D/SEMA4F/SFRP1/SEMA6A/KLHL12/OTUD5/SNAI2/PHACTR4/LAMA5/EDN3	65
M15872	GOBP_NEPHRON_DEVELOPMENT	92/7722	146/17872	1.04476e-06	2.39477e-05	1.5516e-05	BCL2/GDNF/MAGI2/MYO1E/NID1/PDGFRA/BASP1/CTNNB1/DLL1/GATA3/HES1/IRX3/JAG1/LGR4/MEF2C/PTCH1/SOX9/ASXL1/BMP7/EYA1/IQGAP1/IRX1/NUP133/NUP160/SALL1/TEK/WT1/KIF26B/OSR1/PKD1/PKD2/SMAD4/AGTR2/CD24/NOTCH1/NOTCH2/PROM1/SIX4/SOX8/WWTR1/YAP1/GREM1/RET/SEC61A1/NPNT/SULF1/IRX2/CD34/FOXC1/SULF2/FGF2/VEGFA/WNT4/COL4A4/FMN1/SIX1/SIX2/WNT1/WNT9B/ANGPT2/CALB1/FOXD1/NOG/PDGFA/ERBB4/EDNRA/STAT1/HNF1B/KLHL3/PDGFRB/DC…	92
M13900	GOBP_POSITIVE_REGULATION_OF_DEVELOPMENTAL_GROWTH	104/7722	169/17872	1.11835e-06	2.55236e-05	1.65371e-05	BCL2/CDH4/PLCB1/AKAP6/BASP1/BDNF/BMPR2/DLL1/FGFR2/MEF2C/NRP1/POU4F2/RBPJ/TGFBR3/ZFPM2/WT1/CREB1/EIF4G2/FGF9/MTM1/PROX1/RPS6KB1/SLC23A2/SEMA5A/LIMK1/NDEL1/NEDD4L/SEMA7A/SERP1/TGFBR2/PAFAH1B1/PLS1/CDKL5/CXCR4/NOTCH1/SRF/STAT5B/SYT4/YAP1/CSF1/DISC1/GATA6/GPAM/MAPK14/SHTN1/SYT1/WNT3A/EDN1/IGF1/PLAA/POU3F2/FN1/PPARD/RIMS2/BMPR1A/FGF2/GHR/INSR/MAP3K13/SMAD7/SMURF1/SYT3/UNC13A/VEGFA/CDK1/MAP1B/RAB11A/AC…	104
M14241	GOBP_RESPONSE_TO_BMP	106/7722	173/17872	1.19298e-06	2.70221e-05	1.75079e-05	CTDSPL2/GDF6/HIVEP1/ACVR1/ACVR2B/ATF2/BMPER/BMPR2/FBN1/GATA3/HES1/LEMD3/PPM1A/RBPJ/SCX/SOX9/TGFB3/TGFBR3/TOB1/ABL1/BMP7/UBE2O/XIAP/MSX1/SFRP2/TGFB2/TRIM33/SMAD2/DDX5/RGMA/RGMB/SLC33A1/SMAD4/SMAD5/SORL1/TMEM100/BAMBI/UBE2D1/SMURF2/ACVR2A/DLX5/FSTL1/HIPK2/NEO1/NOTCH1/NOTCH2/RUNX2/SFRP5/SKI/SKIL/SMAD1/SMPD3/TNFAIP6/TWSG1/UBE2D3/USP9X/VWC2/ZNF423/GATA6/GREM1/SMAD9/LRP2/PPARG/SCUBE3/SPART/SULF1/FSTL3/…	106
M14526	GOBP_POSITIVE_REGULATION_OF_CANONICAL_WNT_SIGNALING_PATHWAY	72/7722	109/17872	1.19426e-06	2.70221e-05	1.75079e-05	ARNTL/DACT1/FGFR2/LGR4/PPM1A/RBPJ/UBE2B/USP34/CSNK1G3/LGR5/RECK/RNF220/XIAP/FGF9/SFRP2/TBL1XR1/RSPO3/SEMA5A/CAPRIN2/LYPD6/SOX4/TNKS2/BAMBI/SMURF2/ZEB2/ATP6AP2/CAV1/CSNK1G1/DDX3X/DKK2/DLX5/KANK1/NRARP/RNF146/UBR5/YAP1/WNK1/WNT3A/TTC21B/USP8/ADGRA2/TMEM198/AMER1/EDA/FGF2/LRRK1/CTDNEP1/PPM1B/CSNK1D/GSKIP/TNKS/VPS35/JRK/COL1A1/DAAM2/GID8/CCAR2/CSNK1G2/TBL1X/WLS/CSNK1E/RSPO2/FAM53B/SCEL/GPC5/SFRP1/PTK…	72
M12775	GOBP_ERBB_SIGNALING_PATHWAY	79/7722	122/17872	1.23729e-06	2.7876e-05	1.80612e-05	DAB2IP/EFEMP1/HIP1/PIK3C2A/RBPJ/SOX9/ABL1/AREG/IQGAP1/PTPN3/GAREM1/MAPK1/PTPRJ/STUB1/DUSP3/EREG/GAB1/REPS2/RPS6KA5/SOS1/TSG101/ITGA1/ADAM17/BRAF/BTC/CAMLG/CCDC88A/CPNE3/CUL5/PIK3CA/PTPN2/SOCS4/CBLB/FBXW7/PDPK1/SOCS5/ERBIN/SNX5/SH3TC2/CNOT9/PTK2/PTPRR/RTN4/PLAUR/PTPN12/AFAP1L2/BCAR3/RHBDF2/RASSF2/FASLG/SLC30A10/ZFYVE28/FAM83B/MVB12B/DGKD/FER/HBEGF/EPGN/CDH13/NEU3/NRG1/NCK2/SHC1/FAM83A/SHKBP1/RAB7A…	79
M25418	GOBP_RESPONSE_TO_LEUKEMIA_INHIBITORY_FACTOR	67/7722	100/17872	1.28614e-06	2.88533e-05	1.86944e-05	FZD4/KDM3A/TNFSF11/B3GNT2/KDM5B/KLF4/NFYB/NR5A2/NRP2/NUP35/POLR1F/RIF1/RPS16/SMARCA5/SPRY2/TFRC/TLE4/PDCD10/CREB1/GCLM/SNX10/EPS8/MTF2/ABCG4/MYNN/PFKP/UBXN2A/CTBP2/HNRNPU/NCL/SIRT1/VEGFC/JARID2/PIGA/SMAD7/MAT2A/KLF5/SPRY4/SOCS3/HK2/EFHC2/SSTR1/INA/MYBL2/CACYBP/ARID5B/EEF1E1/BCAT2/GFPT2/NEFH/PCOLCE2/MRAS/PARP16/SOX17/BSPRY/SRSF7/ABCD4/ADAM23/LRAT/SRSF3/RFX2/BCLAF1/CTH/WDR35/HELLS/RNF125/PRDM5	67
M11940	GOBP_NEGATIVE_REGULATION_OF_DEVELOPMENTAL_GROWTH	73/7722	111/17872	1.2992e-06	2.89811e-05	1.87772e-05	CITED2/RAI1/ADRB2/DCC/MAP2/NRP1/PTCH1/SEMA3C/SLC6A4/ULK1/WWC1/WWC2/YY1/CDKL3/FGF13/KIAA0319/RGS4/BCL11A/STK3/VGLL4/SEMA5A/CDKN1A/EPHA7/RNF6/SEMA4B/SEMA7A/TGFBR2/TP73/KCNK2/PLAC8/SAV1/ULK2/WNT3A/JARID2/SPART/SEMA4C/G6PD/CDK5R1/RTN4/SEMA3A/SEMA3D/SEMA5B/SEMA6D/DIP2B/RGS2/WNT5A/NOG/GSK3A/SLIT1/ADRB1/PPARA/PTEN/WNT3/CDKN1B/SEMA4A/SPAG9/STC2/SEMA3E/DUSP10/TNR/STK4/SEMA4D/TOMM70/SEMA4F/MAG/FXN/SEMA6A/T…	73
M11237	GOBP_VACUOLAR_TRANSPORT	97/7722	156/17872	1.30283e-06	2.89811e-05	1.87772e-05	AP3S1/AP4M1/ARL8B/KIF13A/M6PR/TGFBRAP1/TMEM106B/ADRB2/AKTIP/HMGXB4/HOOK3/LAMP2/PIK3R4/TRAK1/ZFYVE16/CCDC91/EPG5/GCC2/SORT1/CHMP4B/IGF2R/MTM1/ATP6V0D1/LYST/ANKFY1/ATG14/HSPA8/RAB12/SNX16/SORL1/TSG101/UEVLD/AP3B1/VAMP7/FHIP1B/HOOK1/STAM/CACNG2/VPS4B/PSAP/TMEM50B/VPS13D/VPS37A/C9orf72/GGA3/SMURF1/VPS33B/VPS4A/VTI1B/CHMP5/CACNG4/CHMP7/MON1B/DTX3L/SNX27/VPS13C/NCOA4/NDFIP2/RHOB/VPS35/VTI1A/CHMP1B/RBSN…	97
M34282	GOBP_REGULATION_OF_CELL_SUBSTRATE_JUNCTION_ORGANIZATION	49/7722	68/17872	1.32948e-06	2.94498e-05	1.90808e-05	DLC1/ROCK1/CLASP2/CORO1C/NRP1/PEAK1/RHOA/VCL/ABL1/FERMT2/TEK/PTPRA/PTPRJ/ROCK2/DUSP3/PIK3R1/EPB41L5/LIMCH1/GREM1/TSC1/ARHGAP6/PTK2/VEGFA/WNT4/POLDIP2/FMN1/PPM1F/SLK/ACVRL1/PHLDB2/MACF1/PTEN/CLASP1/EFNA5/FAM107A/MAP4K4/MAPRE2/ARF6/SLC9A1/GPM6B/ITGB1BP1/LIMS1/SFRP1/KDR/THBS1/ACTG1/RAC1/EPHA3/MMP14	49
M16783	GOBP_REGULATION_OF_EPITHELIAL_TO_MESENCHYMAL_TRANSITION	68/7722	102/17872	1.41747e-06	3.12674e-05	2.02585e-05	ALX1/DAB2IP/NKX2-1/TCF7L2/ACVR1/CLASP2/CTNNB1/GATA3/JAG1/MARK1/SPRED1/SPRY1/SPRY2/TGFB3/USF3/AXIN2/BMP7/EFNA1/FERMT2/MTOR/SFRP2/TGFB2/EPHA4/SMAD2/DAB2/SMAD4/TGFB1I1/TGFBR2/TIAM1/BAMBI/EZH2/NOTCH1/PHLDB1/SPRED2/WWTR1/GCNT2/GREM1/ISL1/TGFBR1/LDLRAD4/FOXC1/SMAD7/PPP2CA/FOXA1/NOG/POFUT2/PHLDB2/PTEN/ADIPOR1/CLASP1/COL1A1/LOXL2/IL1B/TWIST1/HDAC2/LEF1/SNAI1/ZNF750/MDK/BMP2/SFRP1/ZNF703/TBX5/RGCC/VASN/IL…	68
M16970	GOBP_REGULATION_OF_STEM_CELL_DIFFERENTIATION	46/7722	63/17872	1.52109e-06	3.34134e-05	2.16489e-05	GDNF/GSK3B/KDM3A/PDGFRA/HES1/ITCH/JAG1/SOX9/TRIM6/ABL1/DHX36/TGFB2/CDK6/OSM/REST/STAT3/HNRNPU/KDM4C/NFE2L2/NOTCH1/NUDT21/SOX5/SOX6/YAP1/YTHDF2/ZFP36L2/GATA6/LBH/WNT3A/FOXC1/BMPR1A/RBM24/PWP1/HSPA9/PUS7/METTL3/PTN/CDK13/HES5/TBX5/CDK12/NSUN2/PRKDC/N4BP2L2/SLC4A11/SP7	46
M12181	GOBP_ESTABLISHMENT_OF_CELL_POLARITY	91/7722	145/17872	1.54159e-06	3.3723e-05	2.18495e-05	ARFGEF1/FAT1/GSK3B/ITGB1/ROCK1/FRMD4B/FSCN1/GATA3/HES1/IGF1R/RAB10/RAB11FIP2/RHOA/RICTOR/SPRY1/SPRY2/WWC1/CYP26B1/FGF13/FOXF1/RAP1B/RIPOR2/MPP7/ROCK2/ZW10/EPHB1/UST/ARHGEF11/KIF26B/NDEL1/PKD1/STK11/WEE1/CRK/PAFAH1B1/AMOT/CYTH3/GBF1/GOLPH3/KANK1/PARD3B/PRKCI/CRKL/OPHN1/SHTN1/GJA1/UBXN2B/NSFL1C/PTK2/AMOTL1/WNT7A/CDK5RAP2/DYNLT1/LLGL1/WNT5A/MAP1B/RAP2A/CDC42/DOCK2/FERMT1/FRMD4A/MAP4/RUFY3/SIPA1L3/SN…	91
M10881	GOBP_ALTERNATIVE_MRNA_SPLICING_VIA_SPLICEOSOME	54/7722	77/17872	1.56592e-06	3.39735e-05	2.20118e-05	FMR1/MBNL2/WTAP/HNRNPA1/MBNL1/SFPQ/SRSF1/SRSF2/YTHDC1/KHDRBS3/MBNL3/SFSWAP/KHDRBS2/TRA2B/FXR1/DDX5/REST/ZBTB7A/CELF4/FAM172A/HNRNPU/RBFOX2/FXR2/RBM25/CELF5/THRAP3/RBM24/NOVA1/RBFOX1/SRSF9/SRSF12/ZC3H10/SRSF6/TIA1/NOVA2/RBM7/CELF2/PTBP1/CELF3/SRRM4/CDK13/HNRNPL/RBM11/HNRNPM/RSRC1/RBMX/RNPS1/KHDRBS1/STRAP/KDM1A/RBM8A/SLU7/SMU1/RBM15	54
M16575	GOBP_POSITIVE_REGULATION_OF_AXONOGENESIS	54/7722	77/17872	1.56592e-06	3.39735e-05	2.20118e-05	CDH4/BDNF/BMPR2/NRP1/POU4F2/PLXNC1/ROBO2/EIF4G2/SEMA5A/LIMK1/NDEL1/NIN/PLXNA1/SEMA7A/STK11/TIAM1/PAFAH1B1/MAP6/CDKL5/NTRK2/SKIL/SRF/DISC1/SHTN1/SLIT2/WNT3A/FN1/PLXNB2/DIXDC1/MAP2K1/MAP3K13/PLXNA4/VEGFA/MAP1B/RAB11A/RUFY3/ADNP/DBN1/MACF1/WNT3/TIAM2/EFNA5/ROBO1/GOLGA4/NEFL/PLXNB1/AMIGO1/PLXNA2/SEMA4D/IST1/CHODL/TRPC5/SLITRK1/CYFIP1	54
M13931	GOBP_REGULATION_OF_PROTEIN_STABILITY	171/7722	302/17872	1.57512e-06	3.4033e-05	2.20504e-05	AAK1/BAG3/BCL2/FBXL3/NLK/PPARGC1A/BAG2/COG7/DACT1/DERL1/GNAQ/HIP1/KRAS/LAMP2/NAA16/PLPP3/RNF149/UBE2B/CREBBP/EFNA1/MOSMO/NAA15/PDCD10/STXBP1/USP7/CDC73/CREB1/HSPD1/MAPK1/MSX1/OTUD3/PTGES3/STK3/STUB1/TAF1/BAG4/EPHA4/RAB21/CDC37L1/CTSA/HSPA8/MYLIP/NEDD4L/PIK3R1/RNF128/SERF1A/SERF1B/SOX4/USP28/USP3/WFS1/TMEM25/CRYAB/TARDBP/CAMLG/GNL3L/MDM4/SAV1/SEL1L/SH3GLB1/SIRT1/SUMO1/USP9X/UTP25/WIZ/ASPH/FBXW7/MA…	171
M12776	GOBP_EMBRYONIC_ORGAN_MORPHOGENESIS	167/7722	294/17872	1.59244e-06	3.41685e-05	2.21382e-05	ALX1/CITED2/DSCAML1/EFEMP1/HOXA1/KDM2B/LRIG1/OSR2/PDGFRA/SP3/VANGL2/ZEB1/ACVR1/COL11A1/CTNNB1/DLL1/DLX2/FBN1/FGFR2/FRS2/FZD6/GATA3/GRHL3/HES1/HOXA9/MEF2C/SOX9/SPRY2/TGFB3/ZIC1/BMP7/DLX6/EFNA1/EYA1/FOXE1/FOXF1/IRX5/NOTO/ALDH1A3/FGF9/MAPK1/MSX1/PROX1/ZIC3/ITGA8/SMAD2/TMIE/FZD3/HIF1A/NEUROG1/OSR1/PKD2/TGFBR2/PLS1/HIPK1/DLX5/FLVCR1/GATA2/HIPK2/ID2/MYO6/NEUROD1/NOTCH1/NOTCH2/RDH10/RUNX2/SETD2/SIX4/SRF…	167
M16906	GOBP_ODONTOGENESIS	83/7722	130/17872	1.59436e-06	3.41685e-05	2.21382e-05	BCL11B/OSR2/PDGFRA/TNFSF11/ACVR2B/ATF2/CFTR/CNNM4/COL1A2/CTNNB1/DLX2/FGFR2/JAG2/MMP20/NECTIN1/RHOA/TGFB3/ADAMTS5/AXIN2/BMP7/ENAM/TNFRSF11B/WDR72/ASPN/MSX1/SNX10/TGFB2/APCDD1/BCL2L11/OSR1/GLI2/ZNF22/ACVR2A/ID3/RUNX2/SMPD3/CSF1/GATA6/NGFR/PAX9/SLC24A4/EDN1/CD34/FOXC1/BMPR1A/EDA/TFAP2A/BCOR/HAND2/KLK5/DSPP/AQP5/DLX3/PPARA/SDC1/SERPINE1/PITX2/PHEX/FST/DMRT3/COL1A1/CTNNA1/RELT/FAM20C/NF2/NKX2-3/SOSTDC…	83
M12474	GOBP_REGULATION_OF_SYNAPTIC_PLASTICITY	118/7722	197/17872	1.60334e-06	3.42219e-05	2.21727e-05	CPEB3/FMR1/GSK3B/RASGRF1/SHISA6/SLC24A2/SYNGAP1/APP/CD38/GRM5/KRAS/MEF2C/NF1/TSHZ3/ABL1/STXBP1/CNTN4/GRIK2/MAPK1/NCSTN/RAB5A/SHANK2/STAU2/EIF2AK4/EPHA4/DRD1/EGR2/ERC1/KCNB1/KCNJ10/RASGRF2/SQSTM1/ERC2/IGSF11/NPTN/NTRK2/PLK2/SERPINE2/SORCS3/SRF/SYT4/YTHDF1/EPHB2/GRIN2D/MME/PAIP2/RARA/RELN/SNAP25/UNC13C/ADCY1/LRRTM2/MECP2/CRTC1/NSMF/RIMS2/GFAP/JPH3/NSG1/YWHAH/NETO1/MAP1B/ADGRB1/GRIN2B/SIPA1L1/YWHAG/…	118
M13068	GOBP_ACTIN_FILAMENT_ORGANIZATION	243/7722	449/17872	1.6289e-06	3.46272e-05	2.24354e-05	ARFGEF1/BCL2/DLC1/FAT1/ITGB1/MYO1E/ROCK1/TMSB4Y/ABI1/ACTR3/ARHGAP12/CLASP2/CORO1C/CRACD/EMP2/F2RL1/FSCN1/HIP1/ID1/JAK2/LATS1/NCKAP1/NRP1/PAK2/RDX/RHOA/RHOBTB3/RICTOR/SORBS1/SPTB/TGFB3/WASF3/ABL1/ARAP1/CFL2/FERMT2/IQGAP2/MTOR/PDCD10/RASA1/RGS4/TENM1/CAPZA2/JMY/PROX1/ROCK2/SPTBN1/TMOD2/TNFAIP1/WIPF1/BAG4/EPS8/SEMA5A/ARHGEF10/ARHGEF18/CALD1/CORO2B/LIMA1/LIMK1/MYO5B/PIK3R1/RHOC/S1PR1/SSH1/SSH2/PLS1/V…	243
M11784	GOBP_CELLULAR_RESPONSE_TO_INSULIN_STIMULUS	123/7722	207/17872	1.74617e-06	3.69711e-05	2.3954e-05	AP3S1/CPEB2/GRB10/GSK3B/NAMPT/SP1/APPL1/FOXO1/IGF1R/IGFBP1/PHIP/PIK3C2A/POU4F2/PRKAA1/PTPRE/RAB10/SORBS1/CAV2/APC/APPL2/C2CD5/CCND3/GCLC/KAT2B/PTPRA/RPS6KB1/RAB31/GAB1/NDEL1/PDE3B/PIK3R1/RAB12/RAB8B/SESN3/SORL1/PRKCB/CPEB1/GNAI2/HDAC9/IDE/KANK1/NUCKS1/OSBPL8/PIK3CA/PRKCI/PTPN2/SIRT1/SLC39A14/ZFP36L1/IRS1/PDPK1/SOGA1/PID1/DENND4C/INSIG1/PPARG/SNX5/PIP4K2C/GHR/INSR/MYO5A/OGT/PDK4/HDAC5/YWHAG/BCAR3/…	123
M578	GOBP_REGIONALIZATION	195/7722	351/17872	1.77916e-06	3.75188e-05	2.43089e-05	CITED2/CXXC4/DSCAML1/FEZF2/GDNF/KDM2B/PGAP1/RFX4/ABI1/ACVR1/ACVR2B/BASP1/BHLHE40/BMPR2/CTNNB1/DLL1/DLL4/DLX2/ETS2/FGFR2/FRS2/HES1/HOXA9/IRX3/LRP6/MEF2C/NR2F2/NRP1/NRP2/OTX2/PCDH8/PTCH1/RBPJ/RIPPLY2/SEMA3C/SP8/SPRY1/TBR1/YY1/AXIN2/CYP26B1/FOXF1/HOXA10/HOXC6/IRX1/LHX2/MEOX2/NOTO/RNF220/ROBO2/WT1/MSX1/SFRP2/TRA2B/ZIC3/MTF2/SMAD2/BHLHE41/EGR2/NEUROG1/OSR1/PBX3/SMAD4/ASCL1/GLI2/HIPK1/ACVR2A/ATP6AP2/EP…	195
M11928	GOBP_HISTONE_H3_K9_MODIFICATION	40/7722	53/17872	1.79768e-06	3.77583e-05	2.44641e-05	ARID4B/KDM3A/ARID4A/ATRX/GATA3/MECOM/PRDM16/RIF1/KAT2B/PRDM12/SETD5/KMT2A/SMAD4/ASH1L/DNMT3B/EHMT1/KDM4C/SIRT1/SETD7/JARID2/MECP2/SPHK2/CHEK1/MYB/HDAC5/PAX5/BEND3/NAP1L2/SUV39H2/SETDB1/SETDB2/KDM4A/ZNF304/ZNF451/ZNF274/SMARCB1/KDM1A/PRDM5/BRCA1/LMNA	40
M11304	GOBP_REGULATION_OF_INTRACELLULAR_STEROID_HORMONE_RECEPTOR_SIGNALING_PATHWAY	51/7722	72/17872	1.88956e-06	3.95307e-05	2.56124e-05	ARNTL/CLOCK/CRY1/CYP7B1/FOXP1/LATS1/RHOA/LMO3/SMARCA4/CNOT2/CRY2/DAB2/DDX5/RNF6/ZBTB7A/KDM4C/SIRT1/YAP1/ISL1/LBH/PHB/AR/STRN3/CNOT9/CARM1/PIAS2/UFL1/KANK2/FOXA1/SKP2/PAK1/UBA5/EP300/PER1/NODAL/UFSP2/UFM1/TCF21/KDM5D/SFRP1/CNOT1/TP63/KMT2D/RNF14/NCOR1/PARP1/MED1/TRIM68/KDM1A/BRCA1/PRMT2	51
M23022	GOBP_PROTEIN_CONTAINING_COMPLEX_LOCALIZATION	96/7722	155/17872	1.89728e-06	3.95354e-05	2.56154e-05	ARHGAP44/SHISA6/AKAP9/ANKS1B/CILK1/DYNC2LI1/HIP1/NDC1/NLGN1/SFPQ/TTC30A/XPO1/GRIP1/PCM1/SGCD/TAMALIN/GPC6/GPHN/RPGR/STAU2/DNM3/IQSEC2/KIF3B/NACC2/SSX2IP/EFNB2/GPC4/HNRNPU/KIF5B/LCA5/MZT1/NPTN/SYNJ2BP/TTC30B/ZDHHC3/CACNG2/OPHN1/RELN/SNAP25/STX7/TUB/ATM/TTC21B/ABCE1/SEH1L/ARL3/EXOC3L2/IFT74/KIF5C/NSG1/SMAD7/DYNLT2B/NETO1/PURA/RAP1A/RAB11A/CACNG4/DLG2/DYNC2H1/DZIP1/TERF1/WASL/ARC/DBN1/VPS35/LTV1/WAS…	96
M774	GOBP_MUSCLE_ORGAN_DEVELOPMENT	186/7722	333/17872	1.90989e-06	3.96414e-05	2.56841e-05	BCL2/CITED2/CXCL10/RXRG/ACVR1/ARNTL/BASP1/COL11A1/COL19A1/CTNNB1/DLL1/DLL4/FGFR2/FOXN2/JPH1/MEF2C/MEF2D/NF1/NR2F2/PAXBP1/PPP3CA/PRKAA1/RBPJ/RHOA/SCX/TGFBR3/UTRN/ZFPM2/CAV2/CFL2/CYP26B1/MEOX2/RIPOR2/SGCD/SGCG/WT1/CREB1/ETV1/MEGF10/MSX1/MTM1/MYOCD/PROX1/RPS6KB1/TGFB2/ZBTB18/EPHB1/FXR1/ADARB1/DDX5/EGR2/HEG1/HLF/KMT5B/NEUROG1/S1PR1/SERP1/SFMBT1/SMAD4/CRYAB/MTPN/CAV1/CCNT2/EGR3/FBXO22/HDAC9/HOMER1/ID3…	186
M16709	GOBP_CELLULAR_RESPONSE_TO_ABIOTIC_STIMULUS	182/7722	325/17872	1.96258e-06	4.05754e-05	2.62893e-05	BAG3/FMR1/MAP3K20/NET1/POLH/SLC24A2/CAB39/CASP8AP2/CLOCK/CRY1/GATA3/IGF1R/IMPACT/RAB11B/SCN2A/SCX/SOX9/YY1/CREBBP/HVCN1/MAP2K4/MAPK8/TP53INP1/ATP1A2/DHX36/GCLC/SFRP2/TAF1/TRIAP1/BARD1/EIF2AK4/OPN5/SLC38A2/CDKN1A/CRY2/GNB5/IRF1/MAP3K14/MAP3K2/MMP2/PIK3R1/PKD2/RAB11FIP5/REST/STK11/TNKS1BP1/USP28/WNK3/FAS/ASCL1/CRYAB/MTPN/BCL10/DDX3X/ECT2/MYLK/NUCKS1/PIK3CA/PTPRK/SIRT1/TENT2/YAP1/ZFP36L1/MAPK14/MME/…	182
M10180	GOBP_HEMATOPOIETIC_PROGENITOR_CELL_DIFFERENTIATION	79/7722	123/17872	1.99959e-06	4.11792e-05	2.66804e-05	BCL2/CITED2/PDGFRA/ATF2/GATA3/HES1/ITCH/SOS2/ABL1/ACP6/DHX36/CDK6/FLT1/OSM/REST/SOS1/SOX4/AP3B1/KITLG/NFE2L2/NOTCH1/NUDT21/SIN3A/SMPD3/SRF/TAL1/TENT2/YTHDF2/DHTKD1/EML1/WDR7/PDCD2/FSTL3/FOXC1/ZFAT/ANLN/FLT3/HERC6/MYB/PRRC2C/MLLT3/UFL1/C12orf29/ESCO2/FNIP1/PYGO1/SIPA1L3/AGPAT5/SERPINB12/HSPA9/ZBTB24/BVES/FST/LMBR1L/ARL11/DNAI4/PUS7/RBM47/FLCN/DPF2/METTL3/MLF1/ZBTB1/SFRP1/KDR/TP53/HES5/KIT/LIG4/PTP…	79
M13527	GOBP_NERVE_DEVELOPMENT	56/7722	81/17872	2.08014e-06	4.26495e-05	2.76331e-05	CITED2/GABRA5/HOXA1/LRIG1/BDNF/CTNNB1/FBXO45/HES1/NRP1/NRP2/GABRB2/ITGA4/SALL1/VCAM1/EPHB1/ADARB1/EGR2/NEUROG1/SERPINE2/SIX4/ECE1/EPHB2/ISL1/NAV2/NGFR/RET/SLC24A4/DICER1/EDN1/HOXA3/POU4F1/SULF1/SULF2/LRIG2/PLXNA4/SEMA3A/TFAP2A/CNGB1/SIX1/HOXB2/ERBB3/NTF3/EDNRA/RNF165/SLITRK6/PRKCG/SLC1A3/ATP8B1/CHRNB2/ACKR3/MAFB/CHD7/NPTX1/TIFAB/GLI3/DAG1	56
M13239	GOBP_REGULATION_OF_PROTEIN_MODIFICATION_BY_SMALL_PROTEIN_CONJUGATION_OR_REMOVAL	142/7722	245/17872	2.09377e-06	4.26495e-05	2.76331e-05	DCUN1D1/MYCBP2/BAG2/CRY1/CTNNB1/CTR9/DCUN1D4/DERL1/FBXO33/ITCH/MALT1/OTUD4/PIAS1/RNF180/SPOPL/SPRY2/UBQLN1/ZMIZ1/ABL1/SASH1/XIAP/GCLC/RCHY1/STUB1/TAF1/HIF1A/LIMK1/MASTL/SOX4/SQSTM1/TOPORS/UBXN2A/WFS1/UBE2D1/BCL10/CAMLG/CAV1/DDX3X/GNL3L/HDAC4/IVNS1ABP/MTA1/PIAS3/TOLLIP/UBR5/USP44/ARRDC4/BMI1/CBLB/FBXW7/N4BP1/TGFBR1/UBE2N/UBE2V1/WBP1L/RPS20/TRIM44/BAG5/CUL3/DCUN1D3/FOXF2/FYN/PLAA/UBB/GTPBP4/PER2/AR…	142
M13125	GOBP_MIDBRAIN_DEVELOPMENT	61/7722	90/17872	2.10912e-06	4.26495e-05	2.76331e-05	KDM2B/LMX1A/BASP1/CTNNB1/FGFR2/FZD6/GNB4/HES1/KDM7A/LRP6/OTX2/RHOA/SYNGR3/ZNF430/FGF9/MSX1/NR4A2/SFRP2/TAF1/UCHL5/FZD3/SOS1/ZNF148/SMAD1/NDST1/WNT3A/CALM2/DLG5/G6PD/FGF2/OTX1/YWHAH/WNT5A/CDC42/TTBK1/WNT1/WNT9B/CSNK1D/WNT3/TFAP2D/GLUD1/MAOB/EN2/INA/PLP1/WLS/CSNK1E/HSPA5/YWHAE/ACTB/SFRP1/RAD1/CNP/WNT2/RYK/CALM1/YWHAQ/SUDS3/CALM3/MAPKAP1/MBP	61
M40319	GOBP_REGULATION_OF_ALTERNATIVE_MRNA_SPLICING_VIA_SPLICEOSOME	44/7722	60/17872	2.11144e-06	4.26495e-05	2.76331e-05	FMR1/MBNL2/WTAP/HNRNPA1/MBNL1/SRSF2/YTHDC1/KHDRBS3/MBNL3/KHDRBS2/TRA2B/FXR1/DDX5/REST/ZBTB7A/CELF4/FAM172A/HNRNPU/RBFOX2/FXR2/RBM25/CELF5/THRAP3/RBM24/NOVA1/RBFOX1/SRSF12/ZC3H10/SRSF6/TIA1/NOVA2/RBM7/CELF2/PTBP1/CELF3/SRRM4/HNRNPL/RBM11/RBMX/RNPS1/KHDRBS1/RBM8A/SMU1/RBM15	44
M43027	GOBP_REGULATION_OF_MIRNA_TRANSCRIPTION	44/7722	60/17872	2.11144e-06	4.26495e-05	2.76331e-05	GATA3/KLF4/NR3C1/SOX9/TEAD1/YY1/FOXO3/SMARCA4/WT1/TGFB2/DDX5/HIF1A/NFIB/REST/SMAD4/STAT3/ZNF512B/ETS1/GATA2/SMAD1/SRF/GATA6/NGFR/RARA/FOSL1/PPARG/PPARD/APLN/BMPR1A/FGF2/NFATC3/SREBF2/KLF5/MRTFB/PPARA/EGR1/TNF/BMP2/TERT/TP53/JUN/MYC/POU5F1/RELA	44
M16889	GOBP_REGULATION_OF_NUCLEAR_TRANSCRIBED_MRNA_CATABOLIC_PROCESS_DEADENYLATION_DEPENDENT_DECAY	23/7722	26/17872	2.14228e-06	4.30006e-05	2.78606e-05	CPEB3/HNRNPD/RC3H1/TOB1/DHX36/YBX1/TNRC6B/CNOT7/NANOS1/HNRNPU/TENT4B/TNRC6C/ZFP36L1/ZFP36L2/TENT4A/AGO2/CSDE1/ZFP36/PABPC1/SYNCRIP/IGF2BP1/CNOT1/PAIP1	23
M12725	GOBP_RESPONSE_TO_INSULIN	150/7722	261/17872	2.14786e-06	4.30006e-05	2.78606e-05	AP3S1/CPEB2/GRB10/GSK3B/NAMPT/SP1/APPL1/CRY1/FOXO1/IGF1R/IGFBP1/PHIP/PIK3C2A/POU4F2/PRKAA1/PTPRE/RAB10/SORBS1/CAV2/MTOR/SORT1/APC/APPL2/C2CD5/CCND3/GCLC/KAT2B/PTPRA/RPS6KB1/SCAP/RAB31/CRY2/EGR2/GAB1/NDEL1/PDE3B/PIK3R1/RAB12/RAB8B/SESN3/SORL1/PRKCB/ACVR1C/CPEB1/GNAI2/HDAC9/IDE/KANK1/NUCKS1/OSBPL8/PIK3CA/PRKCI/PTPN2/SIRT1/SLC39A14/ZFP36L1/IRS1/MAPK14/PDPK1/SOGA1/PID1/DENND4C/INSIG1/PPARG/SNX5/TSC1/…	150
M13904	GOBP_METANEPHRIC_NEPHRON_DEVELOPMENT	32/7722	40/17872	2.15329e-06	4.30006e-05	2.78606e-05	GDNF/PDGFRA/CTNNB1/HES1/LGR4/SOX9/IRX1/SALL1/WT1/KIF26B/OSR1/PKD1/PKD2/AGTR2/SOX8/GREM1/RET/IRX2/CD34/WNT4/FMN1/SIX2/WNT9B/FOXD1/STAT1/PDGFRB/LIF/EGR1/TCF21/TFAP2B/HES5/ADIPOQ	32
M10308	GOBP_BODY_MORPHOGENESIS	35/7722	45/17872	2.39349e-06	4.76169e-05	3.08515e-05	CRISPLD1/PDGFRA/CLASP2/SCX/TGFB3/MSX1/ZNF281/MAB21L2/MMP2/ATP6AP2/DLX5/FLVCR1/PHLDB1/SKI/ASPH/PAX9/TIPARP/CSRNP1/IHH/PLEKHA1/NOG/PHLDB2/WNT3/CLASP1/NIPBL/EP300/COL1A1/ARID5B/GREM2/LEF1/RRAS/SGPL1/ANKRD11/RAB3GAP1/DAG1	35
M14109	GOBP_SIGNAL_TRANSDUCTION_BY_P53_CLASS_MEDIATOR	104/7722	171/17872	2.44846e-06	4.85274e-05	3.14415e-05	BCL2/KAT6A/SGK1/ATAD5/ATRX/HIC1/MAPKAPK5/POU4F2/PPM1D/SPRED1/FOXO3/MTOR/SETD9/USP7/JMY/MSX1/TAF1/TRIAP1/DYRK1A/HEXIM1/CDKN1A/CHD5/DDX5/E2F1/RPS6KA6/SOX4/STK11/TOPORS/TP73/USP28/HIPK1/SMYD2/DYRK3/HIPK2/MDM4/MYO6/PLK2/SIRT1/SNW1/SPRED2/CDIP1/E2F7/GREM1/ATM/RPS20/ING2/POU4F1/UBB/USP10/ZNF385A/MAGEA2/MAGEA2B/CHEK1/PIP4P1/CASP2/NBN/ZMPSTE24/PHLDA3/SP100/ZNF385B/RRM2B/WWOX/BDKRB2/URB2/HNRNPK/TP53BP2/EP…	104
M13518	GOBP_ORGAN_GROWTH	106/7722	175/17872	2.57793e-06	5.09021e-05	3.29801e-05	BCL2/CITED2/ACVR2B/AKAP13/AKAP6/ATF2/BASP1/DLL1/DUSP6/FGF7/FGFR2/LATS1/MEF2C/PDLIM5/PLAG1/RBPJ/SLC6A4/SOX9/SPRY2/TGFBR3/WWC1/WWC2/YY1/ZFPM2/RGS4/WT1/FGF9/PROX1/STK3/TGFB2/VGLL4/ESR1/IFT80/SMAD2/BCL2L11/BNC2/HEG1/S1PR1/SERP1/TGFBR2/TP73/FLVCR1/KCNK2/LATS2/NOTCH1/RUNX1/SAV1/SMAD1/SMPD3/SORBS2/YAP1/COL27A1/GATA6/MAPK14/RARA/TGFBR1/AR/EDN1/IGF1/JARID2/PSAP/PRLR/FOXC1/G6PD/NPPC/BMPR1A/FGF2/RARB/CDK1/R…	106
M11036	GOBP_POSITIVE_REGULATION_OF_SYNAPSE_ASSEMBLY	45/7722	62/17872	2.59636e-06	5.10393e-05	3.30689e-05	FLRT3/IL1RAP/LRRTM3/SLITRK3/BDNF/NLGN1/PTPRD/STAU2/EPHB1/NRXN1/OXTR/SLITRK2/FLRT2/SYNDIG1/ADGRB3/LRRN1/NTRK2/EPHB2/DLG5/LRRTM2/LRRN3/WNT7A/CLSTN2/CBLN2/ADGRB1/LINGO2/ADNP/CUX2/ST8SIA2/SEMA4A/EFNA5/SLITRK6/LRTM2/EPHB3/LRRTM1/ASIC2/AMIGO1/SLITRK4/SEMA4D/BHLHB9/GRID2/TPBG/CBLN1/EEF2K/SLITRK1	45
M13089	GOBP_RENAL_TUBULE_DEVELOPMENT	63/7722	94/17872	2.60424e-06	5.10393e-05	3.30689e-05	BCL2/GDNF/COL4A1/CTNNB1/DLL1/GATA3/HES1/IRX3/JAG1/LGR4/MEF2C/PTCH1/SOX9/EYA1/IRX1/LGR5/SALL1/WT1/KIF26B/OSR1/PKD1/PKD2/SMAD4/AGTR2/CD24/NOTCH1/NOTCH2/PROM1/SIX4/SOX8/WWTR1/YAP1/GREM1/NPNT/IRX2/FGF2/VEGFA/WNT4/FMN1/SIX1/SIX2/WNT1/WNT9B/CALB1/FOXD1/NOG/STAT1/HNF1B/KLHL3/LIF/HOXB7/TCF21/PBX1/BMP2/MTSS1/TFAP2B/HES5/MYC/GZF1/AQP11/GLI3/DLG1/LAMA5	63
M12055	GOBP_NUCLEAR_TRANSPORT	173/7722	308/17872	2.71119e-06	5.29385e-05	3.42995e-05	ANP32B/BACH2/BAG3/CTDSPL2/EIF4ENIF1/ELAVL1/GSK3B/KPNA4/NFKBIA/PPP1CC/SMG1/TCF7L2/XPO4/AKAP13/APPL1/ATF2/FYTTD1/HNRNPA1/HNRNPA2B1/JAK2/KPNA3/MALT1/NF1/NUP35/NUP58/NUP98/PPM1A/PPP3CA/RBM22/XPO1/YTHDC1/ZC3H11A/ZIC1/ANP32A/NUP133/NUP153/NUP160/NXT2/RANBP2/STYX/APPL2/CSE1L/FGF9/HTATIP2/IPO4/STK3/BARD1/KPNA7/TNPO1/AGFG1/ATXN1/CDKN1A/CHP2/CRY2/DNAJC27/DRD1/EGR2/KPNA2/PIK3R1/PKD1/SQSTM1/STAT3/TXNIP/PPP1R…	173
M23605	GOBP_RESPONSE_TO_PEPTIDE_HORMONE	220/7722	404/17872	2.80876e-06	5.46412e-05	3.54026e-05	AP3S1/CPEB2/GRB10/GSK3B/MBD5/NAMPT/PLCB1/ROCK1/SP1/AGTR1/APPL1/BRIP1/CCNA2/CRY1/FBN1/FOXO1/IGF1R/IGFBP1/JAK2/LRP6/NR4A3/PHIP/PIK3C2A/POU4F2/PRKAA1/PTPRE/RAB10/SORBS1/TGFBR3/ANXA1/AREG/BMP7/CAV2/MTOR/SORT1/APC/APPL2/C2CD5/CCND3/CREB1/GCLC/KAT2B/NR4A2/PTPRA/ROCK2/RPS6KB1/SCAP/OXTR/RAB31/CRY2/EGR2/EREG/GAB1/NDEL1/PDE3B/PIK3R1/RAB12/RAB8B/SESN3/SORL1/STAT3/STK11/CRK/CYP1B1/PRKCB/ACVR1C/AGTR2/CAV1/CPE…	220
M14929	GOBP_HEART_PROCESS	148/7722	258/17872	2.89072e-06	5.6029e-05	3.63019e-05	ATP2A2/CACNA1D/PDE4D/AKAP13/AKAP9/CACNA1C/CACNA2D1/DSG2/IRX3/JAK2/MAP2K3/THRB/EDN2/FGF13/MTOR/RGS4/SGCD/SGCG/SLC8A1/ATP1A2/GJC1/RNLS/TGFB2/ABCC9/CHRM2/NEDD4L/P2RX4/SCN1A/SCN2B/SMAD5/THRA/TRDN/AGTR2/CAV1/CXCR4/GNAI2/MEF2A/PDE4B/PIK3CA/SUMO1/TMEM65/WWTR1/YAP1/CXADR/GATA6/HCN4/ISL1/CALM2/EDN1/FYN/GJA1/TMEM161B/CORIN/APLN/DMPK/EXT2/KCNJ2/NOS1/SEMA3A/SMAD7/CCN2/RGS2/ADRA1A/ATP1A3/CDC42/FOXN4/GJA5/HOPX…	148
M13554	GOBP_EPHRIN_RECEPTOR_SIGNALING_PATHWAY	39/7722	52/17872	3.17005e-06	6.12179e-05	3.96638e-05	ANKS1A/ANKS1B/ARHGEF28/EFNB1/EPHB4/RBPJ/EFNA1/RASA1/SS18/EPHA4/EPHB1/NGEF/EPHA5/EPHA7/MMP2/TIAM1/CRK/EFNB2/YES1/EPHB2/FYN/KALRN/EPHA8/PTK2/CDK5R1/LYN/EPHA6/SIPA1L1/PAK3/PAK1/EFNA5/NTRK3/EFNA3/EPHB3/NCK2/GIT1/ARHGEF7/EPHA3/EFNB3	39
M16772	GOBP_MALE_SEX_DIFFERENTIATION	100/7722	164/17872	3.22219e-06	6.19977e-05	4.0169e-05	ARID4B/BCL2/CITED2/HMGB2/MEA1/PDGFRA/RNF38/ARID4A/ATRX/BRIP1/CTNNB1/FNDC3A/FSHB/GATA3/LGR4/NASP/RHOBTB3/SCX/SOX9/ZFPM2/HOXA10/TMF1/WT1/ASB1/FGF9/MAMLD1/SFRP2/TGFB2/ESR1/BCL2L11/CCND1/SMAD4/SMAD5/TBC1D20/CYP1B1/ACVR2A/AGO4/BCL2L2/KITLG/LHX9/SIX4/SOX8/STAT5B/TFAP2C/CRKL/EIF2S2/GATA6/H3-3B/NKX3-1/RARA/TGFBR1/AR/CSMD1/GJA1/ING2/LRP2/NHLH2/SPATA2/UBB/BMPR1A/CSDE1/INSR/PLEKHA1/SEMA3A/WNT4/WNT5A/FANCA/P…	100
M14258	GOBP_REGULATION_OF_HEMATOPOIETIC_PROGENITOR_CELL_DIFFERENTIATION	28/7722	34/17872	3.25985e-06	6.24944e-05	4.04908e-05	HES1/ITCH/SOS2/ABL1/DHX36/CDK6/OSM/SOS1/KITLG/NFE2L2/NOTCH1/NUDT21/YTHDF2/PDCD2/FOXC1/MYB/FNIP1/HSPA9/PUS7/FLCN/DPF2/METTL3/ZBTB1/KDR/HES5/PRKDC/METTL14/N4BP2L2	28
M10262	GOBP_RESPONSE_TO_IONIZING_RADIATION	89/7722	143/17872	3.3171e-06	6.31326e-05	4.09044e-05	BCL2/CXCL10/DNMT3A/MAP3K20/NET1/CLOCK/GATA3/PRKAA1/ANXA1/EYA1/TRIM13/VCAM1/SFRP2/BARD1/CCND1/CDKN1A/NABP1/STK11/TNKS1BP1/USP28/CRYAB/ECT2/KARS1/MTA1/NUCKS1/RNF8/SIRT1/YAP1/MAPK14/ATM/DCUN1D3/GADD45A/INO80/COP1/ERCC6/TIGAR/ZMPSTE24/RHOB/MSH2/RAD51AP1/IKBIP/RNF168/NIPBL/BAK1/EGR1/FANCD2/HMGA2/HSPA5/SOD2/TLK2/CLK2/ALAD/ELK1/BLM/HUS1/IFI16/RAD9B/TMEM109/ATR/DCLRE1C/XRCC4/CASP3/FBXO4/SFRP1/RAD1/RFWD3/…	89
M8865	GOBP_ACTION_POTENTIAL	89/7722	143/17872	3.3171e-06	6.31326e-05	4.09044e-05	ATP2A2/CACNA1D/FMR1/KCND2/AKAP6/AKAP9/ANK3/CACNA1C/CACNA2D1/DSG2/GNAQ/SCN2A/SCN7A/CNR1/FGF13/MTOR/PTPN3/SLC8A1/ATP1A2/GJC1/GRIK2/SCN8A/DRD1/KCNB1/NEDD4L/P2RX4/SCN1A/SCN2B/SLMAP/SCN9A/CAV1/KCNA1/NTRK2/SUMO1/CXADR/HCN4/GJA1/KCNH7/TMEM161B/KCNJ2/YWHAH/KCNMB2/ADRA1A/GJA5/KCNJ5/CNTNAP1/DMD/KCNC2/RYR2/KCNAB2/SCN3A/NUP155/ATP1B1/NTSR1/YWHAE/GNA14/SCN1B/CACNA1I/DSC2/GLRA1/HCN2/SLC9A1/KCNIP2/GPD1L/SRI/TBX…	89
M10591	GOBP_REGULATION_OF_STRESS_ACTIVATED_PROTEIN_KINASE_SIGNALING_CASCADE	120/7722	203/17872	3.33203e-06	6.31887e-05	4.09407e-05	DAB2IP/GDF6/PLCB1/TAOK1/TNFSF11/APP/DACT1/F2RL1/FOXO1/HIPK3/IGF1R/ITCH/MECOM/TGFBR3/MAGI3/MAP3K5/PDCD10/SASH1/XIAP/COPS5/GRIK2/HMGB1/MAPK1/MAPK8IP1/RASGRP1/SFRP2/STK3/TGFB2/TNFRSF19/CYLD/DUSP3/EPHB1/MINK1/RB1CC1/TAOK3/FAS/PAFAH1B1/TRAF4/HIPK2/IL26/MDFIC/MTURN/RELL1/MARVELD3/GREM1/MAP2K7/MAPK8IP3/SH3RF1/GADD45A/SEMA4C/DIXDC1/MAP2K1/SEMA3A/VEGFA/WNT7A/ZNF622/LYN/CCN2/HAND2/WNT5A/RAP2A/CDC42/EMC10/T…	120
M10377	GOBP_REGULATION_OF_HISTONE_METHYLATION	55/7722	80/17872	3.36498e-06	6.33869e-05	4.10691e-05	KDM3A/ATRX/AUTS2/CTNNB1/CTR9/GATA3/MLLT6/PAXBP1/RIF1/PHF20/PRDM12/RTF1/KMT2A/KPNA7/MTF2/NSD1/SMAD4/TET1/KANSL1/DNMT3B/KDM4C/KMT2E/NELFA/SIRT1/SNW1/SETD7/JARID2/MECP2/NSD3/TTLL12/MYB/OGT/PHF19/BCOR/RNF20/PAX5/EZHIP/PYGO2/MTHFR/KDM4A/ZNF304/GFI1/PHF1/GCG/ZNF274/CTCF/CTCFL/KANSL2/FAM47E/MACROH2A1/SMARCB1/WDR61/KDM1A/BRCA1/LMNA	55
M10631	GOBP_CARDIAC_CHAMBER_MORPHOGENESIS	80/7722	126/17872	3.36653e-06	6.33869e-05	4.10691e-05	CITED2/ACVR1/BMPR2/COL11A1/DLL4/FGFR2/GATA3/HES1/JAG1/MEF2C/NRP1/NRP2/RBPJ/SEMA3C/TGFBR3/ZFPM2/BMP7/FOXF1/ROBO2/TEK/PROX1/SFRP2/TGFB2/HEG1/HIF1A/SMAD4/SOS1/SOX4/TGFBR2/CPE/NOTCH1/NOTCH2/SAV1/SRF/GATA6/ISL1/SLIT2/TGFBR1/LRP2/POU4F1/FOXC1/BMPR1A/PARVA/SMAD7/NPY2R/HAND2/WNT5A/SOX11/HEY1/NOG/RYR2/GSK3A/BMP10/EDNRA/TBX2/ADGRG6/NSD2/ROBO1/FHL2/FKBP1A/NRG1/HAND1/HEY2/TNNI1/BMP2/TP53/TBX5/WNT2/FZD2/CHD7/…	80
M25113	GOBP_REGULATION_OF_SUPRAMOLECULAR_FIBER_ORGANIZATION	205/7722	374/17872	3.38485e-06	6.35051e-05	4.11457e-05	ARFGEF1/DLC1/ROCK1/SLAIN2/TAOK1/TMSB4Y/AKAP13/AKAP9/APP/CLASP2/CLIP1/CRACD/F2RL1/ID1/LATS1/MAP2/NCKAP1/NRP1/PAK2/RDX/RHOA/RICTOR/SPAST/SPTB/TGFB3/WASF3/ABL1/ARAP1/CFL2/FERMT2/FGF13/IAPP/MTOR/RASA1/RGS4/TENM1/APC/CAMSAP2/CAPZA2/PROX1/ROCK2/SPTBN1/TMOD2/BAG4/DYRK1A/EPS8/SEMA5A/ARHGEF10/ARHGEF18/CORO2B/HSPA8/LDLR/LIMA1/LIMK1/MAPRE3/NIN/PIK3R1/RHOC/S1PR1/SMAD4/SSH1/SSH2/VASP/CRYAB/HDGFL3/MTPN/RHPN2/A…	205
M22563	GOBP_GLYCOPROTEIN_BIOSYNTHETIC_PROCESS	178/7722	319/17872	3.42617e-06	6.40523e-05	4.15002e-05	ARFGEF1/B3GNT9/BCL2/DPY19L4/HS6ST3/NECAB1/PLCB1/TCF7L2/TMEM165/TMTC1/B3GLCT/B3GNT2/BMPR2/COG7/CTNNB1/DPM1/FUT9/GOLGA2/HS6ST2/ITM2B/ITM2C/MAN1A1/ST8SIA4/TET2/TET3/TMTC2/TMTC4/TRAK1/ATP7A/A4GNT/GFPT1/MAN2A1/NCSTN/ST6GALNAC3/TMEM59/EOGT/GXYLT1/PXYLP1/UST/B3GALT2/HS3ST5/SERP1/ST3GAL1/ST6GALNAC6/TET1/TRIP11/B3GALNT1/CHST9/GALNT13/GALNT4/GLCE/GOLPH3/MAGT1/MGAT4A/PLOD2/RXYLT1/TM9SF2/TUSC3/B3GNT7/DPY19L3…	178
M11151	GOBP_POSITIVE_REGULATION_OF_MAPK_CASCADE	262/7722	492/17872	3.54634e-06	6.60646e-05	4.2804e-05	DAB2IP/FZD4/GDF6/PDGFRA/PLCB1/ROCK1/TAOK1/TNFSF11/ADRB2/AKAP12/AKAP13/APP/BMPER/CCL7/CTNNB1/DENND2B/F2RL1/FGFR2/FRS2/GPR37/GRM5/HTR2A/IGF1R/JAK2/MAP2K3/NPY/NRP1/SPRY2/TGFB3/WWC1/ABL1/CAV2/EFNA1/FERMT2/IAPP/IQGAP1/MAP3K5/PDCD10/RAP1B/SASH1/TEK/TENM1/XIAP/GAREM1/HMGB1/MAPK8IP1/PTPRJ/RASGRP1/ROCK2/STK3/TGFB2/TNFRSF19/CCL23/EPHA4/ADAM9/DNAJC27/FLT1/MINK1/OSM/RB1CC1/SEMA7A/TAOK3/TP73/TRAF4/ADCYAP1/ITG…	262
M14832	GOBP_SIGNAL_TRANSDUCTION_IN_RESPONSE_TO_DNA_DAMAGE	105/7722	174/17872	3.65862e-06	6.79164e-05	4.40038e-05	MAP3K20/TAOK1/ATAD5/ATF2/ATRX/BRIP1/CLOCK/CRY1/GIGYF2/HIC1/PPM1D/SPRED1/SYF2/WAC/ABL1/FOXO3/ZNF830/MSX1/TRIAP1/DYRK1A/EIF2AK4/CCND1/CDKN1A/DDX5/E2F1/FBXO31/RNASEH2B/RPS6KA6/SOX4/TAOK3/USP28/SMYD2/CDC5L/DYRK3/HIPK2/MDM4/MYO6/PLK2/SIRT1/SPRED2/DOT1L/E2F7/FEM1B/MAPK14/ATM/GADD45A/USP10/ZNF385A/CHEK1/STK33/CDK1/CASP2/ERCC6/NBN/WNT1/ZMPSTE24/SP100/MSH2/MRE11/KMT5A/CDKN1B/FOXN3/CCAR2/FANCD2/HMGA2/PSMD1…	105
M11134	GOBP_STRIATED_MUSCLE_CELL_DIFFERENTIATION	160/7722	283/17872	3.79254e-06	7.01553e-05	4.54544e-05	BCL2/CXCL10/ITGB1/PDGFRA/ACVR1/AKAP13/AKAP6/BDNF/DLL1/FRS2/IRX3/KRAS/MEF2C/PDLIM5/PPP3CA/RBPJ/YY1/ADAMTS5/CAV2/CFL2/CYP26B1/MTOR/RGS4/RIPOR2/SGCD/SLC8A1/SORT1/WT1/MSX1/MYOCD/PROX1/TMOD2/YBX1/BHLHE41/SMAD4/TANC1/MORF4L2/MTPN/ADGRB3/CXCL9/EFNB2/EZH2/FBXO22/HDAC4/HDAC9/HNRNPU/HOMER1/LDB3/MAML1/MEF2A/MYEF2/NOTCH1/PTGFRN/SIX4/SKI/SORBS2/SOX6/SRF/CSRP2/CXADR/GATA6/GREM1/ISL1/MAPK14/RARA/WNT3A/ADAM12/CB…	160
M17152	GOBP_MUSCLE_CELL_DIFFERENTIATION	212/7722	389/17872	3.93477e-06	7.25319e-05	4.69942e-05	ATP2A2/BCL2/CXCL10/ITGB1/PDGFRA/RORA/ZEB1/ACVR1/AKAP13/AKAP6/BDNF/BMPR2/CTNNB1/DLL1/FGFR2/FRS2/HES1/IRX3/KRAS/MEF2C/PDLIM5/PPP3CA/QKI/RBPJ/SOX9/WNT5B/YY1/ADAMTS5/CAV2/CFL2/CYP26B1/FOXF1/MTOR/RGS4/RIPOR2/SGCD/SLC8A1/SORT1/WT1/FGF9/MEGF10/MSX1/MYOCD/PROX1/TMOD2/YBX1/ITGA8/ANKRD17/BHLHE41/EREG/PRDM6/SMAD4/TANC1/MORF4L2/MTPN/ADGRB3/CXCL9/EFNB2/EZH2/FBXO22/HDAC4/HDAC9/HNRNPU/HOMER1/ID2/LDB3/MAML1/MEF2…	212
M12080	GOBP_REGULATION_OF_CIRCADIAN_RHYTHM	75/7722	117/17872	4.00895e-06	7.35962e-05	4.76838e-05	FBXL3/GSK3B/NKX2-1/PPARGC1A/PPP1CC/RORA/ARNTL/BHLHE40/CLOCK/CRY1/GNAQ/HNRNPD/NLGN1/PRKAA1/SFPQ/MAPK8/MTOR/USP7/MAPK10/PROX1/ROCK2/OPN5/CRY2/RORC/ATG7/TARDBP/EZH2/ID2/MTA1/PRKAA2/SIN3A/USP9X/ZFHX3/FBXW7/NOCT/ADCY1/KDM2A/PPARG/CRTC1/PER2/THRAP3/BTRC/SIK1/CDK1/FBXL17/NR1D1/MAPK9/NR1D2/UBE3A/CSNK1D/ADRB1/KLF10/PPARA/SUV39H2/PER1/CCAR2/NR2F6/CSNK1E/FBXW11/RBM4B/PRKCG/PASD1/HNF4A/OPN3/RORB/CIPC/CHRNB2/…	75
M24008	GOBP_HISTONE_H3_K9_METHYLATION	31/7722	39/17872	4.02043e-06	7.35962e-05	4.76838e-05	ARID4B/KDM3A/ARID4A/ATRX/MECOM/PRDM16/RIF1/PRDM12/SETD5/ASH1L/DNMT3B/EHMT1/KDM4C/SIRT1/SETD7/JARID2/MECP2/MYB/PAX5/BEND3/SUV39H2/SETDB1/SETDB2/KDM4A/ZNF304/ZNF274/SMARCB1/KDM1A/PRDM5/BRCA1/LMNA	31
M16337	GOBP_AXONAL_FASCICULATION	20/7722	22/17872	4.06933e-06	7.42337e-05	4.80968e-05	FEZF2/NRP1/CNR1/CNTN4/EPHA4/SEMA5A/TNFRSF21/EPHB2/CDK5R1/RTN4/SEMA3A/NCAM2/NDN/EPHB3/CNTN2/AMIGO1/CASP3/EPHA3/ARHGAP35/NRCAM	20
M15361	GOBP_NEGATIVE_REGULATION_OF_PHOSPHORYLATION	209/7722	383/17872	4.08872e-06	7.43301e-05	4.81594e-05	DAB2IP/GGNBP2/GRB10/PDE4D/ROCK1/SH2B3/CORO1C/DUSP6/GNAQ/HIPK3/HMGCR/IMPACT/LATS1/LRP6/NF1/NR2F2/PAK2/PLPP3/PPP1R15B/PPP4R2/PPP4R3B/SPRED1/SPRY1/SPRY2/UBE2B/ABL1/BMP7/INSM1/SLC8A1/APC/KAT2B/MAPK8IP1/MYOCD/NCAPG2/PPP1R1B/PTPN13/PTPRB/PTPRJ/SFRP2/SH3BP5/DUSP3/HEXIM1/TAF7/ADARB1/ATG14/CDKN1A/HEG1/MIDN/NIBAN1/SORL1/SRCIN1/STAT3/STK38/TSG101/PIK3CB/RABGEF1/TARDBP/CAV1/HDAC4/HNRNPU/LATS2/OCLN/PKIG/PPEF2…	209
M15572	GOBP_REGULATION_OF_CYTOPLASMIC_TRANSLATION	24/7722	28/17872	4.25828e-06	7.71465e-05	4.99841e-05	CPEB2/CPEB3/FMR1/UNK/HNRNPD/MTOR/DHX36/YBX1/CPEB1/HNRNPU/YTHDF2/ZNF385A/CSDE1/RBM24/PABPC1/SYNCRIP/YBX3/CPEB4/IGF2BP1/METTL3/LIN28A/CNBP/PAIP1/RPL13A	24
M10326	GOBP_NEURON_RECOGNITION	37/7722	49/17872	4.31561e-06	7.76514e-05	5.03113e-05	DSCAML1/FEZF2/APP/NRP1/CNR1/CNTN6/ROBO2/CNTN4/EPHA4/SEMA5A/TNFRSF21/CNTNAP2/CXCR4/NPTN/EPHB2/TNN/VSTM2L/CDK5R1/RTN4/SEMA3A/NCAM2/NDN/NEXN/ROBO1/OPCML/PALLD/EPHB3/CNTN2/AMIGO1/CASP3/YWHAZ/FOXG1/EMB/EPHA3/EFNB3/ARHGAP35/NRCAM	37
M10798	GOBP_ENDOCARDIAL_CUSHION_DEVELOPMENT	37/7722	49/17872	4.31561e-06	7.76514e-05	5.03113e-05	CITED2/ACVR1/BMPR2/JAG1/RBPJ/SOX9/TGFB3/BMP7/FOXF1/ROBO2/MSX1/TGFB2/SMAD4/TGFBR2/TMEM100/MDM4/NOTCH1/ISL1/TGFBR1/BMPR1A/RBM24/HEY1/NOG/ACVRL1/CRELD1/ERBB3/TBX2/ROBO1/TWIST1/HEY2/SNAI1/BMP2/TBX5/SNAI2/TBX3/MDM2/GATA5	37
M25419	GOBP_ADAPTIVE_THERMOGENESIS	97/7722	159/17872	4.35902e-06	7.81657e-05	5.06445e-05	GRB10/IP6K1/KDM3A/PPARGC1A/ACVR2B/ADRB2/ARNTL/ID1/IGF1R/JAK2/LGR4/PLCL2/PRDM16/RBPJ/ADAMTS5/CCR2/APC/APPL2/DYNC1H1/ELOVL6/OXTR/RHEB/CMKLR1/MFN2/SORL1/STK11/THRA/ADCYAP1/ADAM17/CAV1/CEBPB/CXCR4/EHMT1/G0S2/HNRNPU/NOTCH1/PLAC8/TRPM8/ZNF423/IRF4/ACSL1/GJA1/IL15/ESRRG/HOXC10/PER2/PRLR/ARRDC3/OGT/VEGFA/NOVA1/OMA1/ALDH1A1/NR1D1/PM20D1/SCD/LPIN1/TRPV1/ADIPOR2/ADRB1/EBF2/ZNF516/ADIPOR1/LEPR/CIDEA/PPARGC1B…	97
M4053	GOBP_CELLULAR_COMPONENT_DISASSEMBLY	249/7722	466/17872	4.40747e-06	7.87666e-05	5.10338e-05	ATP2A2/GSK3B/NEK6/TAOK1/WIPI2/ADRB2/ATG2B/CECR2/CLASP2/CRACD/F2RL1/FSCN1/GOLGA2/IGF1R/KIF2A/LAMP2/LIX1L/MMP20/PIK3R4/RDX/SET/SH3GL3/SPAST/SPTB/TGFB3/UBQLN1/ULK1/WIPI1/ADAMTS5/CFL2/EPG5/FGF13/SMARCA4/WDR72/APC/ARID1A/CAMSAP2/CAPZA2/CHMP4B/DNAJC6/EIF5A2/FUNDC1/PEX14/SCAF8/SPTBN1/TMOD2/VDAC1/BLCAP/DUSP3/EPHA4/EPS8/SEMA5A/ATG14/CTSK/FYCO1/HIF1A/HSPA8/LIMA1/MFN2/MFSD8/MMP2/NCKAP5/NDEL1/PIK3R1/RB1CC1/R…	249
M15544	GOBP_REGULATION_OF_EXTENT_OF_CELL_GROWTH	70/7722	108/17872	4.67528e-06	8.32706e-05	5.3952e-05	CDH4/GSK3B/BDNF/BMPR2/DCC/MAP2/NRP1/POU4F2/SEMA3C/ULK1/ABL1/CDKL3/FGF13/KIAA0319/EIF4G2/RAB21/SEMA5A/DPYSL2/EPHA7/LIMK1/NDEL1/RNF6/SEMA4B/SEMA7A/PAFAH1B1/CDKL5/SIN3A/SRF/ULK2/DISC1/SHTN1/WNT3A/SPART/FN1/SEMA4C/CDK5R1/MAP3K13/PLXNA4/RTN4/SEMA3A/SEMA3D/SEMA5B/SEMA6D/VEGFA/DIP2B/WNT5A/MAP1B/RAB11A/RUFY3/SLIT1/ADNP/DBN1/MACF1/WNT3/SEMA4A/EFNA5/SEMA3E/GOLGA4/TNR/CTTN/SEMA4D/SEMA4F/MAG/BARHL2/SEMA6A/RY…	70
M10408	GOBP_AXO_DENDRITIC_TRANSPORT	53/7722	77/17872	4.78348e-06	8.49109e-05	5.50147e-05	AP3S1/ARL8A/ARL8B/APP/BLOC1S4/KIF3A/MAP2/OPA1/SFPQ/SPAST/TRAK1/DST/DYNC1H1/SPG11/STAU2/RAB21/TMEM108/AGTPBP1/HIF1A/HSPA8/KIF3B/NDEL1/PAFAH1B1/AP3B1/ARMCX3/HNRNPU/KIF5B/TRAK2/MAPK8IP3/SYBU/KIF1B/KIF5C/PURA/DLG2/BORCS5/APBA1/MAP1A/RAB27B/FBXW11/NEFL/BLOC1S5/FLOT2/WASF1/BLOC1S6/AP3M1/MGARP/KIF1C/ACTR10/KIF17/BLOC1S2/FEZ1/TERF2/CNIH2	53
M16062	GOBP_PROTEIN_LOCALIZATION_TO_NUCLEUS	165/7722	294/17872	4.87369e-06	8.59335e-05	5.56773e-05	BAG3/EIF4ENIF1/ELAVL1/GSK3B/KPNA4/NFKBIA/APPL1/ATF2/JAK2/KPNA3/LATS1/NF1/NUP35/NUP58/NUP98/PIKFYVE/PPP3CA/RBM22/SOX9/SUN1/TFRC/XPO1/ZIC1/BMP7/FERMT2/NUP133/NUP153/NXT2/RANBP2/TOR1AIP2/APPL2/CSE1L/FGF9/IPO4/MSX1/STK3/BARD1/KPNA7/TNPO1/CDKN1A/CHP2/CRY2/DRD1/KPNA2/ORMDL3/PIK3R1/SQSTM1/STAT3/STK11/TOPORS/TXNIP/ZBTB7A/TARDBP/ECT2/EIF2AK3/HNRNPU/KPNA1/LATS2/MDFIC/NOTCH1/OSBPL8/OTUD7B/PKIG/SIN3A/SIX4/SU…	165
M24462	GOBP_CELLULAR_RESPONSE_TO_PEPTIDE_HORMONE_STIMULUS	165/7722	294/17872	4.87369e-06	8.59335e-05	5.56773e-05	AP3S1/CPEB2/GRB10/GSK3B/MBD5/NAMPT/PLCB1/ROCK1/SP1/AGTR1/APPL1/BRIP1/CCNA2/FBN1/FOXO1/IGF1R/IGFBP1/JAK2/NR4A3/PHIP/PIK3C2A/POU4F2/PRKAA1/PTPRE/RAB10/SORBS1/CAV2/APC/APPL2/C2CD5/CCND3/GCLC/KAT2B/NR4A2/PTPRA/ROCK2/RPS6KB1/RAB31/GAB1/NDEL1/PDE3B/PIK3R1/RAB12/RAB8B/SESN3/SORL1/STAT3/CRK/CYP1B1/PRKCB/AGTR2/CAV1/CPEB1/GNAI2/HDAC9/IDE/KANK1/NFE2L2/NUCKS1/OSBPL8/PIK3CA/PRKCI/PTPN2/SIRT1/SLC39A14/STAT5B/Z…	165
M12408	GOBP_BONE_DEVELOPMENT	127/7722	218/17872	4.95949e-06	8.71548e-05	5.64686e-05	CITED2/FLI1/OSR2/PAPSS2/SH2B3/TNFSF11/ABI1/AKAP13/ATF2/BMPR2/FBN1/FGFR2/FOXP1/MEF2C/MEF2D/RHOA/RIPPLY2/SCX/SOX9/TGFB3/ASXL1/AXIN2/BBX/CYP26B1/HAS2/MSX1/SFRP2/SNX10/IFT80/NEUROG1/SMAD5/TGFBR2/TGM2/TRIP11/PAFAH1B1/BPNT2/DLX5/MBTPS2/NOTCH2/NOTUM/RUNX2/SKI/SMAD1/SMPD3/SRF/TAL1/CCN4/CLDN18/COL27A1/FBXW7/GREM1/MAPK14/RARA/TTC9/GJA1/IGF1/INSIG1/SULF1/FOXC1/NPPC/SULF2/ZNF385A/AMER1/ATG9A/EXT2/GHR/IHH/LRR…	127
M16741	GOBP_GLYCOPROTEIN_METABOLIC_PROCESS	211/7722	388/17872	5.02904e-06	8.80833e-05	5.70702e-05	ARFGEF1/B3GNT9/BCL2/DPY19L4/HS6ST3/NECAB1/PLCB1/TCF7L2/TMEM165/TMTC1/B3GLCT/B3GNT2/BMPR2/COG7/COL11A1/CTNNB1/DPM1/FUT9/GOLGA2/HS6ST2/ITM2B/ITM2C/MAN1A1/MARCHF6/SPOCK3/ST8SIA4/TET2/TET3/TMTC2/TMTC4/TRAK1/ATP7A/TRIM13/A4GNT/GFPT1/MAN2A1/NCSTN/ST6GALNAC3/TMEM59/EOGT/GXYLT1/PXYLP1/UST/B3GALT2/HIF1A/HS3ST5/SERP1/ST3GAL1/ST6GALNAC6/TET1/TRIP11/B3GALNT1/BPNT2/CHST9/GALNT13/GALNT4/GLCE/GOLPH3/MAGT1/MGAT4…	211
M11089	GOBP_POSITIVE_REGULATION_OF_PROTEIN_CATABOLIC_PROCESS	135/7722	234/17872	5.15557e-06	9.00005e-05	5.83124e-05	DAB2IP/FMR1/GSK3B/ARIH1/ASB11/BAG2/DACT1/FOXO1/HECTD1/ITCH/PIAS1/RDX/RNF180/SOX9/UBQLN1/ATXN3/APC/GCLC/RCHY1/STUB1/TAF1/VGLL4/BARD1/ADAM9/AGTPBP1/ANKIB1/DAB2/FBXL5/LDLR/MYLIP/NEDD4L/RGMA/RNF128/SORL1/ATG7/RNF217/WWP2/NUB1/RNF19B/SMURF2/CAV1/FBXO22/HECW2/IDE/NFE2L2/OAZ1/PLK2/SNX9/SOCS4/SUMO1/SUMO2/CBLB/DISC1/FBXW7/RNF144A/SH3RF1/SOCS5/TIPARP/LRP2/SH3D19/USP13/SNX1/PTK2/ZER1/AMER1/AREL1/COP1/GGA3/R…	135
M13069	GOBP_JNK_CASCADE	105/7722	175/17872	5.27965e-06	9.15707e-05	5.93297e-05	DAB2IP/MAP3K20/MAP4K3/PLCB1/TAOK1/TNFSF11/APP/ATF2/DACT1/F2RL1/HIPK3/IGF1R/ITCH/MECOM/TGFBR3/MAGI3/MAP2K4/MAP3K5/MAPK8/XIAP/COPS5/GRIK2/HMGB1/MAPK10/MAPK8IP1/RASGRP1/SFRP2/STK3/TNFRSF19/CYLD/DUSP3/EPHB1/MINK1/RB1CC1/TAOK3/PAFAH1B1/TRAF4/HIPK2/MDFIC/MTURN/MARVELD3/CRKL/MAP2K7/MAPK8IP3/SH2D3C/SH3RF1/GADD45A/MAP3K12/CASR/DIXDC1/MAP3K13/SEMA3A/STRADB/WNT7A/ZNF622/CCN2/WNT5A/RAP2A/CDC42/ERCC6/TPD52L1/…	105
M12216	GOBP_EMBRYONIC_PLACENTA_DEVELOPMENT	59/7722	88/17872	5.28025e-06	9.15707e-05	5.93297e-05	CITED2/GGNBP2/SP3/E2F8/FGFR2/HECTD1/HES1/NR2F2/RBPJ/BMP7/MAPK1/STK3/VASH2/RSPO3/HIF1A/PKD1/PKD2/CEBPB/GATA2/SETD2/ZFP36L1/E2F7/ST14/BPTF/DNAJB6/MAP2K1/HEY1/SOCS3/CDX2/PRDM1/ZNF568/EOMES/LIF/TFEB/VASH1/EPAS1/NODAL/HAND1/HEY2/LEF1/SNAI1/STK4/TTPA/TMED2/IGF2/PLK4/CASP8/WNT2/NCOA1/PLG/BIRC6/EGFR/GRHL2/CEBPA/MED1/SENP2/GCM1/CCN1/FZD5	59
M12873	GOBP_CEREBRAL_CORTEX_DEVELOPMENT	72/7722	112/17872	5.33787e-06	9.22663e-05	5.97804e-05	DAB2IP/GSK3B/PLCB1/BTBD3/CTNNB1/FBXO45/NF1/NPY/RHOA/SUN1/TBR1/ZMIZ1/FGF13/LHX2/LHX6/TRA2B/SLC38A2/CEP120/FAT4/HIF1A/LRP8/NDEL1/CRK/PAFAH1B1/ASCL1/CNTNAP2/NTRK2/CRKL/DISC1/RELN/SLIT2/SRGAP2/EMX2/POU3F2/TACC2/TSC1/CCDC85C/CDK5R1/DIXDC1/PEX13/RTN4/CCDC141/PALS1/PAX5/SRGAP2C/EMX1/FOXP2/CDH2/KIF14/MBOAT7/BNIP3/NOTCH2NLA/EOMES/COL3A1/ROBO1/NR2E1/YWHAE/NEFL/PHACTR1/MDK/H2AX/P2RY12/FOXG1/EGFR/GLI3/PEX5/M…	72
M12492	GOBP_ARTERY_MORPHOGENESIS	54/7722	79/17872	5.41457e-06	9.32862e-05	6.04412e-05	CITED2/HOXA1/BMPR2/DLL4/HES1/JAG1/NF1/NRP1/RBPJ/ZMIZ1/EYA1/FOXF1/MYOCD/PROX1/TGFB2/LDLR/PKD2/SOX4/EFNB2/MYLK/NOTCH1/SRF/TGFBR1/EDN1/LRP2/FOXC1/AKT3/BMPR1A/SMAD7/VEGFA/HAND2/ARID2/GJA5/SIX1/HEY1/NOG/ACVRL1/EDNRA/TBX2/PDGFRB/PRDM1/ADGRF5/ADAMTS9/COL3A1/HPGD/ANGPTL3/HEY2/FKBP10/MDK/PRRX1/TFAP2B/CHD7/APOB/LRP1	54
M10170	GOBP_HINDBRAIN_DEVELOPMENT	92/7722	150/17872	5.55282e-06	9.53565e-05	6.17826e-05	BCL2/CNTN1/DLC1/FZD4/ITGB1/KDM2B/LMX1A/PDSS2/RORA/ATF2/CTNNB1/DLL1/HES1/HNRNPD/IGF1R/SLC6A4/TBR1/ABL1/ATP7A/BMP7/NCSTN/PROX1/EPHB1/AGTPBP1/EGR2/NANOS1/NFIB/CRK/ASCL1/GLI2/MTPN/EZH2/GATA2/NEUROD1/RBFOX2/SERPINE2/SMAD1/CRKL/EPHB2/OPHN1/RERE/TTC21B/MECP2/NHLH2/POU4F1/SEMA4C/FOXC1/CD3E/CDK5R1/DIXDC1/FGF2/MAP2K1/OTX1/SPTBN2/SSTR3/WNT7A/SSTR2/WNT1/HOXB2/NOG/HNF1B/KIF14/RPGRIP1L/GBX2/KLHL1/SSTR1/EN2/ATR…	92
M12965	GOBP_TRABECULA_MORPHOGENESIS	35/7722	46/17872	5.84096e-06	9.9979e-05	6.47775e-05	DLL4/RBPJ/RHOA/TGFBR3/BMP7/TEK/TGFB2/HEG1/MMP2/S1PR1/SLC40A1/SOS1/NOTCH1/SRF/GREM1/TGFBR1/BMPR1A/HEY1/NOG/BMP10/ADGRG6/FBN2/PPARGC1B/COL1A1/FHL2/FKBP1A/NRG1/HEY2/PLXNB1/SEMA4D/SFRP1/CHD7/ADAMTS1/MED1/CAV3	35
M10363	GOBP_NEGATIVE_REGULATION_OF_NEURON_DIFFERENTIATION	50/7722	72/17872	5.95109e-06	0.000101207	6.55732e-05	EIF4ENIF1/FEZF2/GSK3B/LMX1A/APP/DLL1/DLX2/HES1/ID4/IRX3/JAG1/POU4F2/RHOA/SLC6A4/SOX9/BMP7/FOXO3/CNTN4/EIF4E/EIF2AK4/REST/TP73/ZHX2/ASCL1/NOTCH1/SOX8/ISL1/WNT3A/GDF11/DDX6/DIXDC1/MIB1/CDK5RAP2/B2M/SIX3/HEY1/SPAG9/NR2E1/HOXA2/PBX1/CNTN2/CTDSP1/HMG20A/MAG/HES5/FOXG1/GLI3/MED1/GPR37L1/NEPRO	50
M14840	GOBP_STRIATED_MUSCLE_CELL_PROLIFERATION	50/7722	72/17872	5.95109e-06	0.000101207	6.55732e-05	CITED2/FGFR2/JAK2/MEF2C/PAXBP1/RBPJ/TGFBR3/ZFPM2/FGF9/MEGF10/TGFB2/VGLL4/EPHB1/TGFBR2/TP73/KCNK2/KPNA1/NOTCH1/RUNX1/SAV1/SMAD1/YAP1/AKIRIN1/GATA6/MAPK14/TGFBR1/JARID2/FOXC1/PPARD/BMPR1A/FGF2/CDK1/ARID2/PIM1/SIX1/NOG/ERBB4/PTEN/BMP10/TBX2/NDRG4/DIPK2A/CFLAR/HEY2/MYOG/TBX5/WNT2/TENM4/PRKAR1A/SIX5	50
M15752	GOBP_HETEROCHROMATIN_ORGANIZATION	55/7722	81/17872	6.08292e-06	0.000103116	6.68102e-05	DNMT3A/CTR9/MECOM/PPM1D/PRDM16/RIF1/CBX3/BAHD1/EZH1/L3MBTL3/TET1/ZNFX1/EZH2/FAM172A/MBD2/PIK3CA/SIN3A/SIRT1/TASOR/UBR2/H3-3B/SETD7/MECP2/HDAC5/HP1BP3/TPR/BEND3/ZNF445/NDN/CTBP1/MTHFR/LOXL2/SETDB1/SETDB2/ZNF304/HMGA2/RB1/ZDBF2/PHF2/PPHLN1/RESF1/HDAC2/SNAI1/SMCHD1/CTCF/ATF7IP/AICDA/ATF7IP2/KMT2D/BAZ2A/MACROH2A1/H1-0/MPHOSPH8/HELLS/KDM1A	55
M13839	GOBP_SIGNAL_RELEASE	242/7722	453/17872	6.10285e-06	0.000103122	6.68142e-05	ATP2A2/FMR1/FZD4/GDNF/GSK3B/KLF7/RFX3/TCF7L2/TNFSF11/ACVR2B/AGTR1/ARNTL/CCDC186/CD38/CFTR/CLOCK/CRY1/F2RL1/GATA3/HTR2A/JAK2/KDM5B/MEF2C/MPC2/NF1/NLGN1/PPP3CA/RAB11B/RAB11FIP2/RAB11FIP3/SLC6A4/SNCAIP/ANXA1/CNR1/PCLO/RAP1B/STXBP1/SYN2/TMF1/CASK/CHRNA5/CREB1/RAB5A/NRXN1/OXTR/SMAD2/ABCA1/ACSL4/CRY2/DAB2/DRD1/EPHA5/HIF1A/KCNB1/MIDN/OSM/P2RX4/RAB11FIP1/RAB11FIP5/RAB8B/REST/SERP1/SLC4A8/SMAD4/SOX4/STXBP…	242
M25344	GOBP_REGULATION_OF_MORPHOGENESIS_OF_AN_EPITHELIUM	46/7722	65/17872	6.25255e-06	0.000105315	6.82345e-05	CXCL10/GDNF/CTNNB1/FGF7/FOXP1/GATA3/LGR4/SOX9/WNT5B/NTN4/ABL1/BMP7/ESR1/BTBD7/AGTR2/SIX4/SOX8/GREM1/AR/GJA1/SULF1/FGF2/VEGFA/WNT4/WNT5A/SIX1/SIX2/NOG/PDGFA/HOXD13/TBX2/LIF/HOXB7/HGF/TNF/MMRN2/MDK/SFRP1/WNT2/RNF207/NKD1/STOX1/CAV3/SNAI2/ITGAX/PIK3CD	46
M13739	GOBP_MAMMARY_GLAND_DEVELOPMENT	84/7722	135/17872	6.27536e-06	0.000105362	6.82653e-05	TNFSF11/FGFR2/GATA3/JAK2/KDM5B/LATS1/PTCH1/SOX9/TGFB3/AREG/ATP7A/FOXF1/CREB1/ELF3/MAPK1/MSX1/ESR1/OXTR/BCL2L11/CCND1/HIF1A/TGFBR2/GLI2/CAV1/CEBPB/ID2/STAT5B/CSF1/HOXA5/LBH/WNT3A/AR/CSMD1/GJA1/PRLR/APLN/BTRC/FASN/FGF2/RREB1/RTN4/VEGFA/WNT4/IRF6/WNT5A/ARHGAP5/OAS2/ERBB4/ITGA2/PGR/PYGO2/TNFRSF11A/WNT3/UPRT/HK2/TBX2/AKT2/ROBO1/CCL11/NRG3/SLC6A3/RXFP1/IRS2/NRG1/SOSTDC1/LEF1/XBP1/ZBTB7B/TDGF1/ZNF703/WN…	84
M14928	GOBP_REGULATION_OF_BMP_SIGNALING_PATHWAY	68/7722	105/17872	6.63711e-06	0.000111082	7.19714e-05	CTDSPL2/BMPER/BMPR2/FBN1/HES1/LEMD3/PPM1A/RBPJ/TOB1/ABL1/UBE2O/XIAP/MSX1/SFRP2/TRIM33/SMAD2/RGMA/SMAD4/SORL1/BAMBI/UBE2D1/SMURF2/FSTL1/HIPK2/NEO1/NOTCH1/NOTCH2/SFRP5/SKI/SKIL/TNFAIP6/TWSG1/UBE2D3/VWC2/ZNF423/GATA6/GREM1/LRP2/PPARG/SCUBE3/SPART/SULF1/FSTL3/SMAD7/SMURF1/WNT5A/HJV/PCSK6/SOX11/WNT1/ELAPOR2/FOXD1/NOG/ACVRL1/PELO/FST/RNF165/RBPMS2/SOSTDC1/GREM2/SFRP1/KDR/TFAP2B/HES5/CRIM1/CHRDL1/DAND5/…	68
M16937	GOBP_POSITIVE_REGULATION_OF_PROTEIN_MODIFICATION_BY_SMALL_PROTEIN_CONJUGATION_OR_REMOVAL	86/7722	139/17872	6.77619e-06	0.000113051	7.32469e-05	DCUN1D1/MYCBP2/CRY1/CTR9/DCUN1D4/DERL1/FBXO33/MALT1/PIAS1/RNF180/UBQLN1/XIAP/RCHY1/STUB1/MASTL/TOPORS/WFS1/UBE2D1/BCL10/CAV1/DDX3X/HDAC4/MTA1/PIAS3/TOLLIP/ARRDC4/BMI1/CBLB/FBXW7/UBE2N/UBE2V1/WBP1L/CUL3/DCUN1D3/UBB/ARRDC3/MAGEA2/MAGEA2B/AMER1/BTRC/SMAD7/DCUN1D5/RNF20/MAPK9/UBE3A/GSK3A/WDR48/NDFIP2/PTEN/RNF111/PELI1/SKP2/UBE2V2/TICAM1/FAM107A/HSPA5/PSMD10/PRKN/FKBP1A/MAGEC2/PIAS4/TBC1D7/NOD2/CHFR/F…	86
M18127	GOBP_T_CELL_DIFFERENTIATION	149/7722	263/17872	6.90052e-06	0.000114762	7.43556e-05	BCL11B/BCL2/BCL6/CD83/RORA/SP3/ZEB1/ATF2/CTNNB1/DLL4/FOXP1/GATA3/JAG2/MALT1/RC3H1/RHOA/SOS2/ZMIZ1/ABL1/ANXA1/ATP7A/CCR2/CYP26B1/FOXO3/GPR18/MTOR/SPINK5/VNN1/ENTPD7/HMGB1/RASGRP1/CDK6/SLC46A2/IRF1/RORC/RUNX3/SOS1/SOX4/STAT3/STK11/TGFBR2/FGL2/AP3B1/GLI2/ADAM17/CAMK4/EGR3/GPR183/NRARP/PTPN2/RAG1/RC3H2/RUNX1/RUNX2/SRF/STAT5B/TOX/ZFP36L1/ZFP36L2/IRF4/RARA/SH3RF1/SOCS5/CBFB/IL15/TSC1/CD3E/CD80/IHH/IL7R…	149
M15599	GOBP_KIDNEY_MORPHOGENESIS	62/7722	94/17872	6.95649e-06	0.000115329	7.4723e-05	BCL2/GDNF/BASP1/CTNNB1/GATA3/HES1/IRX3/LGR4/PTCH1/SOX9/ASXL1/BMP7/EYA1/IRX1/SALL1/WT1/KIF26B/OSR1/PKD1/PKD2/SMAD4/SOX4/AGTR2/SIX4/SOX8/WWTR1/GREM1/PRKX/NPNT/IRX2/FGF2/VEGFA/WNT4/FMN1/SIX1/SIX2/WNT1/WNT9B/CALB1/FOXD1/NOG/NPHP3/ZMPSTE24/ERBB4/STAT1/HNF1B/KLHL3/PDGFRB/FRAS1/LIF/HOXB7/TCF21/PBX1/GCNT1/BMP2/HES5/HNF1A/MYC/GZF1/GLI3/DLG1/LAMA5	62
M10491	GOBP_REGULATION_OF_MICROTUBULE_BASED_PROCESS	142/7722	249/17872	6.99818e-06	0.000115656	7.49351e-05	GSK3B/MEMO1/ROCK1/SLAIN2/TAOK1/AKAP9/CEP76/CLASP2/CLIP1/MAP2/PRKAA1/RHOA/SPAST/XPO1/ABL1/CEP70/FGF13/MDM1/APC/CAMSAP2/CHMP4B/DYNC1H1/KAT2B/ROCK2/CYLD/DYRK1A/BICD2/CEP120/CEP97/MAP10/MAPRE3/NIN/PKD1/STK11/TRIM36/TRIM37/CCSAP/PAFAH1B1/HDGFL3/MAP6/ATXN7/CKAP5/HNRNPU/OCLN/PHLDB1/PLK2/PRKAA2/RSPH4A/SIRT1/SLAIN1/TMEM67/CAMSAP1/MARK4/MET/SKA3/TPPP/VPS4B/WNT3A/NAV3/TTC21B/CLTC/MECP2/MID1IP1/TOGARAM1/ARL2…	142
M13020	GOBP_NUCLEUS_ORGANIZATION	87/7722	141/17872	7.02337e-06	0.00011571	7.49698e-05	HMGB2/KDM3A/NEK6/LEMD3/NDC1/NUP35/NUP98/SPAST/SUN1/NUP133/NUP153/PSME4/TMF1/CHMP4B/TBPL1/CHD5/NDEL1/REEP3/SRPK2/UBXN2A/PAFAH1B1/PRKCB/SYCP1/TARDBP/ETS1/AHCTF1/ATXN7/DYRK3/HIPK2/NUP205/PIWIL1/RNF8/SERBP1/SIRT1/SUMO1/TMEM170A/H3-3B/VPS4B/UBXN2B/NSFL1C/SEH1L/CEP55/CHEK1/DMPK/RTN4/VPS4A/CHMP5/CDK1/UBE2I/CHMP7/CTDNEP1/PARP11/SF1/USPL1/LPIN1/PYGO1/SRPK1/TPR/ZMPSTE24/BEND3/NUP54/PYGO2/CHMP1B/NUP155/AFF2…	87
M10443	GOBP_LYSOSOMAL_TRANSPORT	77/7722	122/17872	7.06336e-06	0.000116006	7.51618e-05	AP4M1/ARL8B/KIF13A/M6PR/TGFBRAP1/TMEM106B/ADRB2/AKTIP/HMGXB4/HOOK3/LAMP2/TRAK1/ZFYVE16/CCDC91/EPG5/GCC2/SORT1/CHMP4B/IGF2R/MTM1/LYST/ANKFY1/ATG14/HSPA8/RAB12/SNX16/SORL1/TSG101/UEVLD/AP3B1/VAMP7/FHIP1B/HOOK1/CACNG2/VPS4B/PSAP/C9orf72/GGA3/VPS33B/VPS4A/CHMP5/CACNG4/CHMP7/DTX3L/SNX27/NCOA4/RHOB/VPS35/CHMP1B/RBSN/ALS2/ATP13A2/CDX2/VPS53/CACNG3/GNPTAB/PRKN/NPC1/AP1G1/VPS39/SCARB2/SCYL2/TPCN2/CHMP1A/R…	77
M13366	GOBP_MULTICELLULAR_ORGANISM_GROWTH	88/7722	143/17872	7.26784e-06	0.000118994	7.70976e-05	BCL2/MBD5/RAI1/ADRB2/APP/ATRX/GIGYF2/KLF2/NPY1R/PLAG1/PTCH1/STK40/ZFY/MTOR/CREB1/TBL1XR1/ADARB1/HEG1/SOS1/STAT3/TNKS2/PLS1/SLC12A5/SLC1A2/FLVCR1/NOTCH2/PIK3CA/PLAC8/RC3H2/SMPD3/STAT5B/WWTR1/ZFP36L1/CSF1/GPAM/H3-3B/HOXA5/RARA/SP2/ATM/AR/IGF1/POU3F2/NPPC/GHR/IHH/PLEKHA1/RARB/RBBP6/SPTBN2/TARBP2/ERCC6/WDR48/ZMPSTE24/SLC4A10/ADRB1/CCM2/G6PC1/NIPBL/EP300/APBA1/STC2/ATRN/COL3A1/SLC6A3/SLITRK6/ARID5B/PK…	88
M10890	GOBP_POSITIVE_REGULATION_OF_FAT_CELL_DIFFERENTIATION	47/7722	67/17872	7.30885e-06	0.000119295	7.72925e-05	HTR2A/BMP7/LMO3/CREB1/SFRP2/STK3/CCDC71L/CMKLR1/NAPEPLD/TMEM64/WDFY2/CEBPB/HNRNPU/ID2/SAV1/ZFP36L1/CDS1/MAPK14/NOCT/ASXL2/FRZB/PPARG/PPARD/ZNF385A/CARM1/RREB1/VSTM2A/ZFP36/PIM1/SIX1/SOX13/SYAP1/FNDC5/KLF5/HTR2C/LPL/WIF1/XBP1/TFE3/STK4/ZBTB7B/BMP2/CREBL2/SFRP1/CEBPA/SNAI2/SULT1E1	47
M12709	GOBP_CYTOKINESIS	104/7722	174/17872	7.42458e-06	0.00012081	7.8274e-05	KIF13A/ROCK1/ACTR3/ANK3/CECR2/E2F8/IGF1R/PIK3R4/RAB11FIP3/RHOA/SEPTIN9/SPAST/CSPP1/RASA1/APC/CHMP4B/ROCK2/SEPTIN7/SPTBN1/MITD1/SON/KIF23/KIF3B/MAP10/RACGAP1/RHOC/SEPTIN2/TRIM36/ZFYVE26/AHCTF1/CCP110/ECT2/PLK2/SEPTIN10/SETD2/SH3GLB1/SNX18/SNX9/E2F7/VPS4B/CALM2/CUL3/TMEM250/USP8/CIT/PRPF40A/ACTR2/ANLN/ANXA11/ARL3/CEP55/CXCR5/VPS4A/CHMP5/POLDIP2/RAB11A/RAB35/CDC42/CHMP7/DCTN3/PKN2/PRC1/RHOB/CHMP1B/W…	104
M13048	GOBP_LEARNING	89/7722	145/17872	7.50923e-06	0.000121757	7.88879e-05	C1QL1/GABRA5/ITGB1/PLCB1/SLC24A2/SYNGAP1/APP/GRM5/HMGCR/KRAS/NF1/TBR1/ABL1/FGF13/SLC7A11/ATP1A2/PPP1R1B/SHANK2/EIF2AK4/NRXN1/ATXN1/ATXN1L/DRD1/HIF1A/PAK5/TANC1/SLC12A5/TAFA2/ADGRB3/ATAD1/CNTNAP2/NPTN/NTRK2/PRKAR2B/RAG1/SORCS3/SRF/YTHDF1/ATP8A1/EPHB2/RELN/SLC6A1/SNAP25/UBA6/CSMD1/FOSL1/FYN/MECP2/PAK6/TSC1/ACTR2/BTG2/INSR/JPH3/SYNJ1/BCHE/NETO1/OPRK1/PPP3CB/UBE3A/ARC/GRIN2A/SHANK1/SYT11/CTNS/NDRG4/N…	89
M13783	GOBP_VIRAL_LIFE_CYCLE	176/7722	318/17872	7.54512e-06	0.000121757	7.88879e-05	ARL8B/BCL2/FMR1/ITGB1/NFIA/SLC20A2/USP6NL/AGTR1/CLDN1/EEA1/HTR2A/ITCH/ITGAV/KPNA3/NECTIN1/NR5A2/NRP1/PIKFYVE/TFRC/TRIM6/VAPA/CAV2/NUP153/PLSCR1/SNX3/CHMP4B/IFIT1/MX1/PPIE/PROX1/RAB5A/ROCK2/EIF2AK4/MITD1/ADARB1/ATG16L1/CNOT7/HS3ST5/HSPA8/KPNA2/LDLR/SRPK2/TBC1D20/TSG101/ZNFX1/WWP2/NCAM1/CAV1/CTBP2/CXCR4/DDX3X/EFNB2/IDE/ILF3/MID2/NOTCH1/NUCKS1/PVR/TASOR/XPR1/YTHDC2/CCNK/CXADR/ITGA5/N4BP1/PHB/VPS4B/O…	176
M25073	GOBP_PROTEIN_LOCALIZATION_TO_CELL_JUNCTION	63/7722	96/17872	7.55209e-06	0.000121757	7.88879e-05	ARHGAP44/NECTIN3/SLITRK3/KIF3A/NECTIN1/NLGN1/PAK2/VCL/FERMT2/GRIP1/PCLO/TAMALIN/GPC6/MPP7/NRXN1/ARHGEF18/HEG1/IQSEC2/JAK1/GPC4/HOMER1/KIF5B/TJP1/MARVELD3/CACNG2/MAPK8IP3/RELN/SNAP25/LAMTOR3/DLG5/KIF5C/NSG1/WNT7A/ZDHHC15/RAP1A/WNT5A/RAB11A/BSN/DLG2/CGNL1/MAPK9/GRIN2A/SHANK1/VPS35/ZDHHC7/CACNG3/MAP1A/RAB27B/ADAM10/GRIPAP1/LRRTM1/ASIC2/ACTB/JAM3/NPTX1/ZDHHC2/ABHD17B/DSP/ACTG1/DLG1/CACNG7/BAIAP2/DAG1	63
M12799	GOBP_NEPHRON_EPITHELIUM_DEVELOPMENT	71/7722	111/17872	8.03876e-06	0.000129208	8.37156e-05	BCL2/GDNF/MAGI2/MYO1E/BASP1/CTNNB1/DLL1/GATA3/HES1/IRX3/JAG1/LGR4/MEF2C/PTCH1/SOX9/ASXL1/EYA1/IQGAP1/IRX1/SALL1/WT1/KIF26B/OSR1/PKD1/PKD2/SMAD4/AGTR2/CD24/NOTCH1/NOTCH2/PROM1/SIX4/SOX8/WWTR1/YAP1/GREM1/NPNT/IRX2/CD34/FOXC1/FGF2/VEGFA/WNT4/FMN1/SIX1/SIX2/WNT1/WNT9B/CALB1/FOXD1/NOG/EDNRA/STAT1/HNF1B/KLHL3/LIF/HOXB7/PTPRO/TCF21/PBX1/BMP2/MTSS1/TFAP2B/HES5/MYC/ADIPOQ/GZF1/AQP11/GLI3/DLG1/LAMA5	71
M16898	GOBP_CYTOSKELETON_DEPENDENT_CYTOKINESIS	65/7722	100/17872	8.78765e-06	0.000140816	9.12363e-05	ROCK1/ACTR3/ANK3/CECR2/RHOA/SEPTIN9/SPAST/RASA1/APC/CHMP4B/ROCK2/SEPTIN7/SPTBN1/MITD1/SON/KIF23/RACGAP1/RHOC/SEPTIN2/TRIM36/ZFYVE26/ECT2/SEPTIN10/SNX18/SNX9/VPS4B/TMEM250/USP8/CIT/ACTR2/ANLN/ARL3/CEP55/VPS4A/CHMP5/POLDIP2/RAB35/CHMP7/DCTN3/RHOB/CHMP1B/WASHC5/EFHC2/SPIRE2/DCDC1/ARF1/FMN2/SEPTIN3/SEPTIN8/SEPTIN6/PDCD6IP/CHMP1A/TTC19/MYH10/SEPTIN14/SPIRE1/SEPTIN11/IST1/MAP9/CENPA/CHMP2B/KIF20B/CKAP2…	65
M12034	GOBP_AORTA_DEVELOPMENT	44/7722	62/17872	8.83184e-06	0.000141095	9.14173e-05	DLL4/HECTD1/HES1/JAG1/RBPJ/EYA1/ROBO2/PROX1/TGFB2/AP2B1/EGR2/PKD2/SOX4/EFNB2/MYLK/NOTCH1/SRF/NDST1/NGFR/NKX3-1/LRP2/ADAMTS6/BMPR1A/SIX1/HEY1/ACVRL1/SNX17/EDNRA/TBX2/LOX/PDGFRB/PRDM1/ADAMTS9/COL3A1/ROBO1/DCTN5/HEY2/FKBP10/TFAP2B/CHD7/TAB1/LRP1/SUFU/LEP	44
M25144	GOBP_MONONUCLEAR_CELL_DIFFERENTIATION	232/7722	434/17872	8.87611e-06	0.000141374	9.1598e-05	ADGRG3/BCL11B/BCL2/BCL6/CD83/ITGB1/RORA/SP3/ZEB1/ATF2/CTNNB1/DLL1/DLL4/DOCK10/DOCK11/F2RL1/FOXP1/GATA3/HECTD1/JAG2/MALT1/PLCL2/RBPJ/RC3H1/RHOA/SOS2/TCF3/YY1/ZMIZ1/ABL1/ANXA1/ATP7A/CCR2/CYP26B1/FOXO3/GPR18/HMGB3/IRF2BP2/ITGA4/MTOR/SPINK5/VCAM1/VNN1/ENTPD7/HMGB1/ITGB8/PTPRJ/RASGRP1/CDK6/SLC46A2/DNAJB9/IRF1/RORC/RUNX3/SOS1/SOX4/ST3GAL1/STAT3/STK11/TGFBR2/ZBTB7A/FGL2/TUSC2/AP3B1/GLI2/ADAM17/CAMK4/CEB…	232
M15104	GOBP_NEUROEPITHELIAL_CELL_DIFFERENTIATION	21/7722	24/17872	9.03789e-06	0.000143517	9.29866e-05	HES1/ABL1/INSM1/SOX4/ASCL1/CEBPB/FGF2/WNT4/TUBB/MAP1B/SOX11/DSPP/EMX1/DLX3/SERPINE1/CDH2/BCCIP/B9D1/NODAL/FAM20C/BMP2	21
M42670	GOBP_MESENCHYMAL_CELL_DEVELOPMENT	59/7722	89/17872	9.08489e-06	0.000143831	9.31895e-05	ALX1/BCL2/CITED2/GDNF/ACVR1/CORO1C/EFNB1/HES1/JAG1/NRP1/NRP2/SEMA3C/SOX9/BMP7/MAPK1/SEMA5A/HIF1A/SEMA4B/SEMA7A/FAM172A/KITLG/NOTCH1/RDH10/SOX8/ISL1/RET/EDN1/KBTBD8/FN1/RADIL/SEMA4C/FOXC1/BMPR1A/SEMA3A/SEMA3D/SEMA5B/SEMA6D/HAND2/SOX11/CDC42/ERBB4/PITX2/EDNRA/CDH2/GBX2/SEMA4A/SEMA3E/NRG1/TWIST1/HEY2/TAPT1/SEMA4D/SEMA4F/SEMA6A/KLHL12/SNAI2/PHACTR4/LAMA5/EDN3	59
M11076	GOBP_MACROMOLECULE_DEACYLATION	83/7722	134/17872	9.15023e-06	0.000144431	9.35787e-05	ABHD17C/BCL6/CHD3/DR1/ELK4/LYPLAL1/PRKAA1/SFPQ/SPRED1/MAPK8/NCAPG2/TBL1XR1/ABHD10/DYRK1A/BRMS1L/RBBP7/REST/MORF4L2/ABHD13/HDAC4/HDAC9/KDM5A/MBD2/MIDEAS/MIER3/MTA1/NOTUM/PRKAA2/SIN3A/SIRT1/SKI/SMARCAD1/SPRED2/MIER2/MTA3/PHB/RCOR3/TPPP/ING2/MIER1/SPHK2/PER2/LYPLA1/FNTA/GATAD2A/LYPLA2/PPT2/SIRT4/VEGFA/SIN3B/HDAC5/HOPX/RCOR1/GATAD2B/MSL3/NDN/NIPBL/CTBP1/EP300/TADA2A/IFNG/PER1/RBBP4/MORF4L1/CCAR2/TBL1…	83
M15366	GOBP_GLIAL_CELL_DIFFERENTIATION	126/7722	218/17872	9.2561e-06	0.00014535	9.4174e-05	CNTN1/APP/CTNNB1/DLL1/DLX2/FA2H/HES1/ID4/KRAS/NF1/RHOA/SOX9/WASF3/ABL1/MTOR/MAPK1/NCSTN/CDK6/EPHA4/RHEB/ARHGEF10/DRD1/EGR2/IL6ST/KCNJ10/LDLR/MMP24/NFIB/SOX4/STAT3/TNFRSF21/TP73/ASCL1/CSPG5/CXCR4/ID2/NOTCH1/NTRK2/SERPINE2/SKI/SOX6/SOX8/SUZ12/TAL1/TSPAN2/VIM/RELN/ROR1/TPPP/TTC21B/DICER1/POU3F2/SH3TC2/FGF2/GFAP/MAP2K1/LYN/CDK1/NAB1/PALS1/SOX11/NR1D1/SOX13/TTBK1/CNTNAP1/NOG/EMX1/B4GALT5/ERBB3/PTEN/WD…	126
M14190	GOBP_POSITIVE_REGULATION_OF_GROWTH	145/7722	256/17872	9.26359e-06	0.00014535	9.4174e-05	BCL2/CDH4/KDM2B/PLCB1/AKAP6/BASP1/BDNF/BMPR2/CD38/DLL1/FGFR2/IGFBP1/MEF2C/NRP1/POU4F2/RBPJ/RHOA/TEAD1/TGFBR3/ZFPM2/WT1/CREB1/EIF4G2/FGF9/MTM1/PROX1/RPS6KA3/RPS6KB1/SFRP2/SLC23A2/TGFB2/SEMA5A/DERL2/LIMK1/NDEL1/NEDD4L/SEMA7A/SERP1/TGFBR2/WFS1/PAFAH1B1/PLS1/MTPN/ADAM17/CDKL5/CXCR4/DDX3X/NOTCH1/SRF/STAT5B/SYT4/YAP1/CSF1/DISC1/GATA6/GPAM/H3-3B/H3-5/MAPK14/SHTN1/SYT1/TGFBR1/WNT3A/EDN1/IGF1/INO80/PLAA/P…	145
M11912	GOBP_FOREBRAIN_GENERATION_OF_NEURONS	37/7722	50/17872	9.68139e-06	0.000151064	9.78761e-05	BCL11B/FEZF2/DLX2/FGFR2/HES1/NRP1/NRP2/RHOA/TBR1/ZMIZ1/ATP7A/ZSWIM6/LHX6/PROX1/ASCL1/GATA2/DISC1/WNT3A/NHLH2/UBB/SATB2/SEMA3A/B2M/SLC4A10/RAPGEF2/GBX2/NR2E1/OTP/METTL3/SCYL2/LEF1/NDNF/HES5/FOXG1/DCT/GLI3/METTL14	37
M14752	GOBP_MULTICELLULAR_ORGANISMAL_SIGNALING	99/7722	165/17872	9.68506e-06	0.000151064	9.78761e-05	ATP2A2/CACNA1D/FMR1/KCND2/PDE4D/AKAP9/ANK3/CACNA1C/CACNA2D1/DSG2/IRX3/SCN2A/SCN7A/MTOR/SLC8A1/ATP1A2/GJC1/GRIK2/SCN8A/ABCC9/DRD1/P2RX4/S1PR1/SCN1A/SCN2B/TRDN/PAFAH1B1/SCN9A/CAV1/CNTNAP2/KCNA1/MEF2A/NTRK2/TMEM65/CACNG2/CXADR/HCN4/ISL1/CALM2/GJA1/CORIN/KCNJ2/KCNMB2/ATP1A3/CACNG4/GJA5/KCNJ5/CNTNAP1/RYR2/ZMPSTE24/ITGA2/SCN3A/NUP155/AVPR1A/ATP1B1/ATP2B3/DMRT3/ATP2B4/CACNG3/NFASC/YWHAE/ATP2B1/SCN1B/CAC…	99
M10009	GOBP_MYELOID_CELL_DIFFERENTIATION	212/7722	393/17872	9.77525e-06	0.000152021	9.84961e-05	BCL6/BRD1/CITED2/FLI1/HMGB2/KAT6A/NCOA6/NFKBIA/SH2B3/SP3/TNFSF11/ABI1/APP/ARID4A/CTNNB1/CTR9/DLL1/F2RL1/FBN1/FOXP1/FSHB/GATA3/HOXA9/IREB2/JAG1/JAK2/KLF2/MEF2C/NF1/POU4F2/PTBP3/RBPJ/TET2/TFRC/TGFBR3/FOXO3/HMGB3/MTOR/CDC73/CREB1/ITGB8/NCAPG2/SNX10/CDK6/GLO1/LILRB3/CNOT4/GPR137B/HIF1A/L3MBTL3/OSTM1/PIK3R1/PURB/SH3PXD2A/SMAD5/STAT3/TGFBR2/THRA/TMEM64/ZBTB7A/PAFAH1B1/AP3B1/ETS1/ABCB10/ACVR2A/CAMK4/CEB…	212
M12937	GOBP_ENSHEATHMENT_OF_NEURONS	86/7722	140/17872	1.01564e-05	0.000157441	0.000102008	BCAS1/CNTN1/RXRG/CTNNB1/FA2H/FAM126A/ID4/NF1/PIKFYVE/QKI/SBF2/SCN2A/WASF3/MPZ/MTOR/NCSTN/SCN8A/ARHGEF10/EGR2/KCNJ10/ORMDL3/TNFRSF21/ABCD2/ACER3/CXCR4/EIF2AK3/NTRK2/PMP22/SKI/TSPAN2/RARA/TPPP/UGT8/DICER1/POU3F2/TSC1/SH3TC2/PPARD/RNF10/NAB1/PALS1/CNTNAP1/LPIN1/SERINC5/B4GALT5/PTEN/B4GALT6/ADGRG6/KIF14/ACSBG1/ASPA/AKT2/ATRN/PLP1/NFASC/CLDN11/NRG1/ZNF24/TLR2/HGF/CMTM8/PRX/TNF/ABCD1/ANK2/CNTN2/AMIGO1/…	86
M10729	GOBP_CELLULAR_RESPONSE_TO_EXTERNAL_STIMULUS	171/7722	309/17872	1.01835e-05	0.000157441	0.000102008	BAG3/BCL2/RXRA/WIPI2/ATF2/BMPR2/BRIP1/CASP8AP2/FOXO1/GDAP1/HNRNPA1/IGF1R/IMPACT/LAMP2/PIK3R4/PPM1D/PRKAA1/SCX/SOX9/STK24/ULK1/WIPI1/FOXO3/ITGA4/MAP2K4/MAP3K5/MAPK8/MTOR/VCAM1/ATP1A2/GCLC/JMY/MAPK1/MYOCD/NR4A2/SFRP2/EIF2AK4/SESN1/SLC38A2/ATG14/BMT2/CDKN1A/HSPA8/IRF1/KCNB1/MAP3K14/MAP3K2/MTMR3/RRAGD/SESN3/ATG7/FAS/MTPN/RRAGB/SLC1A2/BCL10/DNAJC15/EIF2AK3/FBXO22/LARS1/NFE2L2/PRKAA2/SH3GLB1/SIRT1/SNW1…	171
M19355	GOBP_POSITIVE_REGULATION_OF_DNA_BINDING	41/7722	57/17872	1.04522e-05	0.000161122	0.000104393	HMGB2/CTNNB1/GATA3/HES1/JAK2/KLF4/POU4F2/TRIM6/HMGB1/MYOCD/HIPK2/NEUROD1/SKI/TXN/IRF4/ISL1/CALM2/IGF1/POU4F1/PPARG/FOXC1/HAND2/PLAUR/SUMO4/CEBPG/ITGA2/EP300/IFNG/PINX1/RB1/PRKN/TWIST1/NIBAN2/MMP8/MYC/CALM1/NME1/TRAF6/PARP1/H1-0/CALM3	41
M34270	GOBP_SKIN_EPIDERMIS_DEVELOPMENT	61/7722	93/17872	1.07478e-05	0.000165196	0.000107033	BCL2/CTNNB1/DLL1/FGF7/FGFR2/FZD6/LGR4/NF1/RBPJ/SOX9/ATP7A/FOXE1/LGR5/LHX2/SPINK5/TGFB2/TNFRSF19/KDF1/APCDD1/FZD3/SMAD4/SOS1/AP3B1/GLI2/ZDHHC21/LDB2/NOTCH1/SAV1/SOX21/GATA6/NGFR/TRPC4AP/EDA/INTU/WNT5A/FERMT1/PDGFA/ZMPSTE24/TGM3/ALX4/NOM1/ACVR1B/FST/KRT27/MYSM1/PIAS4/SOSTDC1/LRP4/GORAB/HDAC2/TNF/SNAI1/TMEM79/FOXQ1/TP63/EGFR/NSUN2/HPSE/LAMA5/RELA/IGFBP5	61
M15919	GOBP_METHYLATION	204/7722	377/17872	1.09824e-05	0.000168312	0.000109051	ARID4B/DNMT3A/KDM3A/RBBP5/WTAP/ALKBH8/ARID4A/ATRX/AUTS2/CTNNB1/CTR9/GATA3/KDM6A/KMT2C/MECOM/MLLT6/NFYB/PAXBP1/PPM1D/PRDM16/PRDM2/RIF1/TET2/TET3/CREBBP/SETD9/TRMT1L/WDR82/WT1/METTL15/PHF20/PRDM12/RTF1/SETD5/SETMAR/KMT2A/KPNA7/MTF2/NSD1/BMT2/CHD5/CMTR2/EZH1/KMT2B/KMT5B/PRDM6/SMAD4/TET1/VCPKMT/SMYD2/KANSL1/ASH1L/DNMT3B/EHMT1/EZH2/FAM98A/GSPT1/KDM4C/KMT2E/KMT5C/MBD2/NELFA/PIK3CA/SETD2/SIRT1/SNW1/SUZ1…	204
M16247	GOBP_LIMBIC_SYSTEM_DEVELOPMENT	69/7722	108/17872	1.13841e-05	0.000173962	0.000112712	FEZF2/GSK3B/LMX1A/DLX2/FGFR2/ID4/IGF1R/NF1/NRP1/NRP2/TBR1/FGF13/ALDH1A3/ATP1A2/PROX1/CDK6/TMEM108/DRD1/EPHA5/EZH1/LRP8/CRK/PAFAH1B1/PHLPP2/CNTNAP2/EZH2/KCNA1/NEUROD1/SRF/TENT2/CRKL/NEUROD6/RARA/RELN/UBA6/WNT3A/EMX2/NHLH2/POU3F2/TSC1/UBB/BTG2/CDK5R1/SEMA3A/ATAT1/PTEN/KIF14/ATP2B4/NR2E1/YWHAE/NEFL/NF2/SLC32A1/RAN/OTP/XRN2/LEF1/ARPC5/BLOC1S6/CASP3/MDK/NDNF/TSKU/MYC/HTR5A/GLI3/RAB3GAP1/TBX3/FEZ1	69
M11490	GOBP_ESTABLISHMENT_OF_PROTEIN_LOCALIZATION_TO_ORGANELLE	229/7722	429/17872	1.15062e-05	0.00017532	0.000113592	AP4M1/BAG3/BAP1/BBC3/EIF4ENIF1/ELAVL1/KPNA4/M6PR/NFKBIA/TOMM20/APPL1/ATF2/GDAP1/JAK2/KPNA3/LAMP2/MAN1A1/NF1/NUP35/NUP58/NUP98/PEX5L/PIK3R4/PPP3CA/PRKAA1/RAB10/RAB3GAP2/RBM22/SGTB/SRP9/ZFYVE16/ZIC1/ZNF827/GCC2/MAPK8/NUP133/NUP153/NXT2/RANBP2/SORT1/TRAM1/APPL2/CHMP4B/CSE1L/FGF9/HSPD1/IPO4/PEX14/STK3/BAG4/KPNA7/RALA/TNPO1/CDKN1A/CHP2/CRY2/DRD1/HSPA8/KPNA2/MFN2/PIK3R1/RAB8B/SNX16/SORL1/SQSTM1/STAT3/T…	229
M14826	GOBP_TOR_SIGNALING	79/7722	127/17872	1.18844e-05	0.00018056	0.000116987	SMG1/ARNTL/GATA3/MAPKAPK5/PRKAA1/RICTOR/UBR1/WAC/MTOR/MTM1/RPS6KB1/RHEB/SESN1/BMT2/GPR137B/GPR137C/HIF1A/MFSD8/RRAGD/SESN3/STK11/TMEM127/RRAGB/CCDC88A/DYRK3/FBXO9/GOLPH3/LARS1/PIK3CA/PRKAA2/SIRT1/UBR2/DISC1/RELN/ATM/LAMTOR3/TSC1/C9orf72/CASTOR2/FAM83D/SEH1L/AKT3/PIP4P1/PRR5L/FNIP1/SYAP1/GSK3A/ZMPSTE24/CASTOR3/RHEBL1/SMCR8/EPM2A/LARP1/CTNS/MINAR1/SIK3/GNA12/TNFAIP8L1/RRAGA/TBC1D7/FLCN/DEPDC5/RFFL/…	79
M11705	GOBP_NEGATIVE_REGULATION_OF_PROTEIN_LOCALIZATION	116/7722	199/17872	1.20314e-05	0.000182269	0.000118094	ABHD17C/BAG3/GSK3B/KLF7/HECTD1/HMGCR/LATS1/NF1/PPP3CA/RAB11FIP3/RIPOR2/SNX3/ROCK2/TMEM59/BAG4/BARD1/CORO2B/DAB2/DERL2/KCNB1/MIDN/NEDD4L/RAB11FIP1/RAB11FIP5/REST/SRCIN1/SYTL4/YOD1/WWP2/PICALM/ACVR1C/ANKRD13A/LATS2/MDFIC/OTUD7B/PKIG/PPFIA1/SIN3A/SUMO1/SYT4/TXN/CLDN18/ERLEC1/IRS1/SNX12/PID1/CLTC/INSIG1/UBXN2B/LMAN1/LYPLA1/NSFL1C/DCLK1/SIRT4/SVIP/CD200/JAGN1/OPRM1/ASTN2/CHP1/FERMT1/FRMD4A/MFHAS1/PPM1…	116
M16818	GOBP_REGULATION_OF_BLOOD_CIRCULATION	147/7722	261/17872	1.21423e-05	0.000183421	0.000118841	ATP2A2/CACNA1D/PDE4D/AGTR1/AKAP9/BMPR2/CACNA1C/CACNA2D1/CD38/DSG2/HTR2A/IRX3/JAK2/RHOA/THRB/ABL1/EDN2/FGF13/RGS4/SLC8A1/ATP1A2/GJC1/RNLS/TGFB2/ABCC9/OXTR/CHRM2/DOCK4/MMP2/P2RX4/SCN2B/THRA/TRDN/ZDHHC21/AGTR2/CAV1/CYSLTR1/MEF2A/PDE4B/SUMO1/TMEM65/CXADR/ECE1/HCN4/ISL1/CALM2/EDN1/GJA1/DOCK5/PER2/TMEM161B/ARHGAP42/CORIN/APLN/CASR/DMPK/KCNJ2/NOS1/SEMA3A/SMAD7/CCN2/KCNMB2/RGS2/ADRA1A/ATP1A3/FOXN4/GJA5/H…	147
M23698	GOBP_CELL_CELL_JUNCTION_ORGANIZATION	120/7722	207/17872	1.23177e-05	0.00018554	0.000120213	CDH11/ROCK1/CDH20/CLDN1/CLDN12/CLDN16/CTNNB1/DSG2/F2RL1/FSCN1/IRX3/NECTIN1/PAK2/PARD6B/RDX/RHOA/TGFB3/VCL/FERMT2/APC/CDH8/GJC1/MPP7/ROCK2/TGFB2/CDH12/EPHA4/HEG1/RHOC/HIPK1/CAV1/CDH7/CNTNAP2/ECT2/EFNB2/OCLN/PRKCI/SRF/STRN/TJP1/MARVELD3/CDH24/CLDN18/CXADR/EPHB2/KIRREL1/TGFBR1/UGT8/DLG5/DSG1/GJA1/ARL2/IKBKB/SMAD7/VEGFA/CDH9/CTNND2/CTNND1/CDC42/GJA5/CNTNAP1/PKN2/CCM2/WDR1/CLDN8/CDH6/CSK/CDH2/NPHP1/XI…	120
M11923	GOBP_POSITIVE_REGULATION_OF_CELL_ADHESION	237/7722	446/17872	1.2361e-05	0.000185661	0.000120292	BCL6/C1QBP/CD83/CITED2/GSK3B/NID1/ROCK1/TNFSF11/VAV3/ANK3/DOCK1/EDIL3/EFNB1/EGFL6/EMP2/GATA3/HES1/ITGAV/JAK2/MAGI1/MALT1/NFAT5/NPY/NR4A3/NRP1/PLPP3/PPP3CA/RHOA/SELENOK/TFRC/UTRN/ZMIZ1/ABL1/ANXA1/BMP7/CCR2/FERMT2/FOXF1/FOXO3/HAS2/ITGA4/TEK/VCAM1/VNN1/ABI3BP/HMGB1/HSPD1/MEGF10/PTPRJ/RASGRP1/SFRP2/TGFB2/BAG4/CDK6/EPHA4/ADAM9/CD274/DAB2/IL6ST/JAK1/KIF26B/MAP3K8/PDCD1LG2/RUNX3/SOX4/TGFBR2/TGM2/CRK/AP3…	237
M14001	GOBP_REGULATION_OF_NOTCH_SIGNALING_PATHWAY	63/7722	97/17872	1.24897e-05	0.000186824	0.000121046	AAK1/BCL6/NFKBIA/DLL1/DLL4/DLX2/HES1/JAG1/JAG2/ZMIZ1/BMP7/CBFA2T2/CNTN6/EPN2/PDCD10/ROBO2/TGFB2/IL6ST/STAT3/ZBTB7A/WWP2/ASCL1/GATA2/NOTCH1/NRARP/PRKCI/SYNJ2BP/YAP1/YTHDF2/CCNC/FBXW7/POGLUT1/HIF1AN/MAGEA1/CHAC1/LLGL1/TM2D3/SREBF2/WNT1/BMP2K/HEY1/LLGL2/POSTN/TCIM/TSPAN14/NOTCH2NLA/ENHO/ROBO1/CCN3/ADAM10/HEY2/ITGB1BP1/METTL3/NOD2/NIBAN2/TSPAN5/HES5/KIT/TP63/GAS2/NEPRO/MMP14/GATA5	63
M23172	GOBP_PROTEIN_CONTAINING_COMPLEX_DISASSEMBLY	139/7722	245/17872	1.25093e-05	0.000186824	0.000121046	ATP2A2/GSK3B/TAOK1/WIPI2/ADRB2/CLASP2/CRACD/F2RL1/IGF1R/KIF2A/LAMP2/LIX1L/PIK3R4/RDX/SET/SH3GL3/SPAST/SPTB/UBQLN1/CFL2/EPG5/FGF13/SMARCA4/APC/ARID1A/CAMSAP2/CAPZA2/CHMP4B/DNAJC6/EIF5A2/PEX14/SCAF8/SPTBN1/TMOD2/EPS8/SEMA5A/ATG14/FYCO1/HSPA8/LIMA1/MFSD8/NCKAP5/TSG101/CCSAP/HDGFL3/MTPN/VAMP7/ADD3/ATXN7/CKAP5/DYRK3/GSPT1/KIF5B/PIK3CA/SCAF4/SMARCE1/STX17/TWF1/CAMSAP1/ASPH/VPS4B/NAV3/MID1IP1/SMARCD2/TM…	139
M22819	GOBP_REGULATION_OF_MACROAUTOPHAGY	95/7722	158/17872	1.28589e-05	0.000191503	0.000124077	BAG3/SMG1/ADRB2/ATP6V1H/GNAI3/PIK3R4/RAB3GAP2/UBQLN1/ULK1/WAC/WIPI1/MAPK8/MTOR/PAFAH1B2/TRIM13/CHMP4B/MTM1/VDAC1/ATP6V0D1/RHEB/SESN1/ATG14/FYCO1/HIF1A/SESN3/MOAP1/ATP6V1C1/PIK3CA/PRKAA2/SH3GLB1/SIRT1/SNX18/ATP6V1B2/SNX5/TSC1/VPS13D/C9orf72/PIP4K2C/VPS26A/CDK5R1/SCOC/SPTLC1/ATP6V1C2/POLDIP2/SNX30/EXOC7/FEZ2/TIGAR/UBQLN2/VPS13C/ELAPOR1/ATP6V0E1/SMCR8/TBK1/VPS35/EPM2A/LARP1/ATP13A2/BNIP3L/RUBCN/BNIP…	95
M13632	GOBP_MYOBLAST_DIFFERENTIATION	57/7722	86/17872	1.29456e-05	0.000192251	0.000124562	CXCL10/ITGB1/PLCB1/TCF7L2/DLL1/JAG1/MBNL1/MEF2C/RBPJ/SOX9/MAP3K5/MBNL3/RIPOR2/MEGF10/MYOCD/PLEKHM3/DDX5/REST/CXCL9/ID3/MAML1/NOTCH1/SOX8/SRF/ZFP36L1/AKIRIN1/GREM1/ISL1/MAPK14/BTG1/IGF1/HIF1AN/PPARD/RBM24/RANBP3L/IGFBP3/PITX1/SDC1/TBX2/CDON/EPAS1/RB1/NRG1/SOSTDC1/IFRD1/TBXT/TNF/FLOT2/TMEM182/TNFSF14/SRA1/MYOG/PLG/LRRC8A/TBX3/PLEC/BOC	57
M14392	GOBP_REGULATION_OF_OSTEOBLAST_DIFFERENTIATION	83/7722	135/17872	1.3739e-05	0.00020346	0.000131824	ACVR1/ACVR2B/BMPR2/CTNNB1/FGFR2/JAG1/MEF2C/PTCH1/SOX9/TOB1/AREG/AXIN2/BMP7/FERMT2/SMOC1/SFRP2/CDK6/DDX5/IL6ST/REST/SMAD5/SUCO/TMEM64/BAMBI/ACVR2A/CEBPB/ID3/NOTCH1/RUNX2/SKI/SMAD1/TNFAIP6/TWSG1/WWTR1/YAP1/CCN4/GREM1/VEGFC/NOCT/TNN/IGF1/NPNT/PPARG/SCUBE3/NPPC/PTK2/BMPR1A/FGF2/WNT4/HAND2/SOX11/NOG/RANBP3L/RASSF2/TENT5A/FBN2/LIMD1/ZHX3/FAM20C/TWIST1/HGF/HOXA2/TMEM119/TNF/FGF23/IL6R/PRKD1/SEMA4D/TWIST…	83
M25356	GOBP_REGULATION_OF_PROTEIN_LOCALIZATION_TO_MEMBRANE	102/7722	172/17872	1.45207e-05	0.000214435	0.000138935	ARHGAP44/BBC3/ITGB1/SHISA6/TCAF1/ANK3/APPL1/HECTD1/SORBS1/ACSL3/MAPK8/SLC7A11/TAMALIN/C2CD5/CNST/GPC6/MTCL1/PTPN9/SPTBN1/TMEM59/AP2B1/DAB2/IQSEC2/KCNB1/LDLRAP1/PIK3R1/SQSTM1/WNK3/PLS1/PICALM/GPC4/KIF5B/PPFIA1/PRKCI/SLC5A3/TNFAIP6/CACNG2/CEMIP/CRKL/DPP10/EPHB2/MIEF1/PDPK1/STX7/WNT3A/PID1/AR/CLTC/FYN/MFF/LYPLA1/MIEF2/CDK5R1/VPS4A/VTI1B/PDZK1/ATP2C1/RAP1A/CHP1/ZDHHC7/CSK/CDH2/CRIPT/IFNG/PRKCH/RER1/L…	102
M10141	GOBP_DENTATE_GYRUS_DEVELOPMENT	16/7722	17/17872	1.4763e-05	0.000217404	0.000140859	FEZF2/LMX1A/PROX1/CDK6/TMEM108/DRD1/NEUROD1/NEUROD6/EMX2/BTG2/ATAT1/PTEN/NR2E1/LEF1/BLOC1S6/MDK	16
M16267	GOBP_REGULATION_OF_GENE_EXPRESSION_EPIGENETIC	86/7722	141/17872	1.50554e-05	0.000221092	0.000143248	ARID4B/CDYL/DNMT3A/PCGF5/ARID1B/ARID4A/CREBZF/CTR9/KLF2/PPM1D/RIF1/YTHDC1/CBX3/LHX2/ARID1A/KAT2B/BAHD1/EZH1/L3MBTL3/RLIM/TET1/ZNFX1/EZH2/FAM172A/HDAC4/HNRNPU/MBD2/MTA1/PIK3CA/SIN3A/SIRT1/SUZ12/TASOR/TFAP2C/UBR2/BMI1/H3-3B/CGGBP1/JARID2/MECP2/SPHK2/SMARCD1/CHEK1/EPC1/GLMN/PCGF3/TDG/HDAC5/TPR/BEND3/ZNF445/KDM1B/NDN/CTBP1/EP300/SETDB1/SETDB2/ZNF304/HMGA2/RB1/ZDBF2/PHF2/IFI16/METTL3/PPHLN1/RESF1/SMCH…	86
M16913	GOBP_POSITIVE_REGULATION_OF_CELL_MORPHOGENESIS_INVOLVED_IN_DIFFERENTIATION	53/7722	79/17872	1.52909e-05	0.000223927	0.000145085	C1QBP/DOCK1/NRP1/ABL1/CDKL3/FERMT2/HAS2/DHX36/PTPRD/STAU2/EPHA4/RAB21/CAPRIN2/DAB2/FBXO31/LRP8/CRK/PAFAH1B1/ANKRD27/CDKL5/CSPG5/CRKL/EPHB2/RELN/DOCK5/SS18L2/ACTR2/CAPRIN1/CUX1/RREB1/CDC42/PAK3/DBN1/CUX2/TRIOBP/CAMK2B/FGB/SS18L1/ARPC2/LIMS1/LIMS2/BHLHB9/MDK/FGA/MPL/FGG/ARHGEF7/PRKDC/RAC1/EEF2K/NEDD9/PREX1/BAIAP2	53
M10099	GOBP_MEMORY	76/7722	122/17872	1.60361e-05	0.000234189	0.000151734	CPEB3/LMX1A/PLCB1/RASGRF1/SGK1/SLC24A2/VLDLR/BDNF/HTR2A/SCN2A/SLC6A4/BRINP1/CNR1/FGF13/CREB1/RPS6KB1/EIF2AK4/ITGA8/OXTR/ATXN1/ATXN1L/DRD1/KCNK10/LDLR/PAK5/TAFA2/ATAD1/CAMK4/CEBPB/KCNK2/PLK2/SORCS3/SRF/SYT4/YTHDF1/ITGA5/PAIP2/RELN/SLC6A1/ADCY1/CSMD1/MECP2/PAK6/CRTC1/INSR/JPH3/NETO1/PTCHD1/CALB1/PPP3CB/BTBD9/ADNP/ARC/GRIN2A/SHANK1/SYT11/NTF3/CUX2/CTNS/MAP1A/CIC/GRIA1/SHISA7/RCAN1/PJA2/FEN1/BLOC1S6/…	76
M14908	GOBP_REGULATION_OF_CELLULAR_PROTEIN_CATABOLIC_PROCESS	145/7722	258/17872	1.61271e-05	0.000234868	0.000152174	DAB2IP/FMR1/GSK3B/ARIH1/BAG2/DACT1/HECTD1/LATS1/PIAS1/RDX/RNF180/UBQLN1/USP25/WAC/XPO1/ATXN3/EFNA1/STYX/TMF1/USP7/GCLC/MTM1/RCHY1/STUB1/TAF1/UCHL5/VGLL4/EPHA4/AGTPBP1/ANKIB1/DAB2/FBXL5/LDLR/MFSD8/MYLIP/PKD1/RNF128/RNF217/NUB1/RNF19B/CAMLG/CAV1/FBXO22/HIPK2/NFE2L2/RIC1/RYBP/SOCS4/SUMO1/SUMO2/UBE2K/DISC1/FBXW7/N4BP1/OPHN1/RNF144A/SH3RF1/SOCS5/RAD23B/BAG5/FOXF2/LRP2/UBB/USP13/PTK2/ZER1/AMER1/BTRC/CO…	145
M13488	GOBP_BROWN_FAT_CELL_DIFFERENTIATION	36/7722	49/17872	1.67583e-05	0.000243277	0.000157622	PPARGC1A/ADRB2/PRDM16/BMP7/NAPEPLD/CEBPB/HNRNPU/PLAC8/SIRT1/MAPK14/RREB1/VSTM2A/RGS2/PIM1/SIX1/SOX13/ALDH6A1/FNDC5/PEX11A/ADRB1/EBF2/ZNF516/BNIP3/DIO2/DUSP10/FLCN/TFE3/MB/ZBTB7B/NUDT7/ERO1A/ADIPOQ/FTO/CEBPA/SLC2A4/LEP	36
M15408	GOBP_OUTFLOW_TRACT_MORPHOGENESIS	54/7722	81/17872	1.68483e-05	0.000243277	0.000157622	CITED2/ACVR1/ATF2/BMPR2/CTNNB1/FGFR2/HES1/JAG1/MEF2C/NPY1R/NRP1/NRP2/RBPJ/SEMA3C/TGFBR3/ZFPM2/BMP7/EYA1/ROBO2/SFRP2/TGFB2/HIF1A/SMAD4/TGFBR2/NOTCH1/CRKL/GATA6/ISL1/EDN1/LRP2/FOXC1/BMPR1A/PARVA/VEGFA/NPY2R/HAND2/WNT5A/SOX11/CDC42/GJA5/SIX1/NOG/PITX2/EDNRA/TBX2/NIPBL/ELN/ROBO1/TWIST1/HEY2/SOX17/JUN/FZD2/TBX3	54
M40400	GOBP_NEGATIVE_REGULATION_OF_TRANSFORMING_GROWTH_FACTOR_BETA_RECEPTOR_SIGNALING_PATHWAY	54/7722	81/17872	1.68483e-05	0.000243277	0.000157622	NKX2-1/RASL11B/FBN1/LEMD3/PPM1A/PRDM16/SPRED1/SPRY1/SPRY2/TGFB3/TGFBR3/CAV2/ASPN/ONECUT2/STUB1/TGFB1I1/ZBTB7A/BAMBI/SMURF2/ADAM17/CAV1/SIRT1/SKI/SKIL/SPRED2/LTBP1/MTMR4/PDPK1/LDLRAD4/PMEPA1/PPARG/PBLD/SLC2A10/SMAD7/SMURF1/WNT1/PPARA/CHST11/FBN2/SNX25/CIDEA/ONECUT1/HSPA5/FKBP1A/PEG10/ZNF451/BMP2/SNX6/TP53/VASN/STRAP/EID2/DAND5/GLG1	54
M13810	GOBP_CENTRAL_NERVOUS_SYSTEM_PROJECTION_NEURON_AXONOGENESIS	22/7722	26/17872	1.68891e-05	0.000243277	0.000157622	CDH11/MYCBP2/DCC/FBXO45/NR4A2/EPHA4/EPHB1/ADARB1/NFIB/NIN/PAFAH1B1/GLI2/EPHB2/SLIT2/DCLK1/PLXNA4/NR2E1/SCN1B/SPTBN4/EPHB3/CHRNB2/TSKU	22
M11998	GOBP_FOREBRAIN_CELL_MIGRATION	44/7722	63/17872	1.70467e-05	0.000244878	0.000158659	DAB2IP/FEZF2/CTNNB1/FBXO45/RHOA/SUN1/ZMIZ1/FGF13/LHX6/DRD1/LRP8/NDEL1/PAFAH1B1/CXCR4/SRF/DISC1/RELN/SLIT2/SRGAP2/EMX2/POU3F2/CDK5R1/DIXDC1/PEX13/RTN4/CCDC141/SRGAP2C/SLIT1/MBOAT7/ROBO1/NR2E1/NRG3/NRG1/TNR/AXL/CNTN2/P2RY12/FOXG1/EGFR/ARL13B/GLI3/PEX5/MDGA1/FUT10	44
M19329	GOBP_PEPTIDYL_TYROSINE_MODIFICATION	203/7722	377/17872	1.73894e-05	0.000248586	0.000161062	CNTN1/DYRK4/EFEMP1/GGNBP2/PDGFRA/SH2B3/ABI1/ACVR1/APP/BAZ1B/BST1/EPHB4/FGF7/FGFR2/GRM5/HES1/HIPK3/HTR2A/IGF1R/JAK2/MAP2K3/NRP1/PAK2/PEAK1/RICTOR/TSLP/ABL1/AREG/DOCK3/EFNA1/MAP2K4/MTOR/TEK/ABL2/NCAPG2/PTPRJ/SFRP2/SH3BP5/DYRK1A/EPHA4/EPHB1/CNOT7/EPHA5/EPHA7/EREG/FLT1/IL6ST/JAK1/LRP8/OSM/PTPN4/RAP2C/SRCIN1/TSG101/WEE1/HIPK1/ADAM17/BTC/CAV1/CD24/DYRK3/HIPK2/IL22RA2/KITLG/NTRK2/PTPN2/SOCS4/TPST2/YES1/…	203
M12074	GOBP_WOUND_HEALING	229/7722	431/17872	1.73992e-05	0.000248586	0.000161062	ARFGEF1/ARL8B/ITGB1/JMJD1C/PAPSS2/PDGFRA/SH2B3/VAV2/VAV3/BLOC1S4/CLASP2/CLDN1/DCBLD2/DGKH/F2RL1/F3/FGFR2/FZD6/GNA13/GNAQ/GP1BA/GRHL3/JAK2/NF1/PLPP3/PPP3CA/RHOA/TGFB3/VCL/WNT5B/ANXA1/DST/FERMT2/MAP3K5/MTOR/PDCD10/PLSCR1/SLC7A11/STXBP1/CASK/CHMP4B/METAP1/SLC12A2/TFPI2/TGFB2/SMAD2/ANO6/CDKN1A/ELK3/EREG/HIF1A/HPS5/IL6ST/PRCP/RHOC/SMAD4/SMOC2/SYTL4/TGFBR2/CRK/AP3B1/CYP4F11/PIK3CB/ADAM17/CAV1/CXCR4/FGF…	229
M42719	GOBP_DSRNA_PROCESSING	40/7722	56/17872	1.75956e-05	0.000250714	0.00016244	LIN28B/HNRNPA2B1/MYCN/PPP3CA/PUM1/PUM2/TUT4/MYOCD/ESR1/SMAD2/AGO1/DDX5/STAT3/AGO4/DDX3X/SMAD1/TUT7/DICER1/SNIP1/AGO2/MAP2K1/TARBP2/ZC3H10/ZMPSTE24/PUS10/AGO3/METTL3/TNF/TSN/DGCR8/LIN28A/BCDIN3D/ZC3H7A/TERT/TP53/ADAR/EGFR/NCOR1/TSNAX/IL6	40
M16968	GOBP_HEAD_MORPHOGENESIS	27/7722	34/17872	1.78416e-05	0.000253534	0.000164267	CRISPLD1/PDGFRA/SCX/TGFB3/MSX1/MMP2/ATP6AP2/DLX5/FLVCR1/SKI/ASPH/PAX9/TIPARP/CSRNP1/IHH/PLEKHA1/NOG/WNT3/NIPBL/EP300/COL1A1/ARID5B/LEF1/RRAS/SGPL1/ANKRD11/RAB3GAP1	27
M13922	GOBP_INTRINSIC_APOPTOTIC_SIGNALING_PATHWAY	163/7722	295/17872	1.81998e-05	0.000257929	0.000167115	BBC3/BCL2/CUL1/DAB2IP/ATAD5/ATF2/HIC1/JAK2/OPA1/POU4F2/SCN2A/SELENOK/SFPQ/STK24/UBQLN1/ABL1/MAP3K5/PDCD10/SERINC3/VNN1/CUL2/JMY/MAPK8IP1/MSX1/SFRP2/SIAH1/TRIAP1/CYLD/MCL1/BCL2L11/CDKN1A/DDX5/E2F1/HIF1A/NACC2/PIK3R1/PLAGL2/SGMS1/STK11/TMBIM6/TOPORS/TP73/URI1/USP28/WFS1/DDIAS/CYP1B1/HIPK1/MOAP1/PIK3CB/APAF1/BCL2L2/CAV1/CD24/CEBPB/CUL5/DDX3X/EIF2AK3/FNIP2/HIPK2/IVNS1ABP/NFE2L2/PTPN2/RTKN2/SIRT1/SKIL…	163
M15518	GOBP_REGULATION_OF_DENDRITIC_SPINE_MORPHOGENESIS	33/7722	44/17872	1.8352e-05	0.000259388	0.00016806	ARHGAP44/TANC2/NLGN1/PDLIM5/PPFIA2/EFNA1/DHX36/STAU2/DNM3/EPHA4/NGEF/CAPRIN2/LRP8/SRCIN1/PAFAH1B1/EPHB2/RELN/LZTS3/ACTR2/CAPRIN1/CDK5R1/ZDHHC15/SIPA1L1/PAK3/UBE3A/ARC/DBN1/PTEN/CUX2/CAMK2B/BHLHB9/EEF2K/BAIAP2	33
M13920	GOBP_REGULATION_OF_PROTEIN_ACETYLATION	55/7722	83/17872	1.8455e-05	0.000260147	0.000168552	GSK3B/PPARGC1A/TAOK1/ARNTL/AUTS2/GATA3/NFYB/PRKAA1/SET/MYOCD/SETD5/KMT2A/TADA2B/TAF7/RPS6KA4/RPS6KA5/SMAD4/SOX4/DDX3X/FAM161A/GATA2/PRKAA2/SIN3A/SIRT1/ISL1/KAT7/SPHK2/EID1/MAGEA2/MAGEA2B/CHEK1/NOS1/DIP2B/HDAC5/ZMPSTE24/NAP1L2/PYGO2/CTBP1/TADA2A/LIF/IL1B/GLYR1/NFYC/TWIST1/FLCN/HDAC2/ATG5/NFYA/ZNF451/CTCF/DIP2A/SMARCB1/SNAI2/BRCA1/SNCA	55
M10820	GOBP_REGULATION_OF_CELL_MORPHOGENESIS_INVOLVED_IN_DIFFERENTIATION	62/7722	96/17872	1.90104e-05	0.000267261	0.000173161	C1QBP/CORO1C/DOCK1/NRP1/ABL1/CDKL3/FERMT2/HAS2/DHX36/PTPRD/STAU2/EPHA4/RAB21/CAPRIN2/DAB2/FBXO31/LRP8/CRK/PAFAH1B1/ANKRD27/CDKL5/CSPG5/KANK1/CRKL/EPHB2/RELN/DOCK5/SS18L2/PTK2/ACTR2/CAPRIN1/CUX1/RREB1/CDC42/PAK3/SPRY4/DBN1/CUX2/TRIOBP/CAMK2B/EFNA5/FGB/SS18L1/GBP1/ARPC2/ITGB1BP1/LIMS1/CNTN2/LIMS2/BHLHB9/MDK/FGA/MPL/FGG/ARHGEF7/PRKDC/RAC1/EEF2K/NEDD9/PREX1/ACTN4/BAIAP2	62
M16429	GOBP_CELL_CELL_ADHESION_VIA_PLASMA_MEMBRANE_ADHESION_MOLECULES	154/7722	277/17872	1.97552e-05	0.000275636	0.000178588	ADGRL3/CDH11/CDH4/DSCAML1/FAT1/FLRT3/IL1RAP/ITGB1/NECTIN3/SLITRK3/TENM3/ACVR1/CADM1/CDH20/CLDN1/CLDN12/CLDN16/DSG2/FAT3/KLF4/LRRC4/NECTIN1/NLGN1/PCDH8/CNTN6/MPZ/PCDH17/PCDH20/ROBO2/TENM1/VCAM1/CDH8/CNTN4/GPC6/NTNG1/PTPRD/TGFB2/CDH12/FAT2/FAT4/MMP24/PCDH15/PCDHA1/PCDHA10/PCDHA11/PCDHA12/PCDHA13/PCDHA2/PCDHA3/PCDHA4/PCDHA5/PCDHA6/PCDHA7/PCDHA8/PCDHAC1/PCDHAC2/PKD1/TGFBR2/SLITRK2/PCDH19/PIK3CB/PTPRM…	154
M10976	GOBP_ERYTHROCYTE_HOMEOSTASIS	82/7722	134/17872	1.98041e-05	0.000275636	0.000178588	BCL6/BRD1/CITED2/HMGB2/SH2B3/SP3/ARID4A/GATA3/IREB2/JAK2/KLF2/PTBP3/TGFBR3/FOXO3/NCAPG2/CDK6/HIF1A/L3MBTL3/SMAD5/STAT3/THRA/ZBTB7A/ETS1/ABCB10/ACVR2A/DYRK3/FLVCR1/GATA2/HIPK2/ID2/KMT2E/PTPN2/RBFOX2/SLC11A2/SRF/STAT5B/TAL1/ZFP36L1/HOXA5/KAT7/MAPK14/SMAP1/FAM210B/G6PD/VEGFA/KLF13/LYN/B2M/UFL1/ZFP36/TRIM58/MFHAS1/CEBPG/PKNOX1/RCOR1/STAT1/UBA5/HSPA9/ACVR1B/ADGRF5/TMOD3/EPAS1/RB1/SFXN1/GPI/AXL/HSPA1B/…	82
M13578	GOBP_VIRAL_GENOME_REPLICATION	82/7722	134/17872	1.98041e-05	0.000275636	0.000178588	BCL2/FMR1/NFIA/EEA1/NR5A2/TRIM6/VAPA/PLSCR1/IFIT1/MX1/PPIE/PROX1/RAB5A/ROCK2/EIF2AK4/ADARB1/ATG16L1/CNOT7/HSPA8/SRPK2/TBC1D20/ZNFX1/CTBP2/DDX3X/ILF3/NOTCH1/NUCKS1/TASOR/YTHDC2/CCNK/N4BP1/PHB/OAS3/DEK/TARBP2/TRIM38/FAM111A/CD209/CDC42/ISG20/OAS2/PABPC1/PKN2/SRPK1/KPNA6/PPARA/RSAD2/HACD3/PDE12/CTBP1/LARP1/CD28/SETDB1/APOBEC3A/HMGA2/STAU1/PRKN/IFI16/RESF1/TOP2B/TNF/ATG5/PCBP2/TMEM41B/CXCL8/AICDA/PCB…	82
M13548	GOBP_BLASTOCYST_DEVELOPMENT	71/7722	113/17872	1.98153e-05	0.000275636	0.000178588	CITED2/NECAB1/SP3/ACTL6A/CTR9/KLF4/LATS1/NASP/ZNF830/CNOT2/ELF3/NCAPG2/PHF6/RRM2/RTF1/TBL1XR1/KPNA7/UBE2A/MFN2/NDEL1/TET1/ACVR1C/KDM4C/SKIL/SMIM14/SRF/YAP1/LPAR6/NEK2/TGFBR1/CUL3/IGF1/RAD51B/RBBP8/CHEK1/RTN4/SALL4/BCOR/GINS1/PPP4R4/HOPX/NBN/MED21/PELO/HNF1B/RPL13/ST8SIA6/RBM46/CDX2/FURIN/CCDC62/EOMES/HORMAD1/ADA/NODAL/HAND1/GABPA/SOX17/ZPR1/CNOT1/SPIC/POU5F1/BRCA2/CAPN2/N4BP2L2/SMARCB1/SLC25A34/T…	71
M10768	GOBP_SODIUM_ION_TRANSMEMBRANE_TRANSPORT	104/7722	177/17872	2.08873e-05	0.000289784	0.000187755	HCN1/KCNK1/SLC20A2/SLC24A2/SLC6A17/ANK3/CNNM4/SCN2A/SCN7A/SLC34A2/SLC4A5/SLC6A11/SLC6A14/SLC6A4/UTRN/FGF13/PTPN3/SLC8A1/ATP1A2/KLHL24/SCN8A/SLC12A2/SLC9A8/ANO6/ATP12A/NEDD4L/OSR1/PKD2/SCN1A/SCN2B/SLC17A7/SLC4A4/SLC4A8/SLMAP/WNK3/SCN9A/FGF14/HECW2/NETO2/SLC4A7/SLC6A15/SLC9B1/HCN4/SLC24A4/SLC6A1/WNK1/SLC6A6/SLC41A1/SLC6A8/NOS1/SLC9A6/YWHAH/NALCN/NETO1/ATP1A3/SLC17A2/CHP1/DMD/SLC9A5/SLC4A10/SCN3A/SL…	104
M13427	GOBP_ENDOTHELIUM_DEVELOPMENT	84/7722	138/17872	2.09693e-05	0.000290157	0.000187996	CXCL10/PDE4D/PLCB1/ROCK1/VEZF1/ZEB1/ACVR1/ACVR2B/BMPR2/CLDN1/CTNNB1/DLL1/DLL4/F2RL1/FOXP1/ID1/JAG1/NR2F2/NRP1/RBPJ/RDX/RHOA/VCL/PPP1R16B/RAP1B/STARD13/PROX1/RAPGEF6/ROCK2/HEG1/RAP2C/S1PR1/SLC40A1/SMAD4/TMEM100/PPP1R12A/ZDHHC21/ARHGEF26/CXCR4/FSTL1/NOTCH1/TJP1/APOLD1/MET/BTG1/CD34/FASN/IKBKB/VEGFA/RAB1A/RAP1A/GJA5/COL15A1/GSTM3/HEY1/ACVRL1/CCM2/RAPGEF2/RHOB/EDNRA/COL22A1/FOXJ2/TNFRSF1A/MYD88/IL1B/…	84
M10578	GOBP_VESICLE_LOCALIZATION	111/7722	191/17872	2.20718e-05	0.000303905	0.000196904	AP3S1/DCTN2/KIF13A/MYO1E/SNAP91/TANC2/BLOC1S4/CCDC186/CLASP2/CTNNB1/KIF3A/MAP2/NLGN1/PPFIA2/RAB11B/TRAK1/WIPI1/ITGA4/PCDH17/PCLO/SYN2/C17orf75/COPS5/DYNC1H1/RASGRP1/SPG11/TMEM230/FNBP1L/FYCO1/KIF3B/MYO5B/NDEL1/PPP6C/SAR1B/STK11/TRIP11/TSG101/PAFAH1B1/AP3B1/PICALM/SYNDIG1/GBF1/KIF5B/MYO6/SAR1A/SMPD3/STAM/SYT4/TRAK2/VPS4B/CUL3/ARFGAP2/FAM91A1/KIF5C/MYO5A/SYNJ1/VPS33B/VPS4A/RAB1A/RAB11A/SYN1/ATP9A/L…	111
M12187	GOBP_DIGESTIVE_SYSTEM_DEVELOPMENT	86/7722	142/17872	2.20781e-05	0.000303905	0.000196904	BCL2/PDGFRA/ACVR2B/CTNNB1/DACT1/FGFR2/HES1/LGR4/NPY/TGFB3/CBFA2T2/FOXE1/FOXF1/SALL1/FGF9/MYOCD/SFRP2/TGFB2/ZIC3/OXTR/SMAD2/HIF1A/IL6ST/PKD1/TGFBR2/ASCL1/GLI2/EPB41L5/ID2/NOTCH1/SAV1/SFRP5/YAP1/CLDN18/CRKL/GATA6/HOXA5/RET/FOXF2/CLMP/IHH/INSR/RARB/COBL/WNT5A/SOX11/SIX2/NPHP3/PCSK5/TIGAR/KLF5/YIPF6/ALX4/C1GALT1/HOXD13/TBX2/HNF1B/NIPBL/CDX2/PRDM1/COL3A1/CPS1/RBPMS2/WLS/ADA/CCKBR/NODAL/RB1/NKX2-3/PKDC…	86
M11227	GOBP_OSTEOBLAST_DIFFERENTIATION	136/7722	241/17872	2.2175e-05	0.000304445	0.000197253	GSK3B/ACVR1/ACVR2B/BCAP29/BMP3/BMPR2/CTNNB1/DDX21/FGFR2/ID4/JAG1/LGR4/MEF2C/MEF2D/NF1/PTCH1/SOX9/TOB1/AREG/AXIN2/BMP7/FERMT2/SMOC1/FGF9/RRAS2/SFRP2/CDK6/IFT80/DDX5/IL6ST/PTHLH/REST/SEMA7A/SMAD4/SMAD5/SUCO/TMEM64/BAMBI/GLI2/ACVR2A/CEBPB/DLX5/HNRNPU/ID3/NOTCH1/RUNX2/SKI/SMAD1/SOX8/TNFAIP6/TWSG1/VCAN/WWTR1/YAP1/CCN4/GREM1/H3-3B/MAPK14/PHB/VEGFC/WNT3A/NOCT/TNN/CBFB/CLTC/GJA1/IGF1/NPNT/PPARG/SCUBE3/SA…	136
M13335	GOBP_ACTOMYOSIN_STRUCTURE_ORGANIZATION	115/7722	199/17872	2.24885e-05	0.000307318	0.000199115	DLC1/ITGB1/PDGFRA/ROCK1/AKAP13/CLASP2/FRMD6/NRP1/PAK2/RHOA/SORBS1/TGFB3/TRPM7/ABL1/ARAP1/CFL2/FERMT2/MTOR/PDCD10/PROX1/ROCK2/TMOD2/TNFAIP1/BAG4/ARHGEF10/ARHGEF18/CORO2B/LIMK1/PIK3R1/RACGAP1/RHOC/S1PR1/SMAD4/RHPN2/CCDC88A/CDC42BPA/ECT2/EPB41L5/LDB3/LIMCH1/LPAR1/MEF2A/PPFIA1/SIX4/SRF/TJP1/TMEFF2/CSRP2/EPB41L1/EPB41L4A/MET/PPM1E/TGFBR1/PFN2/CUL3/EDN1/TMOD1/TSC1/CIT/ARHGAP6/FRMD5/ANLN/CD47/EPB41L4B/V…	115
M11549	GOBP_MUSCLE_CELL_PROLIFERATION	132/7722	233/17872	2.25009e-05	0.000307318	0.000199115	CITED2/PPARGC1A/TCF7L2/ZNF143/BMPR2/CTNNB1/FGFR2/FOXP1/FRS2/GNA13/GNAI3/IGF1R/JAK2/MEF2C/MEF2D/NR4A3/PAXBP1/RBPJ/RHOA/TGFB3/TGFBR3/ZFPM2/MAP3K5/FGF9/MEGF10/MYOCD/RPS6KB1/TGFB2/VGLL4/EPHB1/CDKN1A/EREG/LDLRAP1/MFN2/MMP2/S1PR1/TGFBR2/TP73/GNAI2/ID2/KCNK2/KPNA1/NOTCH1/OGN/PIK3CA/PRKG1/RUNX1/SAV1/SMAD1/SMPD3/YAP1/AKIRIN1/CCN4/GATA6/MAPK14/PHB/TGFBR1/EDN1/GJA1/IGF1/IL15/JARID2/PPARG/FOXC1/NPPC/PPARD/AP…	132
M16378	GOBP_RESPONSE_TO_MECHANICAL_STIMULUS	116/7722	201/17872	2.25649e-05	0.000307396	0.000199165	BAG3/CITED2/CXCL10/NFKBIA/CASP8AP2/COL11A1/CTNNB1/HTR2A/IGF1R/PTCH1/RHOA/SCX/SOX9/KIAA0319/MAP2K4/MAPK8/SLC8A1/ATP1A2/ETV1/GCLC/RPS6KB1/NRXN1/SLC38A2/IRF1/MAP3K14/MAP3K2/MMP2/NEUROG1/PKD1/PKD2/SCN1A/TGFBR2/TXNIP/FAS/ANO3/MTPN/BCL10/CNTNAP2/CXCR4/KCNA1/KCNK2/MBD2/PIK3CA/SERPINE2/STRBP/MAPK14/PHF24/BACE1/PDZD7/EDN1/FOSL1/FYN/GADD45A/PTK2/BTG2/CHEK1/IHH/KCNJ2/CASP2/MAP1B/TMEM150C/ANGPT2/DMD/RYR2/ITG…	116
M10576	GOBP_HEART_TRABECULA_MORPHOGENESIS	25/7722	31/17872	2.26777e-05	0.000308136	0.000199645	DLL4/RBPJ/TGFBR3/BMP7/TEK/TGFB2/HEG1/S1PR1/SOS1/NOTCH1/SRF/TGFBR1/BMPR1A/HEY1/NOG/BMP10/ADGRG6/FHL2/FKBP1A/NRG1/HEY2/CHD7/ADAMTS1/MED1/CAV3	25
M14202	GOBP_REGULATION_OF_ENDOCYTOSIS	121/7722	211/17872	2.27919e-05	0.000308891	0.000200134	AAK1/FMR1/MAGI2/RAB5C/ROCK1/SNAP91/APP/APPL1/DLL1/F2RL1/HIP1/ITGAV/NLGN1/PPP3CA/SH3GL3/STON2/ZFYVE16/ABL1/ABL2/APPL2/DNAJC6/RAB5A/SGIP1/RAB21/RAB31/ANKFY1/ANO6/AP2B1/DAB2/LDLRAP1/LRPAP1/NEDD4L/RAB5B/RUFY2/SCAMP5/SLC17A7/TSG101/ATXN2/PICALM/PIK3CB/RABGEF1/ANKRD13A/ATAD1/CAV1/EFNB2/GATA2/SYNJ2BP/SYT4/GREM1/OPHN1/SMAP1/SNX12/WNT3A/CD2AP/LRRTM2/PACSIN2/APLN/INSR/MIB1/SYNJ1/VEGFA/B2M/WNT5A/TBC1D5/CDC4…	121
M12303	GOBP_REGULATION_OF_LIPID_METABOLIC_PROCESS	184/7722	339/17872	2.28784e-05	0.000309269	0.000200379	BCL11B/DAB2IP/PDGFRA/PPARGC1A/RORA/STARD4/VAV2/VAV3/AGTR1/ASAH1/DKK3/FSHB/HTR2A/IGF1R/NR4A3/PIK3R4/PRKAA1/SORBS1/SOX9/ACSL3/ANXA1/CNR1/MTOR/TEK/APPL2/CREB1/ELOVL5/ERLIN1/PROX1/SCAP/STUB1/TBL1XR1/MTMR1/ABCG4/ABHD5/ATG14/DAB2/FLT1/LDLR/LDLRAP1/LPGAT1/MTMR3/ORMDL3/PDE3B/REST/RORC/SAMD8/SORL1/THRA/ZBTB20/ABCD2/CAV1/DNAJC15/ID2/IGFBP7/MBTPS2/RDH10/SIRT1/STAT5B/FBXW7/IRS1/MTMR4/TTC39B/FMC1/INSIG1/MID1I…	184
M12932	GOBP_TISSUE_MIGRATION	198/7722	368/17872	2.33602e-05	0.000314974	0.000204075	DAB2IP/ITGB1/ROCK1/SP1/BMPER/BMPR2/CLASP2/CORO1C/DLL4/DOCK1/EMP2/EPHB4/FGF7/FOXP1/GATA3/ID1/KLF4/MAP2K3/MEF2C/NF1/NR2F2/NRP1/NRP2/PIK3C2A/PLPP3/RHOA/SOX9/SPRED1/ABL1/ANXA1/EDN2/EFNA1/FOXF1/HAS2/MEOX2/MTOR/PDCD10/SASH1/STARD13/TEK/HMGB1/PROX1/ROCK2/SCG2/TGFB2/SEMA5A/ADAM9/FAT2/HIF1A/NANOS1/P2RX4/PRCP/SMOC2/TGFBR2/CYP1B1/PIK3CB/PTPRM/ZEB2/ETS1/ADAM17/AGTR2/AMOT/CCBE1/EFNB2/EGR3/EPB41L5/FSTL1/GATA2/…	198
M15526	GOBP_PLACENTA_DEVELOPMENT	89/7722	148/17872	2.36253e-05	0.000317737	0.000205865	CITED2/GGNBP2/SP3/BMPR2/E2F8/FGFR2/HECTD1/HES1/NR2F2/RBPJ/BMP7/ITGB8/MAPK1/STK3/VASH2/RSPO3/HIF1A/PKD1/PKD2/EPOR/ASH1L/CEBPB/GATA2/NOTCH2/SETD2/ZFP36L1/E2F7/MAPK14/MME/ST14/STOX2/BPTF/FOSL1/PPARG/DNAJB6/PPARD/PTK2/MAP2K1/CTSB/HEY1/DLX3/SOCS3/CDKN1B/CDX2/PRDM1/STC2/GJB2/ZNF568/EOMES/LIF/TFEB/VASH1/ADA/EPAS1/MAP3K4/NODAL/TEX19/ADAM19/LDOC1/ALKBH1/HAND1/HEY2/PRDX3/LEF1/SNAI1/STK4/TTPA/PTN/TMED2/IGF2…	89
M11393	GOBP_NEURAL_TUBE_DEVELOPMENT	92/7722	154/17872	2.50229e-05	0.000334824	0.000216937	CITED2/DLC1/KDM2B/LIAS/VANGL2/DACT1/FZD6/GRHL3/HECTD1/HES1/NF1/OPA1/PTCH1/SEMA3C/ABL1/BMP7/LHX2/NUP133/RNF220/PROX1/SFRP2/STK3/TGFB2/RALA/FZD3/HIF1A/PKD1/PKD2/RGMA/SOX4/VASP/GLI2/APAF1/ATP6AP2/BCL10/NOTCH1/PRKACB/SETD2/SKI/ZFP36L1/RARA/ST14/WNT3A/CBY1/LRP2/TSC1/SEMA4C/PLXNB2/LUZP1/MIB1/SALL4/COBL/GLMN/WNT5A/SOX11/WNT1/FOXA1/LMO4/NOG/NPHP3/GSC/CC2D2A/RPGRIP1L/TBC1D32/DVL3/GBX2/MTHFR/NODAL/TWIST1/G…	92
M16960	GOBP_EYE_MORPHOGENESIS	92/7722	154/17872	2.50229e-05	0.000334824	0.000216937	BCL2/CITED2/EFEMP1/FAT1/HCN1/KDM2B/MEGF11/NECTIN3/SP3/TENM3/ZEB1/CTNNB1/DLL1/FBN1/FRS2/JAG1/NECTIN1/NF1/SOX9/THRB/YY1/BMP7/FJX1/TSPAN12/ALDH1A3/COL5A2/MAN2A1/PROX1/STAU2/EPHB1/AGTPBP1/HIF1A/MFN2/OLFM3/STAT3/TBC1D20/TOPORS/VSX1/ZHX2/HIPK1/PTPRM/HIPK2/NOTCH2/NTRK2/PRKCI/PROM1/SDK1/SKI/SOX8/COL5A1/EPHB2/GDF11/FOXF2/FGF2/GNAT1/IHH/RARB/RS1/TFAP2A/VEGFA/SDK2/WNT5A/RDH13/SOX11/FOXN4/SIX3/BCAR3/CALB1/AQ…	92
M11433	GOBP_CIRCADIAN_REGULATION_OF_GENE_EXPRESSION	47/7722	69/17872	2.51134e-05	0.000335185	0.00021717	MYCBP2/NAMPT/PPARGC1A/PPP1CC/RAI1/RORA/AHR/ARNTL/BHLHE40/CLOCK/CRY1/ID1/ID4/LGR4/NCOA2/NUDT12/NRIP1/GFPT1/NPAS2/KMT2A/BHLHE41/CRY2/RORC/HNRNPU/ID2/ID3/KDM5A/MTA1/SIRT1/ZFHX3/NGFR/NOCT/KDM2A/PER2/OGT/NR1D1/CSNK1D/PPARA/HNF1B/PER1/TOP1/CSNK1E/EGR1/RBM4B/PASD1/HDAC2/ARNTL2	47
M24775	GOBP_DENDRITE_EXTENSION	28/7722	36/17872	2.51995e-05	0.000335306	0.000217249	AUTS2/CDKL3/BCL11A/SLC23A2/TMEM108/NEDD4L/STK11/CXCR4/SYT4/SYT1/PLAA/RIMS2/SH3GL2/SLC9A6/SMURF1/SYT3/UNC13A/CPNE6/SPAG9/PRKN/WASF1/RNF157/SYT2/CPNE5/RIMS1/CYFIP2/CYFIP1/CACNG7	28
M14879	GOBP_CELLULAR_RESPONSE_TO_ALCOHOL	59/7722	91/17872	2.52497e-05	0.000335306	0.000217249	DNMT3A/SGK1/AHR/CFTR/CTNNB1/IGF1R/KLF2/LRP6/PRKAA1/PTCH1/FOXO3/LANCL2/PTGFR/TP53INP1/SLC23A2/XRN1/GRAMD1A/KLF9/LRP8/PTGDR/CYP1B1/ADCY7/GOLPH3/PRKAA2/ADCY2/GLRA2/ADCY1/SPHK2/GNG2/CYP7A1/AKR1C2/GNAI1/ITPR2/GRAMD1B/FDX1/LARP1/PTGER4/EFNA5/CTNNA1/GNB1/SOD2/ATP2B1/CYBB/ADCY3/GLRA1/BLM/ADCY5/PTGER2/DYNAP/SFRP1/MYC/CDH1/INHBB/OSBPL7/PRKCE/BRCA1/ACACA/AIFM1/DAG1	59
M2405	GOBP_PROTEIN_POLYMERIZATION	152/7722	274/17872	2.59952e-05	0.000344339	0.000223101	ARFGEF1/SLAIN2/TMSB4Y/AKAP9/CEP192/CLASP2/CLIP1/CRACD/GOLGA2/JAK2/LATS1/MAP2/NCKAP1/RDX/RHOA/RICTOR/SPTB/TRIM6/WASF3/ABL1/FGF13/MTOR/RASA1/TENM1/CAMSAP2/CAPZA2/CHMP4B/SPTBN1/TMOD2/BAG4/DYRK1A/EPS8/MAPRE3/NDEL1/NIN/SSH1/SSH2/VASP/HDGFL3/MTPN/ADD3/CKAP5/KANK1/MZT1/OCLN/SLAIN1/SNX9/TWF1/UBE2K/CAMSAP1/KIRREL1/MET/SLIT2/TPPP/ARPC1A/NAV3/PFN2/DIAPH3/MECP2/MID1IP1/TMOD1/TOGARAM1/ARHGAP6/MIEF2/ARL2/ARL3/…	152
M14322	GOBP_VASCULOGENESIS	53/7722	80/17872	2.63218e-05	0.000347791	0.000225338	CITED2/FZD4/MYO1E/CTNNB1/EMP2/ITGAV/QKI/SPRED1/TGFBR3/ZFPM2/ZMIZ1/FOXF1/HAS2/RASA1/WT1/GJC1/ITGB8/MYOCD/HEG1/TGFBR2/TMEM100/AMOT/CAV1/NOTCH1/NTRK2/SETD2/YAP1/ZFP36L1/FBXW7/TIPARP/RIN2/CD34/HIF1AN/VEGFA/WNT7A/GLMN/RAP1A/HEY1/CCM2/RAPGEF2/PDGFRB/AGGF1/HEY2/ASB4/RRAS/CEACAM1/SOX17/KDR/TBX5/SGPL1/ACKR3/APELA/XDH	53
M10614	GOBP_RESPONSE_TO_ACID_CHEMICAL	79/7722	129/17872	2.68239e-05	0.000353539	0.000229062	CPEB3/DNMT3A/PDGFRA/TOMM20/ZEB1/ATF2/COL1A2/COL4A1/HNRNPD/IGF1R/KLF2/RHOA/UBR1/ATP7A/MTOR/BCL11A/COL5A2/GCLC/GCLM/RPS6KB1/SESN1/MMP2/PKD2/RRAGD/SESN3/TMBIM6/RRAGB/SLC1A2/BCL2L2/CEBPB/CPEB1/LARS1/NTRK2/PIK3CA/UBR2/GLRA2/LAMTOR3/EDN1/FYN/CASTOR2/NSMF/VEGFA/LYN/CCN2/UFL1/SIX1/CASTOR3/SOCS1/AVPR1A/GLRB/NQO1/PCNA/CDKN1B/MTHFR/ATP2B4/COL1A1/COL3A1/COL4A6/CPS1/CYBB/CPEB4/GLRA1/RRAGA/ALAD/TNF/RRAGC/XBP1/…	79
M13362	GOBP_REGULATION_OF_CARDIAC_MUSCLE_CELL_ACTION_POTENTIAL	23/7722	28/17872	2.80405e-05	0.000367239	0.000237938	ATP2A2/AKAP9/CACNA1C/DSG2/FGF13/CAV1/CXADR/HCN4/TMEM161B/GJA5/RYR2/DSC2/TBX18/ANK2/NOS1AP/CAMK2D/CALM1/CTNNA3/DSP/CAV3/DLG1/CALM3/PKP2	23
M14619	GOBP_NUCLEAR_TRANSCRIBED_MRNA_POLY_A_TAIL_SHORTENING	23/7722	28/17872	2.80405e-05	0.000367239	0.000237938	CPEB3/EIF4ENIF1/CNOT6/CNOT6L/PAN3/TOB1/TUT4/SAMD4A/CNOT2/TNRC6B/CNOT7/TENT4B/TNRC6C/TUT7/TENT4A/AGO2/BTG2/ZFP36/PABPC1/SAMD4B/PAN2/CNOT1/TNRC6A	23
M25524	GOBP_REGULATION_OF_PEPTIDYL_LYSINE_ACETYLATION	48/7722	71/17872	2.80723e-05	0.000367239	0.000237938	PPARGC1A/AUTS2/GATA3/NFYB/PRKAA1/SET/MYOCD/SETD5/KMT2A/TADA2B/TAF7/RPS6KA4/RPS6KA5/SMAD4/SOX4/GATA2/PRKAA2/SIN3A/SIRT1/ISL1/KAT7/SPHK2/EID1/CHEK1/NOS1/DIP2B/HDAC5/ZMPSTE24/NAP1L2/PYGO2/CTBP1/TADA2A/LIF/IL1B/GLYR1/NFYC/TWIST1/FLCN/HDAC2/ATG5/NFYA/ZNF451/CTCF/DIP2A/SMARCB1/SNAI2/BRCA1/SNCA	48
M11070	GOBP_POSITIVE_REGULATION_OF_NOTCH_SIGNALING_PATHWAY	35/7722	48/17872	2.88134e-05	0.000376001	0.000243615	AAK1/DLL1/DLL4/HES1/JAG1/JAG2/ZMIZ1/CNTN6/EPN2/PDCD10/ROBO2/TGFB2/IL6ST/STAT3/ASCL1/NOTCH1/PRKCI/YAP1/POGLUT1/TM2D3/WNT1/BMP2K/TSPAN14/NOTCH2NLA/ENHO/ROBO1/CCN3/ITGB1BP1/NOD2/TSPAN5/HES5/KIT/TP63/NEPRO/GATA5	35
M15477	GOBP_REGULATION_OF_ORGANELLE_ASSEMBLY	128/7722	226/17872	3.02269e-05	0.000393473	0.000254935	GSK3B/IL1RAP/USP6NL/CEP76/CNOT6/CNOT6L/DYNC2LI1/FSCN1/PAN3/PIKFYVE/PRKAA1/RAB3GAP2/RDX/RHOA/SEPTIN9/TBC1D2B/ULK1/WIPI1/MDM1/NOTO/CHMP4B/CNOT2/DYNC1H1/KAT2B/MTM1/PTPRD/RAB5A/SEPTIN7/TBC1D19/CYLD/G3BP1/G3BP2/CEP120/CEP97/MTMR3/SMAD4/TBC1D20/TRIM37/TSG101/CCSAP/TBC1D17/MOAP1/CCDC88A/CCP110/CDKL5/EVI5/HNRNPU/PLK2/PRKAA2/SH3GLB1/SNX18/STAM/YAP1/MARK4/VPS4B/LRRTM2/MPHOSPH9/C9orf72/PIP4K2C/CDK5RAP2/CHMP…	128
M16899	GOBP_POSITIVE_REGULATION_OF_TRANSLATION	85/7722	141/17872	3.13602e-05	0.000406219	0.000263194	C1QBP/CPEB3/ELAVL1/FMR1/LARP4/HNRNPD/IMPACT/MIF4GD/RHOA/TOB1/YTHDF3/DAZ1/DAZ2/DAZ3/DAZ4/MTOR/SAMD4A/DHX36/EIF4G2/EIF5A2/LARP6/RPS6KB1/YBX1/EIF2AK4/FXR1/NIBAN1/PRR16/SERP1/SOX4/CYP1B1/DDX3X/HNRNPU/TENT4B/VIM/YTHDF1/YTHDF2/FXR2/TENT4A/RPUSD4/PLXNB2/AGO2/CSDE1/TARBP2/USP16/UHMK1/RCC1L/PABPC1/SYNCRIP/YBX3/ITGA2/TENT5B/ZCCHC4/LARP1/CD28/CIRBP/LARP1B/IGF2BP1/NCK2/METTL3/EIF3C/TNF/FASTKD3/LIN28A/MRPS27/…	85
M40450	GOBP_REGULATION_OF_JNK_CASCADE	85/7722	141/17872	3.13602e-05	0.000406219	0.000263194	DAB2IP/PLCB1/TAOK1/TNFSF11/APP/DACT1/F2RL1/HIPK3/IGF1R/ITCH/MECOM/TGFBR3/MAGI3/MAP3K5/XIAP/COPS5/GRIK2/HMGB1/MAPK8IP1/RASGRP1/SFRP2/STK3/TNFRSF19/CYLD/DUSP3/EPHB1/MINK1/RB1CC1/TAOK3/PAFAH1B1/TRAF4/HIPK2/MDFIC/MTURN/MARVELD3/MAP2K7/MAPK8IP3/SH3RF1/GADD45A/DIXDC1/SEMA3A/WNT7A/ZNF622/CCN2/WNT5A/RAP2A/CDC42/TPD52L1/ULK4/KLHL31/MFHAS1/PDCD4/TNIK/RASSF2/ZMYND11/DUSP16/EDA2R/PER1/MAP4K4/TRAF3/MYD88/IL1B…	85
M14792	GOBP_POSITIVE_REGULATION_OF_NEURON_MIGRATION	15/7722	16/17872	3.2278e-05	0.000416893	0.00027011	DAB2IP/FBXO31/RELN/SHTN1/PLAA/ZNF609/NSMF/SEMA3A/SRGAP2C/RAPGEF2/NIPBL/MDK/SEMA6A/KIF20B/ARHGEF2	15
M16285	GOBP_MESONEPHROS_DEVELOPMENT	63/7722	99/17872	3.23424e-05	0.000416893	0.00027011	BCL2/GDNF/OSR2/BASP1/BMPER/CTNNB1/FGFR2/GATA3/HES1/LGR4/PTCH1/SOX9/SPRY1/BMP7/EYA1/ROBO2/SALL1/WT1/SMAD2/KIF26B/OSR1/PKD1/PKD2/SMAD4/SMAD5/AGTR2/EPCAM/SIX4/SMAD1/SOX8/GREM1/RARA/RET/SLIT2/GDF11/NPNT/FOXC1/FGF2/RARB/SMAD7/VEGFA/WNT4/FMN1/SIX1/SIX2/WNT1/WNT9B/CALB1/FOXD1/NOG/SDC1/HNF1B/HOXB7/TCF21/PBX1/SIM1/BMP2/SFRP1/MYC/GZF1/GLI3/DLG1/LAMA5	63
M13272	GOBP_PROTEIN_AUTOUBIQUITINATION	50/7722	75/17872	3.43109e-05	0.000440234	0.000285233	HECTD1/ITCH/LTN1/UBE2B/RNF220/SASH1/TRIM13/KLHL24/STUB1/TAF1/UBE2D2/UBE2A/CNOT4/TRIM37/WWP2/RNF19B/MTA1/RAG1/RNF146/RNF8/UBE2D3/NFX1/SH3RF1/CUL3/UBE3D/RNF10/OBI1/TRIM58/DTX3L/UBE3A/RNF11/RNF141/PRKN/RNF41/RNF4/ASB4/UHRF2/RNF112/UHRF1/RNF157/AMFR/MARCHF5/TRAF6/TRIM68/CBL/MDM2/RNF115/ERCC8/BRCA1/MARCHF7	50
M13231	GOBP_REGULATION_OF_DNA_TEMPLATED_TRANSCRIPTION_INITIATION	40/7722	57/17872	3.44037e-05	0.000440234	0.000285233	TBP/GTF2A1/MED14/PPM1D/TAF2/TAF4B/DHX36/HMGB1/MED13/TAF1/ESR1/TAF7/THRA/GTF2A2/SRF/SUB1/FOSL1/PSMC6/ERCC6/CAND1/TAF4/HNF1B/TAF11/TAF5/TWIST1/HEY2/ZNF451/SETX/TAF10/TP53/JUN/ATF7IP/HNF1A/MED4/TAF12/MED1/BCLAF1/MED17/TAF8/MITF	40
M13868	GOBP_REGULATION_OF_ACTION_POTENTIAL	40/7722	57/17872	3.44037e-05	0.000440234	0.000285233	ATP2A2/FMR1/AKAP9/CACNA1C/CACNA2D1/DSG2/CNR1/FGF13/KCNB1/CAV1/SUMO1/CXADR/HCN4/TMEM161B/KCNJ2/ADRA1A/GJA5/RYR2/KCNAB2/NTSR1/DSC2/SLC9A1/TBX18/TNF/ANK2/CACNB3/NOS1AP/CD36/CHRNB2/CAMK2D/CALM1/RNF207/CTNNA3/DSP/CAV3/DLG1/SCN5A/FGF12/CALM3/PKP2	40
M11145	GOBP_LUNG_MORPHOGENESIS	36/7722	50/17872	3.4956e-05	0.000446218	0.00028911	NKX2-1/CTNNB1/FGF7/FGFR2/KRAS/SOX9/SPRY1/SPRY2/STK40/FOXF1/MAPK1/NFIB/TGFBR2/AP3B1/RDH10/SRF/YAP1/HOXA5/DLG5/MAP2K1/SOX11/CDC42/FOXA1/NOG/SRSF6/TBX2/LIF/NODAL/TCF21/TNF/RSPO2/WNT2/CELSR1/GRHL2/HHIP/DAG1	36
M16144	GOBP_POSITIVE_REGULATION_OF_CELL_SUBSTRATE_ADHESION	75/7722	122/17872	3.52071e-05	0.000448337	0.000290483	C1QBP/GSK3B/NID1/ROCK1/DOCK1/EDIL3/EGFL6/EMP2/JAK2/NPY/NRP1/UTRN/ABL1/FERMT2/FOXF1/HAS2/TEK/ABI3BP/PTPRJ/CDK6/DAB2/CRK/CSPG5/EPB41L5/VWC2/CRKL/CSF1/DISC1/FBLN2/ITGA5/NPNT/TSC1/DOCK5/FN1/RIN2/ARL2/CD3E/RREB1/VEGFA/WNT4/CCL28/POLDIP2/CDC42/FMN1/FERMT1/PPM1F/TRIOBP/FGB/MAP4K4/CCDC80/ECM2/CDH13/ARPC2/ITGB1BP1/LIMS1/COL26A1/RRAS/LIMS2/STK4/RSU1/CD36/VIT/MDK/FGA/SFRP1/KDR/NDNF/FGG/ARHGEF7/RAC1/NEDD9/PR…	75
M16674	GOBP_FILOPODIUM_ASSEMBLY	45/7722	66/17872	3.58427e-05	0.000455331	0.000295015	ARHGAP44/FMR1/DOCK11/FGD6/FSCN1/NLGN1/NRP1/TGFB3/ARAP1/PPP1R16B/RIPOR2/TENM1/PLPPR5/RAB5A/SPATA13/STAU2/DNM3/FXR1/RALA/FGD4/FGD5/FNBP1L/PIK3R1/GPM6A/SRF/EPHB2/FXR2/SRGAP2/TGFBR1/ARHGEF4/TENM2/CDC42/SRGAP2C/WASL/DAAM2/PALM/ARF6/RAB3IP/ABITRAM/FGD1/EZR/RHOQ/FGD2/S1PR2/DPYSL3	45
M11169	GOBP_ANION_TRANSMEMBRANE_TRANSPORT	139/7722	249/17872	3.74609e-05	0.000473628	0.000306869	ABCC5/GABRA5/ITGB1/SLC20A2/SLC24A2/SLC35A3/TCAF1/ANO4/ANO5/CFTR/GABRG1/GRM5/MPC2/SLC4A5/GABRA1/GABRA4/GABRB2/RGS4/SLC17A6/SLC7A11/ATP1A2/CLCN3/SLC12A2/SLC23A2/VDAC1/SLC9A8/ANKH/ANO6/KCNJ10/SLC17A7/SLC4A4/SLC4A8/ANO3/GABRG2/MPC1/SLC12A5/SLC1A2/ABCB1/GABRB3/SLC35D1/SLC4A7/SLC7A2/XPR1/GLRA2/SFXN2/SLC24A4/SLC26A11/SLC6A1/ARL6IP1/GJA1/LRP2/GABRA2/PER2/SFXN3/SLC7A3/SLC6A8/CASR/GFAP/SLC13A3/SLC9A6/RGS2/…	139
M23961	GOBP_IMPORT_INTO_NUCLEUS	96/7722	163/17872	3.74626e-05	0.000473628	0.000306869	BACH2/BAG3/EIF4ENIF1/ELAVL1/KPNA4/NFKBIA/APPL1/ATF2/HNRNPA1/JAK2/KPNA3/NF1/NUP35/NUP58/NUP98/PPP3CA/RBM22/ZIC1/NUP133/NUP153/NXT2/RANBP2/APPL2/CSE1L/FGF9/HTATIP2/IPO4/STK3/KPNA7/TNPO1/CDKN1A/CHP2/CRY2/DRD1/KPNA2/PIK3R1/SQSTM1/STAT3/TXNIP/TARDBP/ECT2/KPNA1/MDFIC/NOTCH1/PKIG/SUMO1/UBR5/CBLB/MAPK14/E2F3/IPO7/NUP50/CDK1/SIX2/CHP1/FERMT1/RGPD5/RGPD6/RGPD8/TPR/POM121/KPNA6/NUP54/TNPO2/NUP155/NUP214/IFN…	96
M24539	GOBP_NEPHRON_MORPHOGENESIS	51/7722	77/17872	3.75616e-05	0.000473743	0.000306944	BCL2/GDNF/CTNNB1/GATA3/HES1/IRX3/LGR4/PTCH1/SOX9/BMP7/EYA1/IRX1/SALL1/WT1/KIF26B/OSR1/PKD1/PKD2/SMAD4/AGTR2/SIX4/SOX8/GREM1/NPNT/IRX2/FGF2/VEGFA/WNT4/FMN1/SIX1/SIX2/WNT1/WNT9B/FOXD1/NOG/ERBB4/STAT1/HNF1B/KLHL3/PDGFRB/LIF/HOXB7/TCF21/PBX1/BMP2/HES5/MYC/GZF1/GLI3/DLG1/LAMA5	51
M15310	GOBP_ENDOPLASMIC_RETICULUM_ORGANIZATION	58/7722	90/17872	3.8384e-05	0.000482961	0.000312916	ATL2/ATL1/CERT1/RAB10/RAB3GAP2/VAPA/CAV2/RAB18/TMCC1/TOR1AIP2/TRAM1/DOP1B/REEP1/ATL3/REEP3/TRDN/CAMLG/EIF2AK3/EMC8/LNPK/SEC31A/TMEM170A/MOSPD3/SEC61A1/SHTN1/ARL6IP1/MMGT1/LMAN1/RTN4/EMC10/JAGN1/LPCAT3/RTN3/EMC7/GET3/SPTSSB/MIA3/VCPIP1/EMC4/SEC31B/ESYT1/DNM1L/ESYT3/LMAN2L/SGTA/RNF112/TMEM33/REEP5/TMED2/ESYT2/POLR2M/CCDC47/EMC1/PEX5/BNIP1/RAB3GAP1/STEEP1/TOR1B	58
M13139	GOBP_MORPHOGENESIS_OF_AN_EPITHELIAL_SHEET	41/7722	59/17872	3.97105e-05	0.000498461	0.000322959	FLRT3/ARHGAP12/CLASP2/DLL4/JAG1/RHOA/BMP7/FERMT2/MTOR/PDCD10/RHOC/SOS1/ADAM17/NOTCH1/NOTCH2/SRF/TMEFF2/COL5A1/ITGA5/RREB1/WNT7A/PALS1/WNT5A/SOX11/FERMT1/HOXB2/ACVRL1/PHLDB2/PTEN/ARHGAP24/CLASP1/HBEGF/CEACAM1/TOR1A/LIN7C/PLET1/AJUBA/ARHGAP35/PHACTR4/CCN1/DAG1	41
M12847	GOBP_PROTEIN_LOCALIZATION_TO_VACUOLE	46/7722	68/17872	4.00891e-05	0.000502019	0.000325264	AP4M1/M6PR/LAMP2/PIK3R4/ZFYVE16/GCC2/SORT1/ROCK2/GPR137B/HSPA8/RNF128/SNX16/SORL1/AP3B1/SH3GLB1/STAM/CACNG2/VPS13D/VPS37A/GGA3/RTN4/SMURF1/VPS4A/CACNG4/MON1B/VPS13C/NCOA4/TNFAIP3/ATP13A2/VPS37C/CACNG3/GBP1/VPS13A/GNPTAB/SCARB2/RAB7A/AP3M1/VPS36/NEDD4/SH3BP4/KICS2/CLU/CD81/MEAK7/CACNG8/CACNG7	46
M10984	GOBP_I_KAPPAB_KINASE_NF_KAPPAB_SIGNALING	158/7722	288/17872	4.02334e-05	0.000502632	0.000325661	DAB2IP/NEK6/NFKBIA/ROCK1/RORA/TAB2/TNFSF11/AKAP13/CTNNB1/DDX21/F2RL1/MALT1/PPM1A/RHOA/TFRC/TLE1/TRIM6/VAPA/ABL1/TRIM13/CHUK/DHX36/PPP5C/ROCK2/TNFRSF19/CARD8/ESR1/LURAP1L/ANKRD17/CC2D1A/ERC1/MAP3K14/NKIRAS1/RHOC/SQSTM1/TRAF4/PRKCB/TBKBP1/ASH1L/BCL10/ECT2/IRAK1BP1/LPAR1/MID2/OTUD7B/PELI2/PLK2/SIRT1/TAB3/LITAF/MTDH/PDPK1/ROR1/UBE2N/UBE2V1/ZDHHC17/EDN1/FYN/GJA1/MIER1/SNIP1/SPHK2/USP10/BTRC/EDA/IKBKB/…	158
M14185	GOBP_COLUMNAR_CUBOIDAL_EPITHELIAL_CELL_DIFFERENTIATION	59/7722	92/17872	4.08608e-05	0.000509263	0.000329957	GSK3B/RFX3/ARNTL/CLOCK/DLL1/FGFR2/HES1/NPY/ABL1/CBFA2T2/ENAM/INSM1/PROX1/CDK6/RHEB/HIF1A/IL6ST/SOX4/ASCL1/CEBPB/NEUROD1/NOTCH1/SAV1/YAP1/GATA6/HOXA5/PDPK1/RARA/FASN/FGF2/RARB/WNT4/TUBB/WNT5A/MAP1B/SOX11/DSPP/FOXA1/TIGAR/EMX1/GSK3A/KLF5/DLX3/SERPINE1/YIPF6/C1GALT1/CDH2/CDX2/PRDM1/BCCIP/SIDT2/B9D1/NODAL/FAM20C/IL13/HNF4A/BMP2/TP63/GATA5	59
M22239	GOBP_PRO_B_CELL_DIFFERENTIATION	12/7722	12/17872	4.21279e-05	0.000523817	0.000339387	HES1/SOS2/SOS1/SOX4/NOTCH1/NUDT21/FLT3/FNIP1/FLCN/HES5/LIG4/PRKDC	12
M10362	GOBP_REGULATION_OF_PROTEASOMAL_UBIQUITIN_DEPENDENT_PROTEIN_CATABOLIC_PROCESS	83/7722	138/17872	4.34632e-05	0.000539148	0.00034932	GSK3B/ARIH1/BAG2/HECTD1/PIAS1/RNF180/UBQLN1/WAC/XPO1/STYX/USP7/GCLC/MTM1/RCHY1/STUB1/TAF1/UCHL5/ANKIB1/DAB2/RNF217/NUB1/RNF19B/CAMLG/CAV1/FBXO22/NFE2L2/RYBP/SOCS4/SUMO1/SUMO2/UBE2K/N4BP1/RNF144A/SH3RF1/SOCS5/RAD23B/BAG5/FOXF2/ZER1/COP1/DESI1/OGT/RNF144B/SMAD7/SVIP/GLMN/UFL1/RNF19A/MAPK9/PABIR1/UBQLN2/CSNK1D/GSK3A/ARIH2/TRIB2/CCAR2/MAP1A/CSNK1E/GNA12/PSMD10/TLK2/CSNK1A1/PRKN/CBFA2T3/HFE/HSPA1B/SGT…	83
M40442	GOBP_EXTERNAL_ENCAPSULATING_STRUCTURE_ORGANIZATION	170/7722	313/17872	4.38224e-05	0.000542328	0.000351381	ANTXR1/ITGB1/MYO1E/NID1/PDGFRA/APP/CLASP2/COL11A1/COL19A1/COL1A2/COL4A1/EGFL6/FBLN5/FSCN1/MMP20/NF1/OLFML2B/SCX/SOX9/NTN4/ABL1/ADAMTS5/ATP7A/CAV2/FOXF1/HAS2/RECK/SMOC1/SPINK5/TNFRSF11B/WDR72/WT1/ABI3BP/ADAMTS3/COL5A2/ELF3/NTNG1/SFRP2/TGFB2/ITGA8/ATXN1L/CTSK/MMP2/MMP24/SMOC2/CYP1B1/FLRT2/CAV1/COL12A1/NOTCH1/PHLDB1/RIC1/RUNX1/SMPD3/TLL1/COL27A1/COL5A1/COLGALT2/FBLN2/GREM1/TGFBR1/WNT3A/FOXF2/NPNT/SU…	170
M14714	GOBP_ENERGY_HOMEOSTASIS	30/7722	40/17872	4.4367e-05	0.000547782	0.000354914	PPARGC1A/DLL1/FOXO1/IRX3/NR4A3/PRKAA1/EDN2/SGIP1/PRCP/SQSTM1/STAT3/PIK3CA/PRKAA2/SIRT1/UBB/CRTC1/MEX3C/OMA1/ACACB/PM20D1/NR1D2/LEPR/FLCN/NMU/CD36/BMP8A/TSKU/SLC35D3/MRAP2/PASK	30
M13822	GOBP_CRANIAL_SKELETAL_SYSTEM_DEVELOPMENT	47/7722	70/17872	4.44844e-05	0.000547948	0.000355022	HOXA1/PDGFRA/CTNNB1/DLX2/FGFR2/TGFB3/FOXE1/IRX5/TGFB2/SMAD2/NEUROG1/TGFBR2/RDH10/RIC1/RUNX2/SETD2/SIX4/CRKL/NDST1/TGFBR1/INSIG1/CEP55/TFAP2A/IRF6/SIX1/SIX2/WNT9B/PAX5/EDNRA/CHST11/NIPBL/SLC39A3/FOXN3/NODAL/RAB23/TWIST1/HOXA2/PRRX1/MMP16/TP63/TIFAB/GLI3/GRHL2/WDR19/INSIG2/COLEC10/MMP14	47
M14957	GOBP_MORPHOGENESIS_OF_A_POLARIZED_EPITHELIUM	61/7722	96/17872	4.58125e-05	0.000560535	0.000363177	FAT1/MAGI2/VANGL2/DAAM1/DACT1/FZD6/GRHL3/RAB10/RHOA/ABL1/FOXF1/ZNRF3/GPC6/PRICKLE2/SFRP2/RSPO3/DAB2/FZD3/LAMA3/TIAM1/VANGL1/PAFAH1B1/SMURF2/GPC4/OPHN1/ROR1/DLG5/FOXF2/SMURF1/WNT7A/MLLT3/WNT5A/RAP2A/CDC42/WNT9B/ASTN2/NPHP3/ERBB4/EXOC5/WDR1/ZDHHC7/NPHP1/DLG3/RPGRIP1L/DVL3/ACTB/AJAP1/SFRP1/MSN/PTK7/FZD2/RYK/TP63/CELSR1/EZR/NKD1/ACTG1/RAC1/TRAF3IP1/PKHD1/LAMA5	61
M15398	GOBP_HEART_GROWTH	61/7722	96/17872	4.58125e-05	0.000560535	0.000363177	CITED2/AKAP13/AKAP6/BASP1/DUSP6/FGFR2/MEF2C/PDLIM5/RBPJ/TGFBR3/YY1/ZFPM2/RGS4/WT1/FGF9/PROX1/TGFB2/VGLL4/HEG1/S1PR1/TGFBR2/TP73/KCNK2/NOTCH1/RUNX1/SAV1/SMAD1/SORBS2/YAP1/GATA6/MAPK14/TGFBR1/EDN1/IGF1/JARID2/FOXC1/G6PD/BMPR1A/FGF2/CDK1/RGS2/ARID2/ACACB/ADRA1A/PIM1/NOG/GSK3A/ERBB4/PPARA/PTEN/BMP10/TBX2/NDRG4/DIPK2A/HEY2/TOMM70/TBX5/WNT2/TENM4/PRKAR1A/CAV3	61
M16736	GOBP_CENTRAL_NERVOUS_SYSTEM_NEURON_AXONOGENESIS	27/7722	35/17872	4.58252e-05	0.000560535	0.000363177	CDH11/MYCBP2/DCC/FBXO45/NR4A2/EPHA4/EPHB1/ADARB1/NDEL1/NFIB/NIN/PAFAH1B1/GLI2/EPHB2/SLIT2/DCLK1/PLXNA4/B4GALT5/PTEN/B4GALT6/NR2E1/SCN1B/SPTBN4/EPHB3/CHRNB2/TSKU/ARHGAP35	27
M3223	GOBP_RESPONSE_TO_OXIDATIVE_STRESS	229/7722	436/17872	4.67736e-05	0.000570811	0.000369835	ATP2A2/BCL2/CPEB2/LIAS/NET1/PDGFRA/PPARGC1A/SP1/APP/ARNTL/ATF2/BRF2/CD38/CTNNB1/FBLN5/FOXO1/GPR37/IMPACT/JAK2/KLF2/MTF1/NR4A3/OXR1/PPP1R15B/PRKAA1/PSIP1/SELENOK/SFPQ/STK24/UBQLN1/ABL1/ANXA1/AREG/ATP7A/BMP7/ERCC3/FOXO3/MAP3K5/MAPK8/PDCD10/PPP2CB/RBPMS/SLC7A11/SLC8A1/TP53INP1/VKORC1L1/VNN1/CHUK/GCLC/GCLM/MAPK1/NR4A2/SLC23A2/STAU2/MCL1/OGG1/SESN1/ADAM9/HIF1A/MMP2/PKD2/REST/SESN3/TXNIP/CRK/CRYAB/CYP1…	229
M10871	GOBP_NON_CANONICAL_WNT_SIGNALING_PATHWAY	48/7722	72/17872	4.90059e-05	0.000595556	0.000385868	FZD4/MAGI2/NLK/VANGL2/DAAM1/DACT1/FZD6/GRHL3/RHOA/WNT5B/ABL1/ZNRF3/GPC6/PRICKLE2/SFRP2/IFT80/RSPO3/DAB2/FZD3/TIAM1/VANGL1/SMURF2/GPC4/SFRP5/ROR1/FRZB/CCDC88C/SMURF1/WNT4/WNT7A/MLLT3/WNT5A/CDC42/WNT9B/NPHP3/CSNK1D/DVL3/DAAM2/FZD10/CSNK1E/SFRP1/PTK7/FZD2/RYK/CELSR1/NKD1/RAC1/FZD5	48
M10901	GOBP_POSITIVE_REGULATION_OF_DNA_TEMPLATED_TRANSCRIPTION_INITIATION	34/7722	47/17872	4.91928e-05	0.000595556	0.000385868	TBP/GTF2A1/MED14/TAF2/TAF4B/DHX36/MED13/TAF1/ESR1/TAF7/GTF2A2/SRF/SUB1/FOSL1/PSMC6/ERCC6/CAND1/TAF4/HNF1B/TAF11/TAF5/TWIST1/SETX/TAF10/TP53/JUN/HNF1A/MED4/TAF12/MED1/BCLAF1/MED17/TAF8/MITF	34
M16725	GOBP_NEGATIVE_CHEMOTAXIS	34/7722	47/17872	4.91928e-05	0.000595556	0.000385868	FLRT3/ITGAV/NRP2/RHOA/SEMA3C/ROBO2/SEMA5A/EPHA7/SEMA4B/SEMA7A/FLRT2/SLIT2/SEMA4C/PLXNA4/SEMA3A/SEMA3D/SEMA5B/SEMA6D/WNT5A/PDGFA/UNC5C/SLIT1/SEMA4A/EFNA5/ROBO1/NRG3/SEMA3E/LRTM2/NRG1/SEMA4D/SEMA4F/SEMA6A/RYK/DPP4	34
M13039	GOBP_RESPONSE_TO_FIBROBLAST_GROWTH_FACTOR	73/7722	119/17872	4.92531e-05	0.000595556	0.000385868	FLRT1/FLRT3/RAB14/SHOC2/CEP57/CTNNB1/DLL4/FGF7/FGFR2/FRS2/GATA3/KDM5B/OTX2/SPRY1/SPRY2/IQGAP1/FGF9/GCLC/GCLM/SMOC2/FLRT2/EGR3/LRIT3/NPTN/RUNX2/ZFP36L1/ZFP36L2/CRKL/GALNT3/NDST1/NGFR/SULF1/SULF2/APLN/CASR/EXT2/FGF2/FGFR1/PTH/WNT4/CCN2/DSTYK/WNT5A/ZFP36/CHURC1/CXCL13/NOG/SPRY4/SHCBP1/FGF18/TBX2/COL1A1/CPS1/FAM20C/ELK1/ITGB1BP1/FGF23/SETX/KCNC1/SFRP1/TDGF1/NDNF/SHISA2/CXCL8/MYC/FGF5/HHIP/THBS1/CCL2/…	73
M11553	GOBP_CELLULAR_RESPONSE_TO_ACID_CHEMICAL	55/7722	85/17872	5.1108e-05	0.000616106	0.000399182	CPEB3/DNMT3A/PDGFRA/ZEB1/COL1A2/COL4A1/HNRNPD/KLF2/UBR1/ATP7A/MTOR/BCL11A/COL5A2/GCLC/GCLM/SESN1/MMP2/PKD2/RRAGD/SESN3/RRAGB/BCL2L2/CEBPB/CPEB1/LARS1/NTRK2/PIK3CA/UBR2/GLRA2/LAMTOR3/FYN/CASTOR2/NSMF/VEGFA/SIX1/CASTOR3/SOCS1/AVPR1A/COL1A1/COL3A1/COL4A6/CYBB/CPEB4/GLRA1/RRAGA/TNF/RRAGC/XBP1/AMIGO1/MYC/SH3BP4/EGFR/CAPN2/PLEC/BAIAP2	55
M16232	GOBP_ESTABLISHMENT_OF_PROTEIN_LOCALIZATION_TO_PLASMA_MEMBRANE	43/7722	63/17872	5.11863e-05	0.000616106	0.000399182	ARHGAP44/KIF13A/NECTIN3/ANK3/RAB10/ACSL3/GCC2/GOLPH3L/GRIP1/TAMALIN/CNST/SPTBN1/RAB31/GOLPH3/PHAF1/LYPLA1/RILPL2/GGA3/NSG1/ATP2C1/RAB11A/PREPL/MACF1/VAMP3/VPS35/CSK/AKAP5/GOLGA4/GOLGA7/NSF/PKDCC/GRIPAP1/SYS1/GOPC/VAMP2/RAB7A/AFDN/RAB26/ZDHHC2/RSC1A1/BLZF1/VAMP4/GGA2	43
M10509	GOBP_RESPONSE_TO_ESTRADIOL	75/7722	123/17872	5.22567e-05	0.000626131	0.000405677	DNMT3A/CCNA2/CD38/CTNNB1/HNRNPD/IGF1R/LCOR/NR2F2/POU4F2/PTCH1/SLC6A4/ANXA1/AREG/BMP7/NRIP1/PTGFR/STXBP1/ESR1/OGG1/OXTR/BCL2L11/CCND1/MMP2/NCOA3/STAT3/TXNIP/CRYAB/CYP1B1/BCL2L2/EZH2/MBD2/STAT5B/RARA/SLC6A1/POU4F1/STRN3/ADCYAP1R1/FAM210B/AQP4/IHH/SSTR3/WNT7A/CCN2/MAP1B/SSTR2/FOXA1/PDGFA/ESR2/ITGA2/NQO1/PCNA/CDKN1B/PDGFRB/SSTR1/CCDC62/GJB2/COL1A1/HPGD/GPI/CFLAR/CASP3/SFRP1/MYOG/ZNF703/ARPC1B/CASP8/M…	75
M14023	GOBP_EAR_MORPHOGENESIS	75/7722	123/17872	5.22567e-05	0.000626131	0.000405677	HOXA1/LRIG1/OSR2/ZEB1/COL11A1/FGFR2/FZD6/GATA3/GRHL3/SOX9/SPRY2/ZIC1/DLX6/EYA1/ALDH1A3/FGF9/MAPK1/MSX1/PROX1/ITGA8/TMIE/FZD3/NEUROG1/OSR1/PLS1/DLX5/GATA2/MYO6/SIX4/TSHZ1/EPHB2/WNT3A/PDZD7/EDN1/FRZB/INSIG1/SOBP/OTX1/TFAP2A/WNT5A/SIX1/SIX2/WNT1/NOG/GSC/LRIG3/EDNRA/TBX2/NIPBL/TRIOBP/GBX2/COL2A1/SLITRK6/TWIST1/HOXA2/MYO7A/KCNQ4/TBX18/HMX2/PRRX1/PTK7/CEP290/FOXG1/FZD2/MAFB/CHD7/CLRN1/LHFPL5/TIFAB/TTC3…	75
M25432	GOBP_REGULATION_OF_UBIQUITIN_DEPENDENT_PROTEIN_CATABOLIC_PROCESS	98/7722	168/17872	5.3057e-05	0.000634278	0.000410956	GSK3B/ARIH1/BAG2/HECTD1/LATS1/PIAS1/RNF180/UBQLN1/WAC/XPO1/STYX/USP7/GCLC/MTM1/RCHY1/STUB1/TAF1/UCHL5/AGTPBP1/ANKIB1/DAB2/RNF217/NUB1/RNF19B/CAMLG/CAV1/FBXO22/HIPK2/NFE2L2/RYBP/SOCS4/SUMO1/SUMO2/UBE2K/DISC1/FBXW7/N4BP1/RNF144A/SH3RF1/SOCS5/RAD23B/BAG5/FOXF2/PTK2/ZER1/COP1/DESI1/OGT/RNF144B/SMAD7/SMURF1/SVIP/GLMN/UFL1/RNF19A/WNT1/MAPK9/PABIR1/UBE3A/UBQLN2/CSNK1D/GSK3A/ARIH2/PTEN/TRIB2/CCAR2/MAP1A/…	98
M13032	GOBP_EMBRYONIC_PATTERN_SPECIFICATION	49/7722	74/17872	5.36315e-05	0.000639696	0.000414466	CXXC4/PGAP1/BASP1/CTNNB1/DLL1/EFNB1/FGFR2/FRS2/NRP1/NRP2/PTCH1/RIPPLY2/BMP7/MEOX2/NOTO/WT1/DOP1B/SMAD2/NEUROG1/SMAD4/SMAD5/EPB41L5/NRARP/SIM2/SMAD1/TASOR/SATB2/IHH/OOEP/SEMA3A/WNT7A/COBL/WNT5A/PCSK6/WNT1/TDRD15/ERBB4/NODAL/TBXT/MEIS2/TDRD5/TDGF1/TMED2/TDRD10/TIFAB/TDRD6/TBX3/STIL/FZD5	49
M13572	GOBP_GASTRULATION	109/7722	190/17872	5.53695e-05	0.000658934	0.000426931	ITGB1/ACVR1/ACVR2B/BMPR2/CLASP2/COL11A1/CTNNB1/CTR9/ETS2/FGFR2/FRS2/ITGAV/KLF4/NR4A3/OTX2/SCX/SYF2/WNT5B/BMP7/EYA1/FOXF1/ITGA4/CDC73/COL5A2/RTF1/SFRP2/ITGA8/SMAD2/DUSP2/LAMA3/MMP2/OSR1/SMAD4/TGFBR2/ACVR2A/AMOT/COL12A1/EPB41L5/PHLDB1/RNF2/SETD2/SMAD1/SRF/TAL1/TASOR/TWSG1/COL5A1/GATA6/ITGA5/POGLUT1/SOX7/WNK1/WNT3A/CUL3/GJA1/FN1/FOXC1/APLN/BMPR1A/EXT2/TGIF2/HIRA/WNT5A/SIX2/NOG/NPHP3/POFUT2/PHLDB2/GS…	109
M12538	GOBP_VENTRICULAR_CARDIAC_MUSCLE_TISSUE_DEVELOPMENT	39/7722	56/17872	5.65717e-05	0.000670216	0.00043424	COL11A1/DLL4/DSG2/FGFR2/IRX3/RBPJ/TGFBR3/ZFPM2/PROX1/TGFB2/HEG1/SMAD4/ID2/NOTCH1/ISL1/TGFBR1/LRP2/POU4F1/FOXC1/BMPR1A/SMAD7/HOPX/NOG/RYR2/ZMPSTE24/BMP10/EDNRA/ADAMTS9/FKBP1A/NRG1/HAND1/HEY2/TNNI1/TBX5/CHD7/DSP/MED1/TBX3/PKP2	39
M24745	GOBP_RECEPTOR_LOCALIZATION_TO_SYNAPSE	39/7722	56/17872	5.65717e-05	0.000670216	0.00043424	ARHGAP44/SHISA6/ANKS1B/NLGN1/GRIP1/TAMALIN/GPC6/GPHN/IQSEC2/KIF3B/GPC4/KIF5B/NPTN/SYNJ2BP/ZDHHC3/CACNG2/RELN/SNAP25/STX7/KIF5C/NSG1/NETO1/RAP1A/RAB11A/CACNG4/DLG2/DBN1/VPS35/DLG3/CACNG3/ADAM10/GRIPAP1/KIF17/NPTX1/DLG1/CNIH2/CACNG8/CACNG7/DAG1	39
M14639	GOBP_HEART_VALVE_DEVELOPMENT	44/7722	65/17872	5.72871e-05	0.00067717	0.000438746	ROCK1/ACVR1/BMPR2/DLL4/GATA3/HECTD1/JAG1/MEF2C/RBPJ/SCX/SOX9/ZBTB14/EFNA1/MTOR/ROBO2/ROCK2/TGFB2/SMAD4/SOX4/TGFBR2/MDM4/NOTCH1/NOTCH2/SLIT2/BMPR1A/GJA5/HEY1/MATR3/PRDM1/ADAMTS9/ELN/ROBO1/TNFRSF1A/RB1/TWIST1/HEY2/SNAI1/BMP2/TBX5/NFATC1/SNAI2/MDM2/CCN1/GATA5	44
M16274	GOBP_REGULATION_OF_FILOPODIUM_ASSEMBLY	35/7722	49/17872	5.89513e-05	0.000695283	0.000450482	ARHGAP44/FMR1/DOCK11/FSCN1/NLGN1/NRP1/TGFB3/ARAP1/PPP1R16B/RIPOR2/TENM1/PLPPR5/RAB5A/STAU2/DNM3/FXR1/RALA/FNBP1L/PIK3R1/GPM6A/SRF/EPHB2/FXR2/TGFBR1/TENM2/CDC42/SRGAP2C/WASL/DAAM2/PALM/ARF6/RAB3IP/ABITRAM/RHOQ/DPYSL3	35
M7262	GOBP_REGULATION_OF_DNA_METABOLIC_PROCESS	214/7722	406/17872	6.16707e-05	0.000725732	0.00047021	BCL6/DACH1/MBTD1/MSH3/POLH/PPARGC1A/SMG1/ACTL6A/ATAD5/ATRX/BMPR2/CTNNB1/GATA3/HNRNPA1/HNRNPA2B1/HNRNPD/IGF1R/INO80D/KLF4/MAPKAPK5/OTUD4/PARPBP/PPP4R2/PPP4R3B/RIF1/TFRC/UBE2B/YY1/RFC3/AXIN2/DCP2/EYA1/EYA4/USP7/WT1/DHX36/HMGB1/MAPK1/NEK7/NPAS2/PTGES3/SETMAR/TFDP1/UCHL5/XRN1/KMT2A/OGG1/CDKN1A/KLHL15/KMT5B/KPNA2/SMOC2/TNKS2/CYP1B1/MORF4L2/APAF1/GNL3L/HMBOX1/HNRNPU/ING5/JADE3/KCNK2/KMT5C/KPNA1/MBD2/NU…	214
M17705	GOBP_POSITIVE_REGULATION_OF_CELL_CYCLE	177/7722	329/17872	6.20754e-05	0.000728868	0.000472242	CITED2/MAP3K20/PLCB1/RAD21/APP/ATAD5/ATRX/CCNY/CDC7/E2F8/FGFR2/HES1/IGF1R/LRP6/PHIP/RDX/RHOA/SFPQ/SLC6A4/SPAST/UBE2B/ABL1/ANXA1/CSPP1/PLSCR1/CCND3/CDC73/DYNC1H1/EIF4E/LSM11/MSX1/PROX1/ROCK2/RPS6KB1/RRM2/TFDP1/TGFB2/CCPG1/DUSP3/ANKRD17/BCL2L11/CCND1/CDC23/CEP120/EREG/KIF23/KIF3B/MAP10/MAPRE3/NEUROG1/PKD1/PKD2/RACGAP1/SMOC2/SRPK2/PAFAH1B1/ASCL1/CCNYL1/ADAM17/BTC/CCNT2/DDX3X/DYRK3/ECT2/EZH2/HNRNPU/K…	177
M3318	GOBP_DEVELOPMENTAL_MATURATION	160/7722	294/17872	6.3135e-05	0.000739662	0.000479235	ANKS1A/BCL2/BRD1/C1QL1/DAB2IP/NFIA/RFX3/APP/CFTR/CTNNB1/GATA3/HES1/KLF2/NF1/PTBP3/RBPJ/RHOA/SCARF1/TUT4/NTN4/FOXO3/RECK/SPINK5/STXBP1/BCL11A/CLCN3/LHX6/NR4A2/SNX10/TGFB2/IFT80/NRXN1/ABHD2/ANKRD17/EREG/HIF1A/L3MBTL3/MMP2/S1PR1/VSX1/ZBTB7A/TUSC2/ASCL1/PICALM/ADGRB3/ANKRD27/ATP6AP2/CNTNAP2/FLVCR1/GATA2/MBTPS2/RUNX2/SOX8/TAL1/TUT7/YTHDF2/DISC1/FEM1B/GREM1/HOXA5/PDE3A/RELN/RERE/RET/SLC24A4/UNC13C/GDF1…	160
M16391	GOBP_SODIUM_ION_TRANSPORT	138/7722	249/17872	6.3496e-05	0.000742242	0.000480907	CNTN1/HCN1/KCNK1/SGK1/SLC20A2/SLC24A2/SLC6A17/ADRB2/ANK3/CNNM4/MLLT6/SCN2A/SCN7A/SLC34A2/SLC4A5/SLC6A11/SLC6A14/SLC6A4/UTRN/FGF13/PTPN3/SLC17A6/SLC8A1/ATP1A2/KLHL24/SCN8A/SLC12A2/SLC23A2/SLC38A2/SLC9A8/ANO6/ATP12A/NEDD4L/OSR1/P2RX4/PKD2/SCN1A/SCN2B/SLC17A7/SLC4A4/SLC4A8/SLMAP/WNK3/SCN9A/FGF14/HECW2/NETO2/SERPINE2/SLC4A7/SLC5A3/SLC6A15/SLC9B1/HCN4/SLC24A4/SLC6A1/WNK1/EDN1/SLC6A6/NKAIN1/SLC41A1/SLC…	138
M10708	GOBP_EMBRYONIC_DIGIT_MORPHOGENESIS	40/7722	58/17872	6.4678e-05	0.000754385	0.000488775	MAP3K20/OSR2/CTNNB1/FREM2/FZD6/CREBBP/SALL1/MSX1/SFRP2/BCL2L11/OSR1/SMAD4/BPNT2/FLVCR1/LMBR1/LNPK/NOTCH1/ECE1/GJA1/BMPR1A/IHH/WNT7A/HAND2/INTU/WNT5A/NOG/ALX4/HOXD13/TBX2/CHST11/TBC1D32/B9D1/GNA12/TWIST1/LRP4/HDAC2/GLI3/GRHL2/IFT52/TBX3	40
M15947	GOBP_POSITIVE_REGULATION_OF_TRANSCRIPTION_FROM_RNA_POLYMERASE_II_PROMOTER_INVOLVED_IN_CELLULAR_RESPONSE_TO_CHEMICAL_STIMULUS	20/7722	24/17872	6.5328e-05	0.000760286	0.000492598	ATF2/CARF/RBPJ/HIF1A/SMAD4/SMAD5/CHD6/DLX5/NFE2L2/NOTCH1/RUNX2/SMAD1/SMAD9/VEGFA/EP300/XBP1/BMP2/TP53/JUN/RELA	20
M13884	GOBP_MOLTING_CYCLE	70/7722	114/17872	6.6773e-05	0.000775391	0.000502385	BCL2/KRTAP4-9/LRIG1/ARNTL/CLOCK/CTNNB1/FA2H/FGF7/FGFR2/FZD6/LGR4/NF1/RBPJ/SOX9/ATP7A/FOXE1/LGR5/LHX2/SPINK5/TGFB2/TNFRSF19/APCDD1/FZD3/SMAD4/SOS1/GLI2/ZDHHC21/LDB2/NOTCH1/SAV1/SOX21/NGFR/TRPV3/TRPC4AP/EDA/INTU/KRTAP4-5/WNT5A/FERMT1/PDGFA/ZMPSTE24/TGM3/ALX4/NOM1/NIPBL/ACVR1B/FST/PER1/KRT27/MYSM1/PIAS4/SOSTDC1/LRP4/GORAB/HDAC2/TNF/SNAI1/TMEM79/EPS8L3/TERT/TSKU/FOXQ1/TP63/EGFR/NSUN2/MPZL3/HPSE/LAMA5…	70
M14936	GOBP_POSITIVE_REGULATION_OF_PROTEOLYSIS	198/7722	373/17872	6.71462e-05	0.00077801	0.000504082	ANP32B/ANTXR1/BBC3/DAB2IP/DLC1/FMR1/GSK3B/APP/ARIH1/BAG2/CASP8AP2/F3/HECTD1/HIP1/JAK2/MALT1/PIAS1/RHOA/RNF180/UBQLN1/ATXN3/EFNA1/MAP3K5/PSME4/GCLC/HMGB1/HSPD1/NCSTN/RCHY1/ROCK2/SFRP2/STUB1/TAF1/CARD8/EPHA4/SPON1/ADAM9/AGTPBP1/ANKIB1/BCL2L11/DAB2/EGLN3/REST/RGMA/STAT3/FAS/RNF217/NUB1/PICALM/RNF19B/ACVR1C/APAF1/BCL10/CAV1/CCBE1/DDX3X/EIF2AK3/FBXO22/NFE2L2/SIRT1/SNX9/SOCS4/SUMO1/SUMO2/ASPH/DISC1/FBX…	198
M15236	GOBP_RETROGRADE_TRANSPORT_ENDOSOME_TO_GOLGI	60/7722	95/17872	6.82952e-05	0.000789589	0.000511584	HEATR5B/PIKFYVE/RAB6B/RAB6D/RHOBTB3/TMEM87A/GCC2/SNX3/UBE2O/USP7/ANKFY1/ERC1/GOSR1/SNX8/TBC1D17/EVI5/GBF1/PLEKHJ1/RIC1/STX16/SNX12/CLTC/SNX2/SNX5/STX6/RAB9B/RAB9A/SNX1/CLN5/LMAN1/VPS26A/VTI1B/RAB6A/VPS50/TBC1D5/PREPL/ATP9A/ARFIP1/VAMP3/VPS35/VTI1A/ARL1/RBSN/SPAG9/STX5/VPS53/TBC1D23/PRKN/DENND5A/SURF4/HEATR5A/RAB7A/VPS26B/SNX6/VPS29/RAB6C/VPS54/RNF126/TMED9/PHETA1	60
M15506	GOBP_CEREBRAL_CORTEX_CELL_MIGRATION	32/7722	44/17872	6.91288e-05	0.000795736	0.000515567	DAB2IP/CTNNB1/FBXO45/RHOA/SUN1/ZMIZ1/FGF13/LHX6/LRP8/NDEL1/PAFAH1B1/DISC1/RELN/SLIT2/SRGAP2/POU3F2/CDK5R1/DIXDC1/PEX13/RTN4/CCDC141/SRGAP2C/MBOAT7/ROBO1/NR2E1/P2RY12/FOXG1/EGFR/GLI3/PEX5/MDGA1/FUT10	32
M16792	GOBP_LUNG_ALVEOLUS_DEVELOPMENT	32/7722	44/17872	6.91288e-05	0.000795736	0.000515567	BMPR2/FGFR2/STK40/TGFB3/ASXL1/ATP7A/EDN2/FOXF1/SLC7A11/CREB1/MAN2A1/MYOCD/PTGES3/ATXN1L/NKIRAS1/RC3H2/SMPD3/ABCA12/GATA6/HOXA5/HOPX/FOXA1/MAN1A2/PDGFA/PGR/LIF/NKIRAS2/ADA/PKDCC/TCF21/KDR/IGFBP5	32
M10565	GOBP_CARDIAC_LEFT_VENTRICLE_MORPHOGENESIS	14/7722	15/17872	7.03165e-05	0.000805888	0.000522144	RBPJ/FOXF1/SFRP2/SMAD4/TGFBR2/CPE/NOTCH1/NPY2R/RYR2/GSK3A/EDNRA/HAND1/HEY2/TBX5	14
M12888	GOBP_REGULATION_OF_NUCLEAR_TRANSCRIBED_MRNA_POLY_A_TAIL_SHORTENING	14/7722	15/17872	7.03165e-05	0.000805888	0.000522144	CPEB3/EIF4ENIF1/TOB1/TNRC6B/CNOT7/TENT4B/TNRC6C/TENT4A/AGO2/BTG2/ZFP36/PABPC1/CNOT1/TNRC6A	14
M23968	GOBP_ESTABLISHMENT_OF_RNA_LOCALIZATION	94/7722	161/17872	7.12467e-05	0.000814777	0.000527904	FMR1/SMG1/TOMM20/FYTTD1/HNRNPA1/HNRNPA1L2/HNRNPA2B1/NDC1/NUP35/NUP58/NUP98/QKI/SRSF1/XPO1/YTHDC1/ZC3H11A/NUP133/NUP153/NUP160/RANBP2/EIF5A2/YBX1/G3BP2/AGFG1/BICD2/TGFBR2/ATXN2/AHCTF1/CKAP5/KHSRP/NUP205/NXF1/SETD2/XPOT/ZFP36L1/ATM/IGF2BP2/TSC1/SEH1L/UPF2/KIF5C/NUP50/RBFOX1/ZFP36/PARP11/RAE1/SARNP/SMG7/NCBP2/SIDT1/TERF1/TPR/POM121/ARC/NUP54/TNKS/NUP155/C12orf50/NUP214/NUP210/SIDT2/THOC2/PABPN1/NUP6…	94
M11713	GOBP_POSITIVE_REGULATION_OF_TRANSMEMBRANE_TRANSPORT	120/7722	213/17872	7.21785e-05	0.000823647	0.00053365	CXCL10/ITGB1/TCAF1/ADRB2/AKAP6/AKAP9/ANK3/APPL1/CACNA2D1/CFTR/NR4A3/POU4F2/SORBS1/ABL1/CCR2/C2CD5/KCNN4/ANO6/DRD1/LRRC55/PIK3R1/PKD2/TRDN/WNK3/SLC1A2/ABCB1/ARPP19/BRAF/CXCL9/IFNGR2/KCNA1/MEF2A/NFE2L2/OCLN/OSBPL8/PRKCI/SUMO1/CACNG2/CEMIP/EPHB2/IRS1/MAPK14/PDPK1/RELN/STIM2/WNK1/ACSL1/ARL6IP1/CALM2/EDN1/IGF1/G6PD/INSR/KCNJ2/NOS1/PTH/PDZK1/AZIN1/VMP1/CACNG4/CHP1/DMD/KCNC2/OPRK1/PLCG2/RYR2/ARC/ATP1B3/…	120
M16268	GOBP_NEGATIVE_REGULATION_OF_NEURON_DEATH	118/7722	209/17872	7.28239e-05	0.000827971	0.000536452	BCL2/GABRA5/GDNF/GSK3B/KDM2B/PPARGC1A/ROCK1/SYNGAP1/BDNF/CTNNB1/JAK2/KRAS/MEF2C/NPY/NR4A3/NRP1/OXR1/RHOA/SET/TGFB3/GABRB2/MAP2K4/RASA1/SLC7A11/STXBP1/CHMP4B/GCLC/GCLM/GRIK2/NR4A2/SLC23A2/AP2B1/BTBD10/HIF1A/IL6ST/REST/SORL1/WFS1/NCOA7/CEBPB/HIPK2/INPP5A/NTRK2/PIK3CA/PRKCI/RETREG1/SIRT1/SIX4/TOX3/CSF1/ISL1/WNT3A/MAP3K12/MECP2/POU4F1/TSC1/CD34/VSTM2L/BTG2/GHR/CHL1/CD200/GPNMB/PM20D1/SIX1/WNT1/ADAM8/…	118
M18583	GOBP_INSULIN_RECEPTOR_SIGNALING_PATHWAY	73/7722	120/17872	7.28715e-05	0.000827971	0.000536452	AP3S1/GRB10/GSK3B/NAMPT/APPL1/FOXO1/IGF1R/IGFBP1/PHIP/PIK3C2A/PRKAA1/PTPRE/SORBS1/CAV2/APC/C2CD5/CCND3/PTPRA/RPS6KB1/GAB1/NDEL1/PIK3R1/SESN3/SORL1/PRKCB/GNAI2/IDE/KANK1/NUCKS1/OSBPL8/PIK3CA/PTPN2/SIRT1/SLC39A14/IRS1/SOGA1/PID1/SNX5/PIP4K2C/INSR/OGT/PDK4/BCAR3/GSK3A/DNAI1/PIK3R3/SOCS1/SOCS3/ADIPOR1/GKAP1/PTPN1/NCOA5/AKT2/FER/IL1B/TRIM72/IRS2/SLC27A4/SHC1/FOXO4/NR1H4/ZBTB7B/IGF2/ZNF106/PIP4K2A/RHOQ…	73
M17633	GOBP_REGULATION_OF_DNA_BINDING_TRANSCRIPTION_FACTOR_ACTIVITY	235/7722	451/17872	7.31311e-05	0.000829134	0.000537206	ADGRG3/DAB2IP/FZD4/IL1RAP/NFKBIA/PPARGC1A/SGK1/TCF7L2/TNFSF11/ZIC2/APP/ATF2/BHLHE40/CARF/CLOCK/CREBZF/CTNNB1/FZD6/HES1/ID1/ITCH/JAK2/KLF4/LRP6/MALT1/NEUROG2/PLPP3/POU4F2/PPP3CA/PTCH1/TCF3/TFRC/TRIM6/BMP7/EGLN1/MAPK8/PPP2CB/RNF220/SMARCA4/TRIM13/USP7/CHUK/COPS5/JMY/MAPK10/MED13/MYOCD/PEX14/PROX1/STK3/TAF1/TAX1BP1/TFDP1/CARD8/CYLD/EIF2AK4/ESR1/G3BP2/CMKLR1/E2F1/EPHA5/ERC1/LRP8/NEUROG1/PKD1/PKD2/RLI…	235
M22625	GOBP_REGULATION_OF_SIGNALING_RECEPTOR_ACTIVITY	100/7722	173/17872	7.36306e-05	0.000833005	0.000539713	ITGB1/PDE4D/RASGRF1/SHISA6/ADRB2/AKAP9/APP/DKK3/FSHB/JAK2/MEF2C/NLGN1/NRP1/TAFA4/AREG/CCR2/DLGAP1/KLHL24/NCAPG2/TAF1/ANKRD13C/CNRIP1/EREG/HIF1A/LRPAP1/LYPD6/MINK1/NCOA3/RASGRF2/TAFA1/TSG101/ADAM17/AGTR2/BTC/CLEC12B/DKK2/HOMER1/IFNGR2/NETO2/SOCS4/CACNG2/CBLB/EPHB2/FBXW7/GREM1/NPTXR/RELN/SLC24A4/SOCS5/EDN1/PPARG/NETO1/CACNG4/OPRM1/NOG/ESR2/ARC/PPARA/SERPINE1/SHANK1/ZFYVE28/MTRNR2L3/MTRNR2L4/CALCR/D…	100
M16074	GOBP_NEGATIVE_REGULATION_OF_WNT_SIGNALING_PATHWAY	101/7722	175/17872	7.38784e-05	0.000834019	0.000540371	CXXC4/DAB2IP/FZD4/GRB10/GSK3B/NLK/RBMS3/SHISA6/TCF7L2/TMEM170B/CTNNB1/DACT1/DKK3/FOXO1/FZD6/HIC1/HMGXB4/IGFBP1/LATS1/SOX9/TLE1/TLE4/AXIN2/FOXO3/ZNRF3/APC/FGF9/SFRP2/STK3/VGLL4/CYLD/G3BP1/IFT80/AMER2/APCDD1/BICC1/DAB2/STK11/TMEM64/CAV1/DKK2/LATS2/NOTCH1/NOTUM/SFRP5/SHISA3/WWTR1/GREM1/ISL1/MAPK14/TNN/CBY1/FRZB/JADE1/AMER1/CCDC88C/TRABD2B/MLLT3/WNT5A/CTNND1/SOX13/FERMT1/MCC/NOG/NPHP3/GSK3A/GSC/WWOX/…	101
M24901	GOBP_REGULATION_OF_ACTIN_FILAMENT_ORGANIZATION	147/7722	268/17872	7.41642e-05	0.000835457	0.000541302	ARFGEF1/DLC1/ROCK1/TMSB4Y/CLASP2/CRACD/F2RL1/ID1/LATS1/NCKAP1/NRP1/PAK2/RDX/RHOA/RICTOR/SPTB/TGFB3/WASF3/ABL1/ARAP1/CFL2/FERMT2/MTOR/RASA1/RGS4/TENM1/CAPZA2/ROCK2/SPTBN1/TMOD2/BAG4/EPS8/SEMA5A/ARHGEF10/ARHGEF18/CORO2B/LIMA1/LIMK1/PIK3R1/RHOC/S1PR1/SSH1/SSH2/VASP/MTPN/RHPN2/ADD3/CCDC88A/KANK1/LIMCH1/LPAR1/PIK3CA/PPFIA1/SNX9/TJP1/TMEFF2/TWF1/KIRREL1/MET/PPM1E/SLIT2/TGFBR1/ARPC1A/PFN2/TMOD1/TSC1/CIT…	147
M15683	GOBP_CARDIAC_SEPTUM_MORPHOGENESIS	47/7722	71/17872	7.66246e-05	0.000861332	0.000558067	CITED2/ACVR1/BMPR2/FGFR2/HES1/JAG1/NRP1/NRP2/RBPJ/SEMA3C/TGFBR3/ZFPM2/BMP7/ROBO2/PROX1/TGFB2/SMAD4/SOX4/TGFBR2/NOTCH1/NOTCH2/SAV1/GATA6/ISL1/SLIT2/TGFBR1/LRP2/BMPR1A/PARVA/SMAD7/WNT5A/SOX11/HEY1/NOG/TBX2/NSD2/ROBO1/HAND1/HEY2/TP53/TBX5/FZD2/CHD7/TBX3/MDM2/CCN1/RBM15	47
M10207	GOBP_MEMBRANE_DEPOLARIZATION	54/7722	84/17872	7.75838e-05	0.000868411	0.000562654	BCL2/CACNA1D/HCN1/ANK3/CACNA1C/CACNA2D1/SCN2A/SCN7A/ABL1/PTPN3/SLC8A1/ATP1A2/GCLC/GCLM/SCN8A/NEDD4L/P2RX4/SCN1A/SCN2B/SLMAP/SCN9A/CAV1/CACNG2/HCN4/EDN1/GJA1/KCNJ2/SMAD7/YWHAH/CNGB1/MLLT11/GJA5/SCN3A/BOK/NTSR1/SCN1B/CACNA1I/HCN2/GPD1L/ABCD1/ANK2/HCN3/KDR/DCN/CHRNB2/TBX5/SCN3B/CAMK2D/PARP1/CAV3/BEST2/SCN5A/IFI6/CACNB2	54
M10601	GOBP_REGULATION_OF_PHOSPHATASE_ACTIVITY	54/7722	84/17872	7.75838e-05	0.000868411	0.000562654	GSK3B/MAGI2/ROCK1/JAK2/MEF2C/PPP1R15B/PPP1R2/SLC39A10/MTOR/PPP1R1B/PPP6R3/ROCK2/TGFB2/BAG4/CHP2/CRY2/MASTL/URI1/ITGA1/PPP1R12A/AGTR2/GNAI2/CALM2/NPNT/PPP6R2/TSC1/IKBKB/PPP1R11/PPP4R4/FCRL3/CHP1/LPIN1/MGAT5/ITGA2/BOD1L1/IFNG/PDGFRB/PPARGC1B/GNA12/FKBP1A/MTMR9/PPP1R17/TNF/FKBP1B/RCAN1/SEMA4D/BMP2/CALM1/NUAK1/BOD1L2/PTPA/HSP90B1/TIPRL/CALM3	54
M24899	GOBP_REGULATION_OF_ACTOMYOSIN_STRUCTURE_ORGANIZATION	63/7722	101/17872	7.82221e-05	0.000873701	0.000566081	DLC1/ROCK1/AKAP13/CLASP2/NRP1/PAK2/RHOA/TGFB3/ABL1/ARAP1/FERMT2/MTOR/PROX1/ROCK2/BAG4/ARHGEF10/ARHGEF18/CORO2B/LIMK1/PIK3R1/RHOC/S1PR1/SMAD4/RHPN2/CCDC88A/ECT2/LIMCH1/LPAR1/PPFIA1/TJP1/TMEFF2/MET/PPM1E/TGFBR1/PFN2/EDN1/TSC1/ARHGAP6/CD47/WNT4/CCN2/CDC42/CGNL1/PPM1F/PHLDB2/BMP10/CLASP1/PAK1/PXN/FRMD7/PTGER4/ARHGAP28/NF2/SLC9A1/ITGB1BP1/SERPINF2/SFRP1/ASAP3/RGCC/ACTG1/RAC1/CAV3/MYLK3	63
M12726	GOBP_POSITIVE_REGULATION_OF_FILOPODIUM_ASSEMBLY	23/7722	29/17872	7.98713e-05	0.000890236	0.000576794	FMR1/DOCK11/FSCN1/NLGN1/NRP1/TGFB3/ARAP1/RIPOR2/TENM1/PLPPR5/DNM3/RALA/FNBP1L/PIK3R1/GPM6A/SRF/TGFBR1/TENM2/CDC42/WASL/PALM/RHOQ/DPYSL3	23
M10621	GOBP_POSITIVE_REGULATION_OF_EPITHELIAL_TO_MESENCHYMAL_TRANSITION	37/7722	53/17872	8.0622e-05	0.000896708	0.000580987	ALX1/TCF7L2/ACVR1/CTNNB1/JAG1/TGFB3/AXIN2/BMP7/FERMT2/MTOR/TGFB2/SMAD2/DAB2/SMAD4/TGFB1I1/TGFBR2/TIAM1/BAMBI/EZH2/NOTCH1/WWTR1/GCNT2/ISL1/TGFBR1/FOXC1/COL1A1/LOXL2/IL1B/TWIST1/HDAC2/LEF1/SNAI1/MDK/BMP2/ZNF703/RGCC/IL6	37
M13563	GOBP_SEGMENTATION	64/7722	103/17872	8.14154e-05	0.000899836	0.000583014	ABI1/BASP1/DLL1/FRS2/IRX3/LRP6/NRP1/NRP2/PCDH8/RBPJ/RIPPLY2/SEMA3C/AXIN2/FOXF1/IRX1/MEOX2/WT1/SFRP2/MTF2/EGR2/NEUROG1/OSR1/SMAD4/EPB41L5/NOTCH1/NRARP/TASOR/BMI1/NKX3-1/POGLUT1/WNT3A/ATM/IRX2/FOXC1/BMPR1A/MIB1/SEMA3A/COBL/MLLT3/WNT5A/PCSK6/TDRD15/DMRT2/EP300/CDX2/TBXT/HOXA2/TBX18/LEF1/PLXNA2/TDRD5/SFRP1/TDGF1/TMED2/TP53/HES5/MAFB/TDRD10/TIFAB/PRKDC/TDRD6/TBX3/CDX1/FZD5	64
M25141	GOBP_REGULATION_OF_PROTEIN_LOCALIZATION_TO_PLASMA_MEMBRANE	64/7722	103/17872	8.14154e-05	0.000899836	0.000583014	ARHGAP44/ITGB1/APPL1/HECTD1/SORBS1/ACSL3/TAMALIN/CNST/PTPN9/SPTBN1/TMEM59/DAB2/LDLRAP1/PIK3R1/SQSTM1/WNK3/PLS1/PICALM/KIF5B/PPFIA1/PRKCI/DPP10/EPHB2/PDPK1/STX7/WNT3A/PID1/AR/CLTC/LYPLA1/VPS4A/VTI1B/ATP2C1/ZDHHC7/CSK/IFNG/PRKCH/RER1/LRRC15/AKAP5/ATP2B4/ARF6/GBP1/PKDCC/ZDHHC5/GRIPAP1/GOPC/TNF/ACTB/STAC/NHLRC1/EZR/EGFR/PPP2R5A/ZDHHC2/RHOQ/PGRMC1/LRP1/MRAP2/EPHA3/RSC1A1/DLG1/PRKCE/MMP14	64
M42720	GOBP_POSITIVE_REGULATION_OF_HISTONE_MODIFICATION	64/7722	103/17872	8.14154e-05	0.000899836	0.000583014	BCL6/FMR1/PPARGC1A/AUTS2/CTNNB1/CTR9/GATA3/PAXBP1/RIF1/PHF20/PRDM12/RTF1/KMT2A/KPNA7/MTF2/TADA2B/RPS6KA4/RPS6KA5/SMAD4/TET1/KANSL1/DNMT3B/KMT2E/NELFA/SIRT1/SNW1/ISL1/KAT7/UBE2N/ATM/ING2/JARID2/MECP2/NSD3/SPHK2/MYB/NOS1/OGT/PHF19/VEGFA/RNF20/NAP1L2/NIPBL/CTBP1/TADA2A/LIF/ZNF304/IL1B/GLYR1/PRKD1/PHF1/ZBTB7B/GCG/TP53/PINK1/KANSL2/FAM47E/SMARCB1/SNAI2/WDR61/KDM1A/SART3/BRCA1/LMNA	64
M12387	GOBP_GOLGI_TO_PLASMA_MEMBRANE_TRANSPORT	42/7722	62/17872	8.19214e-05	0.000903078	0.000585115	KIF13A/ANK3/ARFGEF2/RAB10/ACSL3/GCC2/GOLPH3L/CNST/SPTBN1/STEAP2/RAB31/VPS35L/OSBPL5/GOLPH3/PHAF1/LYPLA1/ARL3/GGA3/ATP2C1/LLGL1/EXOC6B/PREPL/EXOC5/MACF1/VAMP3/CSK/GOLGA4/GOLGA7/NSF/PKDCC/SYS1/GOPC/VAMP2/RAB26/EXOC8/EXOC6/STXBP6/RSC1A1/BLZF1/VAMP4/GGA2/RABEP1	42
M2472	GOBP_MRNA_PROCESSING	256/7722	496/17872	8.20513e-05	0.000903078	0.000585115	C1QBP/CPEB3/FMR1/MBNL2/PPARGC1A/RBM27/SF3B1/SNRPB2/WTAP/APP/CNOT6L/CTR9/CWC22/HNRNPA1/HNRNPA1L2/HNRNPA2B1/KIN/MBNL1/NUP98/PAN3/PAXBP1/PPP4R2/PRPF38B/PRPF8/PSIP1/PTBP3/QKI/RBM22/RPRD1A/RPRD1B/SFPQ/SRSF1/SRSF11/SRSF2/SYF2/TRA2A/TTF2/YTHDC1/ZNF326/ADARB2/KHDRBS3/MBNL3/SFSWAP/ZNF830/CDC73/DHX36/KHDRBS2/LSM11/PCF11/PPIE/PPP1R8/PRPF39/SAFB/SCAF8/SRSF10/TRA2B/YBX1/BARD1/DYRK1A/FXR1/SON/ADARB1/CMTR2/DDX5…	256
M23321	GOBP_NEGATIVE_REGULATION_OF_PROTEIN_DEPHOSPHORYLATION	26/7722	34/17872	8.27028e-05	0.000908352	0.000588532	GSK3B/ROCK1/PPP1R16B/PPP1R1B/PPP1R8/ROCK2/CRY2/MASTL/ARPP19/GNAI2/YWHAB/IKBKB/PPP1R11/PPP4R4/MFHAS1/MGAT5/BOD1L1/YWHAE/FKBP1A/ENSA/TNF/FKBP1B/SWAP70/BOD1L2/PTPA/TIPRL	26
M13090	GOBP_CARDIAC_VENTRICLE_MORPHOGENESIS	48/7722	73/17872	8.33027e-05	0.00090999	0.000589593	COL11A1/DLL4/FGFR2/GATA3/JAG1/MEF2C/RBPJ/SEMA3C/TGFBR3/ZFPM2/FOXF1/PROX1/SFRP2/TGFB2/HEG1/HIF1A/SMAD4/SOX4/TGFBR2/CPE/NOTCH1/ISL1/TGFBR1/LRP2/POU4F1/FOXC1/BMPR1A/SMAD7/NPY2R/HAND2/SOX11/HEY1/NOG/RYR2/GSK3A/BMP10/EDNRA/FKBP1A/NRG1/HAND1/HEY2/TNNI1/TBX5/CHD7/GRHL2/DSP/MED1/PKP2	48
M22818	GOBP_POSITIVE_REGULATION_OF_MACROAUTOPHAGY	48/7722	73/17872	8.33027e-05	0.00090999	0.000589593	BAG3/ADRB2/GNAI3/RAB3GAP2/ULK1/WAC/WIPI1/PAFAH1B2/TRIM13/VDAC1/SESN1/FYCO1/HIF1A/SESN3/MOAP1/PRKAA2/SH3GLB1/SIRT1/SNX18/TSC1/VPS13D/C9orf72/PIP4K2C/SCOC/SPTLC1/SNX30/ELAPOR1/SMCR8/TBK1/EPM2A/LARP1/BNIP3L/BNIP3/CALCOCO2/NOD1/NOD2/SNX4/MAP3K7/KDR/DCN/SPTLC2/RIPK2/PINK1/PIP4K2A/UVRAG/RAB3GAP1/SLC25A4/RALB	48
M11828	GOBP_PROTEIN_LOCALIZATION_TO_LYSOSOME	33/7722	46/17872	8.33697e-05	0.00090999	0.000589593	AP4M1/M6PR/LAMP2/ZFYVE16/GCC2/SORT1/ROCK2/GPR137B/HSPA8/RNF128/SNX16/SORL1/AP3B1/CACNG2/GGA3/RTN4/VPS4A/CACNG4/NCOA4/ATP13A2/CACNG3/GNPTAB/SCARB2/RAB7A/AP3M1/NEDD4/SH3BP4/KICS2/CLU/CD81/MEAK7/CACNG8/CACNG7	33
M29284	GOBP_NEGATIVE_REGULATION_OF_CANONICAL_WNT_SIGNALING_PATHWAY	84/7722	142/17872	8.99829e-05	0.000978782	0.000634164	DAB2IP/FZD4/GSK3B/RBMS3/SHISA6/TCF7L2/TMEM170B/CTNNB1/DACT1/DKK3/FOXO1/FZD6/IGFBP1/LATS1/SOX9/TLE1/TLE4/AXIN2/FOXO3/ZNRF3/APC/SFRP2/STK3/CYLD/G3BP1/AMER2/BICC1/DAB2/STK11/TMEM64/CAV1/DKK2/LATS2/NOTCH1/NOTUM/SFRP5/SHISA3/WWTR1/GREM1/ISL1/MAPK14/TNN/CBY1/FRZB/JADE1/AMER1/CCDC88C/MLLT3/WNT5A/CTNND1/SOX13/FERMT1/MCC/NOG/NPHP3/GSK3A/CDH2/LIMD1/HECW1/LMBR1L/EGR1/CSNK1A1/PRKN/PTPRO/SOSTDC1/LRP4/TPBGL/TL…	84
M14071	GOBP_CELLULAR_RESPONSE_TO_IONIZING_RADIATION	49/7722	75/17872	9.00435e-05	0.000978782	0.000634164	MAP3K20/NET1/CLOCK/GATA3/SFRP2/BARD1/CDKN1A/TNKS1BP1/CRYAB/ECT2/NUCKS1/SIRT1/YAP1/MAPK14/ATM/GADD45A/INO80/ZMPSTE24/RHOB/RAD51AP1/NIPBL/EGR1/HMGA2/HSPA5/TLK2/ELK1/BLM/HUS1/IFI16/RAD9B/TMEM109/ATR/FBXO4/SFRP1/RAD1/TP53/H2AX/LIG4/TP53BP1/TSPYL5/BRCA2/GTF2H5/TANK/SNAI2/KDM1A/MDM2/RHNO1/BRCA1/SWI5	49
M13894	GOBP_SUBSTRATE_ADHESION_DEPENDENT_CELL_SPREADING	67/7722	109/17872	9.0558e-05	0.000982349	0.000636475	ANTXR1/C1QBP/FZD4/CORO1C/DOCK1/ITGAV/NRP1/PEAK1/RHOA/NTN4/ABL1/EFNA1/FERMT2/HAS2/ITGA4/TEK/NTNG1/ITGA8/DAB2/PIK3R1/SRCIN1/CRK/CSPG5/KANK1/TMEFF2/USH2A/CRKL/SRGAP2/DOCK5/FN1/RADIL/PTK2/LAMC1/PARVA/RREB1/RAB1A/CDC42/SPRY4/VAMP3/PXN/KIF14/TRIOBP/BVES/EFNA5/FGB/ATRN/FER/GBP1/ARPC2/EPHB3/ITGB1BP1/LIMS1/AKIP1/AXL/LIMS2/MDK/FGA/ATRNL1/FGG/ARHGEF7/RAC1/NEDD9/PREX1/ACTN4/LAMA5/MEGF9/LAMC3	67
M12510	GOBP_REGULATION_OF_PEPTIDYL_SERINE_PHOSPHORYLATION	85/7722	144/17872	9.11093e-05	0.0009863	0.000639035	BCL2/GGNBP2/PDE4D/AKAP9/APP/BDNF/LATS1/PLCL2/PRKAA1/RICTOR/SPRY2/TFRC/TRIM6/PDCD10/TENM1/SFRP2/BAG4/NSD1/CAPRIN2/OSM/TNKS1BP1/BRAF/CAV1/FNIP2/NTRK2/PIK3CA/TXN/RET/SH2D3C/WNT3A/PFN2/GADD45A/CNOT9/NOS1/SMAD7/VEGFA/WNT5A/MTCP1/BCAR3/DMD/FNIP1/IFNA2/IFNA8/PPM1F/PTEN/RAF1/RASSF2/TBK1/NTF3/PAK1/PWP1/BDKRB2/CALCR/IFNG/PAQR3/ATP2B4/BAK1/LIF/NTRK3/SH2D3A/SPTBN4/HGF/CSF3/NCK2/GPD1L/TNF/PRKD1/STK4/ARAF/IL11…	85
M15056	GOBP_ODONTOGENESIS_OF_DENTIN_CONTAINING_TOOTH	57/7722	90/17872	9.19377e-05	0.000991769	0.000642578	BCL11B/PDGFRA/ACVR2B/ATF2/CFTR/CNNM4/CTNNB1/DLX2/JAG2/MMP20/NECTIN1/BMP7/ENAM/TNFRSF11B/WDR72/MSX1/APCDD1/BCL2L11/GLI2/ACVR2A/RUNX2/SMPD3/CSF1/GATA6/NGFR/SLC24A4/FOXC1/BMPR1A/EDA/HAND2/KLK5/DSPP/DLX3/PPARA/SERPINE1/FST/DMRT3/CTNNA1/RELT/FAM20C/NF2/NKX2-3/SOSTDC1/LRP4/HAND1/HDAC2/LEF1/RSPO2/BMP2/TP63/ANKRD11/TRAF6/ODAPH/GLI3/STIM1/SCN5A/LAMA5	57
M2497	GOBP_MICROTUBULE_ORGANIZING_CENTER_ORGANIZATION	86/7722	146/17872	9.21649e-05	0.000991769	0.000642578	CEP192/CEP76/CHD3/CLASP2/CTNNB1/GOLGA2/KIF11/KIF3A/PARD6B/SGO1/XPO1/GCC2/MDM1/PCM1/CHMP4B/KAT2B/ROCK2/HAUS6/ARHGEF10/CEP120/HAUS8/KIF3B/NDEL1/NIN/PKD2/SSX2IP/TRIM37/PAFAH1B1/PPP1R12A/CCP110/CKAP5/CNTLN/PLK2/SIRT1/TMEM67/TUBE1/MARK4/NEK2/VPS4B/GADD45A/UBXN2B/USP33/NSFL1C/ARL2/CHEK1/CDK5RAP2/CEP44/CHMP5/CDK1/CENATAC/CEP135/DZIP1/CHMP1B/CLASP1/POC1B/CETN1/CEP68/DEUP1/CEP152/SASS6/HAUS4/FBXW11/CEP85/…	86
M13079	GOBP_REGULATION_OF_DENDRITIC_SPINE_DEVELOPMENT	38/7722	55/17872	9.23669e-05	0.000991769	0.000642578	CPEB3/FMR1/TANC2/MEF2C/NLGN1/PPFIA2/EFNA1/DHX36/EIF4G2/STAU2/DNM3/NGEF/CAPRIN2/LRP8/PAFAH1B1/C21orf91/SDK1/DISC1/EPHB2/RELN/DLG5/ACTR2/CAPRIN1/PAK3/SRGAP2C/UBE3A/DBN1/MAPK6/PTEN/SHANK1/CUX2/ASAP1/CAMK2B/ARF6/HDAC2/BHLHB9/EEF2K/BAIAP2	38
M42617	GOBP_HEART_VALVE_MORPHOGENESIS	38/7722	55/17872	9.23669e-05	0.000991769	0.000642578	ROCK1/ACVR1/BMPR2/DLL4/GATA3/JAG1/MEF2C/SCX/SOX9/EFNA1/MTOR/ROBO2/ROCK2/TGFB2/SMAD4/SOX4/TGFBR2/MDM4/NOTCH1/NOTCH2/SLIT2/BMPR1A/GJA5/HEY1/ADAMTS9/ELN/ROBO1/RB1/TWIST1/HEY2/SNAI1/BMP2/TBX5/NFATC1/SNAI2/MDM2/CCN1/GATA5	38
M16149	GOBP_REGULATION_OF_INTRACELLULAR_TRANSPORT	178/7722	333/17872	9.40246e-05	0.00100752	0.000652781	ANP32B/ARHGAP44/BAG3/BAP1/BBC3/CTDSPL2/GSK3B/PGAP1/PPP1CC/TCAF1/TCF7L2/XPO4/ANK3/ICE1/JAK2/MAP2/NF1/NUP58/PPM1A/PRKAA1/RAB11B/RBM22/RDX/WWC1/XPO1/ZIC1/GCC2/MAPK8/NUP153/PCM1/PDCD10/SNX3/TAMALIN/TENM1/USP7/C2CD5/DYNC1H1/MAPK1/MTCL1/BAG4/BARD1/RAB21/ARHGAP1/CHP2/DAB2/DENND10/DERL2/DNAJC27/KCNB1/LDLRAP1/NDEL1/PIK3R1/SAR1B/SORL1/STK11/TBC1D20/YOD1/CRYAB/PPP1R12A/TARDBP/ECT2/MDFIC/OAZ1/PKIG/SAR1A/SETD…	178
M40351	GOBP_REGULATION_OF_HEART_CONTRACTION	119/7722	212/17872	9.5451e-05	0.00102073	0.00066134	ATP2A2/CACNA1D/PDE4D/AKAP9/CACNA1C/CACNA2D1/DSG2/IRX3/JAK2/THRB/EDN2/FGF13/RGS4/SLC8A1/ATP1A2/GJC1/RNLS/TGFB2/ABCC9/CHRM2/P2RX4/SCN2B/THRA/TRDN/AGTR2/CAV1/MEF2A/PDE4B/SUMO1/TMEM65/CXADR/HCN4/ISL1/CALM2/EDN1/GJA1/TMEM161B/CORIN/APLN/DMPK/KCNJ2/NOS1/SEMA3A/SMAD7/CCN2/RGS2/ADRA1A/ATP1A3/FOXN4/GJA5/HOPX/KCNJ5/POPDC2/DMD/PIK3CG/RYR2/TRPV1/GSK3A/ZMPSTE24/ADRB1/PDE5A/CLIC2/BMP10/NUP155/AVPR1A/EDNRA/TBX2…	119
M11299	GOBP_PROTEIN_IMPORT	118/7722	210/17872	9.59948e-05	0.00102446	0.000663761	BAG3/EIF4ENIF1/ELAVL1/KPNA4/NFKBIA/TOMM20/APPL1/ATF2/JAK2/KPNA3/LAMP2/NF1/NUP35/NUP58/NUP98/PEX5L/PPP3CA/RBM22/ZIC1/NUP133/NUP153/NXT2/RANBP2/APPL2/CSE1L/FGF9/HSPD1/IPO4/PEX14/STK3/KPNA7/TNPO1/CDKN1A/CHP2/CRY2/DRD1/HSPA8/KPNA2/PIK3R1/RAB8B/SQSTM1/STAT3/TXNIP/TARDBP/DNAJC15/ECT2/KPNA1/MDFIC/NOTCH1/PEX3/PKIG/SUMO1/UBR5/CBLB/MAPK14/E2F3/IPO7/NUP50/PEX13/CDK1/SIX2/CHP1/FERMT1/RGPD5/RGPD6/RGPD8/TPR/PO…	118
M14476	GOBP_CARDIAC_MUSCLE_CELL_ACTION_POTENTIAL	50/7722	77/17872	9.6817e-05	0.00103115	0.000668094	ATP2A2/CACNA1D/AKAP9/ANK3/CACNA1C/CACNA2D1/DSG2/FGF13/SLC8A1/ATP1A2/GJC1/NEDD4L/SCN1A/SCN2B/SLMAP/CAV1/CXADR/HCN4/GJA1/TMEM161B/KCNJ2/GJA5/KCNJ5/DMD/RYR2/NUP155/ATP1B1/YWHAE/SCN1B/DSC2/HCN2/KCNIP2/GPD1L/TBX18/ANK2/NOS1AP/KCNE1/SCN3B/CAMK2D/CALM1/RNF207/CTNNA3/DSP/CAV3/DLG1/SCN5A/FGF12/CALM3/CACNB2/PKP2	50
M12058	GOBP_REGULATION_OF_EPITHELIAL_CELL_DIFFERENTIATION	92/7722	158/17872	9.7061e-05	0.00103166	0.000668427	GDNF/KLF7/PLCB1/RFX3/ROCK1/VEZF1/ZEB1/CTNNB1/DLL1/GATA3/HES1/ID1/JAG1/KIAA1109/PTCH1/SOX9/SPRED1/SPRY1/SPRY2/VCL/ROCK2/KDF1/CCND1/NCOA3/OSR1/TMEM100/ASCL1/PPP1R12A/ZDHHC21/CAV1/CD24/CEBPB/EZH2/NOTCH1/PROM1/SPRED2/STAT5B/WWTR1/YAP1/ZFP36L1/ABCA12/APOLD1/PRKX/BTG1/FRZB/PRLR/FOXC1/FGF2/IKBKB/VEGFA/ZFP36/WNT9B/DSPP/ACVRL1/MYCL/SERPINE1/SRSF6/STAT1/CDKN1B/IFNG/PRKCH/FOXJ2/LIF/TNFRSF1A/IL1B/NODAL/GRHL1…	92
M11421	GOBP_REGULATION_OF_AXON_GUIDANCE	11/7722	11/17872	9.7581e-05	0.0010351	0.000670656	FEZF2/MYCBP2/NRP1/POU4F2/TBR1/TUBB2B/YTHDF1/SLIT2/VEGFA/NOVA2/PTPRO	11
M16767	GOBP_VASCULAR_PROCESS_IN_CIRCULATORY_SYSTEM	144/7722	263/17872	9.78159e-05	0.00103551	0.000670921	ABCC5/ROCK1/SLC6A17/ADRB2/AGTR1/AKAP12/BMPR2/CD38/F2RL1/HTR2A/KLF2/PIK3C2A/RHOA/SLC2A13/SLC6A4/TFRC/ABL1/EDN2/FERMT2/SLC8A1/TEK/ATP1A2/GCLC/GCLM/PTPRJ/ROCK2/SLC12A2/ABCC9/OXTR/SLC38A2/DOCK4/DRD1/GUCY1A1/MMP2/SLC4A4/SLC4A8/ITGA1/SLC1A2/ZDHHC21/ABCB1/ABCG2/AGTR2/CAV1/CYSLTR1/OCLN/PRKG1/SLC5A3/SLC7A2/TJP1/YES1/ATP8A1/ECE1/PDE3A/SLC6A1/SLIT2/EDN1/LRP2/SLC44A1/SLC6A6/DOCK5/PER2/SLC7A3/ARHGAP42/FOXC1/P…	144
M10349	GOBP_ACTIN_FILAMENT_BUNDLE_ORGANIZATION	95/7722	164/17872	9.86355e-05	0.00103805	0.000672562	DLC1/ITGB1/ROCK1/CLASP2/FSCN1/ID1/NRP1/PAK2/RDX/RHOA/SORBS1/TGFB3/ABL1/ARAP1/FERMT2/MTOR/PDCD10/ROCK2/TNFAIP1/BAG4/EPS8/ARHGEF10/ARHGEF18/CALD1/CORO2B/LIMA1/LIMK1/PIK3R1/RHOC/S1PR1/PLS1/RHPN2/CCDC88A/LIMCH1/LPAR1/PPFIA1/SRF/TJP1/TMEFF2/MET/PPM1E/SHTN1/TGFBR1/PFN2/CUL3/TSC1/ARHGAP6/CD47/WNT4/CCN2/CDC42/CGNL1/PLS3/PPM1F/PHLDB2/ACTN1/SHANK1/CLASP1/PAK1/PXN/ADD2/FRMD7/PTGER4/FAM107A/ELN/SHROOM2/ARHGA…	95
M13473	GOBP_FACE_DEVELOPMENT	34/7722	48/17872	9.86857e-05	0.00103805	0.000672562	CRISPLD1/PDGFRA/ZFAND5/SCX/TGFB3/ALDH1A3/MAPK1/MSX1/MMP2/DLX5/SKI/SRF/ASPH/PAX9/RARA/TIPARP/CSRNP1/MAP2K1/PLEKHA1/WNT5A/NOG/RAF1/EDNRA/NIPBL/EP300/COL1A1/ARID5B/LEF1/RRAS/SGPL1/ANKRD11/CHD7/GRHL2/RAB3GAP1	34
M15038	GOBP_AUTONOMIC_NERVOUS_SYSTEM_DEVELOPMENT	34/7722	48/17872	9.86857e-05	0.00103805	0.000672562	GDNF/CTNNB1/GATA3/HES1/NF1/NRP1/NRP2/INSM1/VCAM1/ADARB1/EGR2/FZD3/SOX4/ASCL1/SOX8/NAV2/RET/FN1/PLXNA4/SEMA3A/TFAP2A/HAND2/SOX11/SIX1/HOXB2/EDNRA/GBX2/KIF26A/TFAP2B/TP63/ACKR3/ISX/TLX2/PHACTR4	34
M12333	GOBP_NEGATIVE_REGULATION_OF_CELLULAR_RESPONSE_TO_GROWTH_FACTOR_STIMULUS	70/7722	115/17872	9.89425e-05	0.00103805	0.000672562	CTDSPL2/DAB2IP/BMPER/FBN1/GATA3/LEMD3/PPM1A/SPRY1/SPRY2/TOB1/ABL1/EPN2/CASK/SFRP2/TRIM33/SORL1/BAMBI/UBE2D1/PIK3CB/SMURF2/AGTR2/HIPK2/NOTCH1/SKI/SKIL/TNFAIP6/TWSG1/UBE2D3/VWC2/GREM1/NGFR/SLIT2/LRP2/PPARG/SPART/SULF1/FSTL3/ADGRA2/SULF2/APLN/FGF2/SMAD7/SMURF1/WNT4/WNT5A/HJV/WNT1/CXCL13/NOG/SPRY4/IL12A/PTPN1/ATP2B4/RBPMS2/SOSTDC1/CFLAR/GREM2/NIBAN2/MMRN2/CADM4/SFRP1/DCN/SEMA6A/SHISA2/CRIM1/NEDD4/CHR…	70
M6350	GOBP_NEGATIVE_REGULATION_OF_BINDING	96/7722	166/17872	9.90397e-05	0.00103805	0.000672562	ATP2A2/GSK3B/NFKBIA/ROCK1/ADRB2/BAG2/BTAF1/DACT1/GOLGA2/ID1/JAK2/MAP2/PPP3CA/RSF1/ITGA4/LHX2/MAPK8/STYX/IFIT1/MSX1/PEX14/STUB1/TAF1/CCL23/MITD1/CDKN1A/DAB2/E2F1/LRPAP1/RGMA/SORL1/TMBIM6/CAV1/EPB41L5/GNL3L/SIN3A/SUMO1/DISC1/FBXW7/NEK2/ERCC4/USP33/C9orf72/GTPBP4/PER2/SUMO3/B2M/HAND2/IFIT2/TDG/SOX11/CARD18/TTBK1/HEY1/NOG/SUMO4/ADNP/PPARA/SP100/TNKS/WAPL/FRMD7/PTPRF/ZNF304/ARHGAP28/CSNK1E/HMGA2/P2RY1…	96
M13872	GOBP_REGULATION_OF_PROTEASOMAL_PROTEIN_CATABOLIC_PROCESS	108/7722	190/17872	9.98122e-05	0.00104407	0.000676463	DAB2IP/FMR1/GSK3B/ARIH1/BAG2/HECTD1/PIAS1/RNF180/UBQLN1/USP25/WAC/XPO1/ATXN3/STYX/TMF1/USP7/GCLC/MTM1/RCHY1/STUB1/TAF1/UCHL5/ANKIB1/DAB2/PKD1/RNF217/NUB1/RNF19B/CAMLG/CAV1/FBXO22/NFE2L2/RYBP/SOCS4/SUMO1/SUMO2/UBE2K/FBXW7/N4BP1/OPHN1/RNF144A/SH3RF1/SOCS5/RAD23B/BAG5/FOXF2/UBB/USP13/ZER1/BTRC/COP1/DESI1/LAMP3/OGT/RNF144B/SMAD7/SVIP/GLMN/RNFT2/PSMC6/UFL1/RNF19A/MAPK9/PABIR1/UBQLN2/CSNK1D/GSK3A/ARIH2…	108
M10860	GOBP_NUCLEOTIDE_BINDING_DOMAIN_LEUCINE_RICH_REPEAT_CONTAINING_RECEPTOR_SIGNALING_PATHWAY	21/7722	26/17872	0.000102376	0.00106665	0.000691098	NFKBIA/ITCH/XIAP/CYLD/SLC46A2/OTULIN/ERBIN/SLC15A4/TNFAIP3/SLC15A2/LACC1/NOD2/RNF34/HSPA1B/MAP2K6/MAP3K7/BIRC2/RIPK2/BIRC3/PTPN22/RELA	21
M12035	GOBP_CELL_DIFFERENTIATION_INVOLVED_IN_EMBRYONIC_PLACENTA_DEVELOPMENT	21/7722	26/17872	0.000102376	0.00106665	0.000691098	E2F8/HECTD1/NR2F2/STK3/E2F7/ST14/DNAJB6/SOCS3/PRDM1/EOMES/LIF/HAND1/SNAI1/STK4/PLK4/CASP8/PLG/GRHL2/SENP2/GCM1/FZD5	21
M11863	GOBP_NEGATIVE_REGULATION_OF_SMALL_GTPASE_MEDIATED_SIGNAL_TRANSDUCTION	39/7722	57/17872	0.000104602	0.0010877	0.000704733	ARHGAP44/BCL6/DAB2IP/DLC1/ITGB1/SYNGAP1/ARHGAP12/NF1/SCAI/SPRY1/SPRY2/PPP2CB/RASA1/RIPOR2/ABL2/TGFB2/TNFAIP1/HEG1/MFN2/RASA2/RABGEF1/KANK1/EPHB2/MET/SLIT2/CD2AP/CUL3/ARHGAP42/ADRA1A/CGNL1/SPRY4/ARHGAP24/FLCN/TRIM67/LZTR1/CYRIB/KCTD10/ARHGAP35/MAPKAP1	39
M15710	GOBP_GLYCOSYLATION	136/7722	247/17872	0.000107103	0.00111151	0.000720159	ARFGEF1/B3GNT9/DPY19L4/TMEM165/TMTC1/B3GLCT/B3GNT2/COG7/DPM1/FUT9/GOLGA2/MAN1A1/ST8SIA4/TET2/TET3/TMTC2/TMTC4/TRAK1/A4GNT/GFPT1/MAN2A1/ST6GALNAC3/TMEM59/EOGT/GXYLT1/B3GALT2/SERP1/ST3GAL1/ST6GALNAC6/TET1/TRIP11/B3GALNT1/GALNT13/GALNT4/MAGT1/MGAT4A/PLOD2/RXYLT1/TUSC3/B3GNT7/DPY19L3/GALNT3/GALNT7/GCNT2/NUS1/POGLUT1/IL15/ST8SIA5/EXTL3/GLT6D1/STT3B/CLN5/ST6GALNAC4/EXT2/GRM7/LARGE2/MAN2A2/OGT/ST8SIA3/C…	136
M22162	GOBP_NUCLEAR_TRANSCRIBED_MRNA_CATABOLIC_PROCESS	74/7722	123/17872	0.000108787	0.00112677	0.000730049	CPEB3/EIF4ENIF1/SMG1/CNOT6/CNOT6L/ERI1/HNRNPD/PAN3/RC3H1/TOB1/TUT4/DCP2/SAMD4A/CNOT2/DHX36/PNRC2/XRN1/YBX1/TNRC6B/AGO1/CNOT7/DDX5/NANOS1/GSPT1/HNRNPU/RC3H2/TENT2/TENT4B/TNRC6C/TUT7/ZFP36L1/ZFP36L2/CASC3/DCP1A/ATM/NOCT/TENT4A/ETF1/CNOT8/THRAP3/UPF2/AGO2/BTG2/CSDE1/ZFP36/SMG7/NCBP2/PABPC1/SYNCRIP/SAMD4B/DHX34/PATL1/DCP1B/PELO/PDE12/LSM4/PAN2/IGF2BP1/DIS3/TTC37/XRN2/EXOSC7/CNOT1/EXOSC3/A1CF/PAIP1/RN…	74
M23812	GOBP_PHOSPHATIDYLINOSITOL_PHOSPHATE_BIOSYNTHETIC_PROCESS	45/7722	68/17872	0.000109551	0.00113245	0.000733728	IP6K1/SMG1/EFR3A/FAM126A/FAM126B/IPMK/PIK3C2A/PIK3R4/PIKFYVE/OCRL/ATG14/PIK3R1/SOCS6/PIK3CB/BPNT2/PIK3CA/SOCS4/TMEM150A/ITPKC/SOCS5/ATM/PIP4K2C/SYNJ1/INPP1/PI4K2B/PIK3CG/PIK3R3/SOCS1/SOCS3/SYNJ2/PIP5K1C/IP6K2/PIK3C2B/INPP4A/PI4KB/PIP4K2A/BPNT1/PIP5K1B/SOCS7/UVRAG/SOCS2/TTC7B/EFR3B/PIK3CD/SLA2	45
M15227	GOBP_BONE_MORPHOGENESIS	61/7722	98/17872	0.000110203	0.00113627	0.000736205	CITED2/OSR2/ATF2/BMPR2/FGFR2/MEF2C/MEF2D/RIPPLY2/SCX/SOX9/TGFB3/AXIN2/CYP26B1/HAS2/MSX1/SFRP2/IFT80/NEUROG1/TGFBR2/TRIP11/BPNT2/DLX5/RUNX2/SKI/SMPD3/COL27A1/RARA/INSIG1/FOXC1/NPPC/ATG9A/EXT2/GHR/IHH/RARB/TFAP2A/NAB1/ZMPSTE24/FGF18/PAPPA2/FOXN3/CHSY1/COL1A1/COL2A1/COL3A1/SERPINH1/CSGALNACT1/RAB23/TWIST1/TMEM119/TSKU/MMP13/MMP16/STC1/PEX7/TIFAB/GLI3/INSIG2/CDX1/GLG1/MMP14	61
M12274	GOBP_NEGATIVE_REGULATION_OF_GENE_EXPRESSION_EPIGENETIC	52/7722	81/17872	0.000110351	0.00113627	0.000736205	DNMT3A/CREBZF/CTR9/PPM1D/RIF1/CBX3/LHX2/BAHD1/EZH1/L3MBTL3/TET1/ZNFX1/EZH2/FAM172A/MBD2/PIK3CA/SIN3A/SIRT1/TASOR/UBR2/BMI1/H3-3B/MECP2/EPC1/HDAC5/TPR/BEND3/ZNF445/NDN/CTBP1/SETDB1/SETDB2/ZNF304/HMGA2/RB1/ZDBF2/PHF2/PPHLN1/RESF1/SMCHD1/CTCF/ATF7IP/AICDA/ATF7IP2/KMT2D/BAZ2A/MACROH2A2/MACROH2A1/H1-0/MPHOSPH8/HELLS/KDM1A	52
M10808	GOBP_EMBRYONIC_SKELETAL_SYSTEM_DEVELOPMENT	76/7722	127/17872	0.000113104	0.00116235	0.0007531	ALX1/DSCAML1/HOXA1/MBTD1/OSR2/PDGFRA/SP3/ZEB1/COL11A1/CTNNB1/DLX2/FGFR2/HOXA9/KIAA1217/SCX/TGFB3/BMP7/EYA1/HOXC6/IRX5/FGF9/SMAD2/OSR1/TGFBR2/ACVR2A/FLVCR1/RDH10/RUNX2/SETD2/SIX4/HOXA5/NDST1/TGFBR1/HOXA3/HOXD1/SULF1/SATB2/SLC2A10/SULF2/IHH/TFAP2A/HAND2/WNT5A/SOX11/SIX1/SIX2/WNT9B/XYLT1/HOXB2/NOG/PAX5/PCSK5/DMRT2/GSC/ALX4/EDNRA/CHST11/NIPBL/SLC39A3/COL1A1/COL2A1/HOXB7/NODAL/TWIST1/HOXA2/PBX1/HOXA4/…	76
M42806	GOBP_REGULATED_EXOCYTOSIS	130/7722	235/17872	0.000113845	0.00116769	0.000756559	ARL8B/ATP2A2/FMR1/GSK3B/F2RL1/HTR2A/NLGN1/NR4A3/RAB10/RAB11B/RAB11FIP2/SYNGR3/CCR2/CNR1/FOXF1/PCLO/RAP1B/STXBP1/SYN2/CASK/CHRNA5/RAB5A/RASGRP1/STEAP2/RAB31/DRD1/KCNB1/PTGDR/RAB11FIP1/RAB11FIP5/REST/SCAMP5/SLC4A8/STXBP5/TRPV6/PRKCB/RABGEF1/SYT15/VAMP7/CSPG5/CTBP2/ERC2/GATA2/GNAI2/NOTCH1/SYT4/ABCA12/PDPK1/SNAP25/SYT1/UNC13C/BACE1/PFN2/ADCY1/RAPGEF4/SPHK2/SYT6/RIMS2/SYT13/FBXL20/STXBP3/SYNJ1/SYT3/UN…	130
M16014	GOBP_REGULATION_OF_GLIOGENESIS	62/7722	100/17872	0.000114537	0.00117208	0.000759405	PPP1CC/CTNNB1/DLX2/HES1/ID4/NF1/PLAG1/MTOR/RHEB/E2F1/EGR2/IL6ST/LDLR/TP73/CXCR4/EZH2/ID2/NOTCH1/PRKCI/SERPINE2/SKI/SOX8/DICER1/LRP2/GFAP/RNF10/SYNJ1/LYN/UFL1/SOX11/NR1D1/TTBK1/NOG/PRKCH/ASPA/DAAM2/LIF/KDM4A/NR2E1/IL1B/NTRK3/DUSP10/NF2/TLR2/HDAC2/TNF/RNF112/CLCF1/LIN28A/MDK/BMP2/PTN/ZNF365/MAG/HES5/MYC/PTPRZ1/TENM4/IL6/CERS2/GPR37L1/DAG1	62
M14603	GOBP_ESTABLISHMENT_OF_PROTEIN_LOCALIZATION_TO_VACUOLE	35/7722	50/17872	0.00011494	0.00117208	0.000759405	AP4M1/M6PR/LAMP2/PIK3R4/ZFYVE16/GCC2/SORT1/HSPA8/SNX16/SORL1/AP3B1/STAM/CACNG2/VPS13D/VPS37A/GGA3/SMURF1/VPS4A/CACNG4/MON1B/VPS13C/NCOA4/TNFAIP3/VPS37C/CACNG3/VPS13A/GNPTAB/SCARB2/RAB7A/AP3M1/VPS36/NEDD4/CLU/CACNG8/CACNG7	35
M40482	GOBP_REGULATION_OF_GENE_SILENCING_BY_RNA	35/7722	50/17872	0.00011494	0.00117208	0.000759405	EIF4ENIF1/ELAVL1/FMR1/MYCN/PPP3CA/PUM1/PUM2/MYOCD/ESR1/FXR1/TNRC6B/DDX5/STAT3/DDX6/EIF4E2/PPARG/AGO2/MAP2K1/TARBP2/ZFP36/ZC3H10/ZMPSTE24/LIMD1/TNF/XPO5/LIN28A/TERT/TP53/POU5F1/ADAR/EGFR/TIAL1/NCOR1/IL6/AJUBA	35
M8566	GOBP_REGULATION_OF_DNA_REPLICATION	78/7722	131/17872	0.000117009	0.00119087	0.000771579	BAZ1A/BCL6/DACH1/ACTL6A/ATAD5/ATRX/CCNA2/CDC7/E2F8/INO80D/SMARCA5/YY1/RFC3/ZNF830/TNFAIP1/UCHL5/ANKRD17/EREG/GLI2/BRPF3/CCDC88A/ID3/ING5/JADE3/NUCKS1/USP37/WIZ/CHTF8/DBF4B/E2F7/KAT7/INO80/JADE1/GTPBP4/RBBP6/CDK1/GINS1/OBI1/PPP2CA/CDC42/NBN/ORC5/BCAR3/ESCO2/LPIN1/TERF1/ACVRL1/INO80E/ZMPSTE24/ATF1/DNA2/PCNA/WAPL/JADE2/INO80C/METTL4/ZRANB3/BLM/NUGGC/GINS3/GMNC/MCIDAS/TSPYL2/ATR/ZBTB38/TP53/DONSON/AI…	78
M13430	GOBP_REGULATION_OF_NEURON_MIGRATION	31/7722	43/17872	0.000117807	0.00119209	0.000772367	DAB2IP/NTNG1/FBXO31/IGSF10/STAT3/FLRT2/UNC5D/RELN/SHTN1/SRGAP2/TNN/PLAA/ZNF609/NSMF/PLXNB2/LRIG2/SEMA3A/NEXMIF/ULK4/SRGAP2C/RAPGEF2/NIPBL/CAMK2B/COL3A1/NRG3/NRG1/PHACTR1/MDK/SEMA6A/KIF20B/ARHGEF2	31
M15378	GOBP_SEMAPHORIN_PLEXIN_SIGNALING_PATHWAY	31/7722	43/17872	0.000117807	0.00119209	0.000772367	GDNF/NRP1/NRP2/SEMA3C/PLXNC1/SEMA5A/PLXNA1/SEMA4B/SEMA7A/NCAM1/ECE1/MET/EDN1/SEMA4C/PLXNB2/ARHGDIA/PLXNA4/SEMA3A/SEMA3D/SEMA5B/SEMA6D/HAND2/EDNRA/SEMA4A/SEMA3E/PLXNB1/PLXNA2/SEMA4D/SEMA4F/SEMA6A/RAC1	31
M16065	GOBP_RAC_PROTEIN_SIGNAL_TRANSDUCTION	31/7722	43/17872	0.000117807	0.00119209	0.000772367	ARHGAP44/RASGRF1/AUTS2/KBTBD7/KRAS/NCKAP1/NF1/EPS8/SSX2IP/TIAM1/CRK/PIK3CB/ELMO1/OGT/PIK3CG/ARHGAP24/KBTBD6/HACD3/ALS2/GARRE1/ARF6/CDH13/RHOU/WASF1/NISCH/CADM4/ARHGAP17/HACE1/RAC1/CYFIP1/RHOH	31
M14991	GOBP_REGULATION_OF_CHEMOTAXIS	125/7722	225/17872	0.00011915	0.00120337	0.000779676	C1QBP/CXCL10/FEZF2/MYCBP2/PDGFRA/BMPR2/BST1/CCL7/F2RL1/F3/NRP1/POU4F2/SEMA3C/TBR1/CCR2/EDN2/GPR18/RIPOR2/ROBO2/HMGB1/MAPK1/SCG2/TUBB2B/DUSP3/SEMA5A/ANO6/CMKLR1/P2RX4/S1PR1/SEMA4B/SEMA7A/SMOC2/ADAM17/CXCR4/EFNB2/GPR183/NOTCH1/PTPN2/TNFAIP6/YTHDF1/AKIRIN1/CSF1/GREM1/MET/SLIT2/VEGFC/WNK1/WNT3A/EDN1/SEMA4C/ADGRA2/PTK2/CASR/FGF2/FGFR1/MCU/PLXNA4/SEMA3A/SEMA3D/SEMA5B/SEMA6D/VEGFA/LYN/WNT5A/ANGPT2/CXCL1…	125
M15370	GOBP_NEURAL_TUBE_FORMATION	64/7722	104/17872	0.000122864	0.00123851	0.000802445	CITED2/DLC1/KDM2B/LIAS/VANGL2/FZD6/GRHL3/HECTD1/OPA1/PTCH1/ABL1/BMP7/LHX2/SFRP2/STK3/TGFB2/RALA/FZD3/HIF1A/RGMA/SOX4/VASP/APAF1/BCL10/PRKACB/SETD2/SKI/RARA/ST14/LRP2/TSC1/SEMA4C/PLXNB2/LUZP1/MIB1/SALL4/COBL/GLMN/WNT5A/SOX11/LMO4/NOG/NPHP3/CC2D2A/DVL3/MTHFR/NODAL/TWIST1/STK4/CASP3/SFRP1/TMED2/PTK7/FZD2/CELSR1/TRAF6/GRHL2/KIF20B/IFT52/ARHGAP35/BRD2/PHACTR4/STIL/SUFU	64
M11482	GOBP_ORGANELLE_TRANSPORT_ALONG_MICROTUBULE	54/7722	85/17872	0.000123703	0.00124458	0.00080638	AP3S1/KIF13A/BLOC1S4/KIF3A/MAP2/OPA1/RHOT1/SPAST/SUN1/TRAK1/DYNC1H1/PEX14/RASGRP1/AGTPBP1/BICD2/FYCO1/HIF1A/KIF3B/NDEL1/STK11/PAFAH1B1/AP3B1/ARMCX3/KIF5B/TRAK2/ARHGAP21/RHOT2/SYBU/UBB/RAB1A/RAB6A/MAP1B/CDC42/TRIM58/COPG2/BORCS5/KIF3C/FBXW11/NEFH/NEFL/BLOC1S5/WASF1/BLOC1S6/AP3M1/LAMP1/MGARP/KIF1C/MREG/ACTR10/BLOC1S2/FEZ1/LRPPRC/CNIH2/BICDL2	54
M14286	GOBP_NEURONAL_STEM_CELL_POPULATION_MAINTENANCE	19/7722	23/17872	0.000127113	0.00127162	0.000823895	DLL1/FOXO1/HES1/HOOK3/JAG1/FOXO3/PCM1/PROX1/SS18/MMP24/REST/NOTCH1/CDH2/FANCD2/IGF2BP1/PRRX1/HES5/FUT10/MCPH1	19
M16491	GOBP_PROTEIN_TARGETING_TO_LYSOSOME	19/7722	23/17872	0.000127113	0.00127162	0.000823895	AP4M1/M6PR/LAMP2/ZFYVE16/GCC2/SORT1/HSPA8/SNX16/SORL1/AP3B1/GGA3/VPS4A/NCOA4/GNPTAB/SCARB2/RAB7A/AP3M1/NEDD4/CLU	19
M24598	GOBP_LIVER_MORPHOGENESIS	19/7722	23/17872	0.000127113	0.00127162	0.000823895	PROX1/CEBPB/NOTCH2/FBXW7/WNT3A/CUL3/RPS6KA1/TNFAIP3/CFLAR/TNF/XBP1/LIMS2/CEACAM1/MDK/PTN/CPB2/IL6/MED1/TGFA	19
M15384	GOBP_REGULATION_OF_NEUROTRANSMITTER_RECEPTOR_ACTIVITY	41/7722	61/17872	0.000130198	0.00129812	0.000841066	RASGRF1/SHISA6/ADRB2/AKAP9/APP/MEF2C/NLGN1/CCR2/DLGAP1/KLHL24/MINK1/RASGRF2/HOMER1/IFNGR2/NETO2/CACNG2/EPHB2/NPTXR/RELN/NETO1/CACNG4/OPRM1/ARC/SHANK1/DLGAP4/IFNG/PATE4/CACNG3/DAPK1/PATE1/SHISA7/NPTX2/GSG1L/PINK1/NPTX1/SHISA9/CCL2/CNIH2/CACNG8/CACNG7/SLC6A9	41
M34087	GOBP_VASCULAR_TRANSPORT	55/7722	87/17872	0.000130255	0.00129812	0.000841066	ABCC5/SLC6A17/SLC2A13/TFRC/ATP1A2/SLC12A2/ABCC9/SLC38A2/SLC4A4/SLC4A8/SLC1A2/ABCB1/ABCG2/SLC5A3/SLC7A2/ATP8A1/SLC6A1/LRP2/SLC44A1/SLC6A6/SLC7A3/SLC2A10/SLCO3A1/INSR/SLC13A3/SLC2A3/SLC16A2/ABCC3/SLC16A7/SLC24A3/AVPR1A/SLCO1C1/LEPR/SLC15A2/ATP2B4/ABCC1/SLC27A4/FABP5/SLC1A3/SLC38A1/SLC5A1/SLC22A5/ATP2A3/AGER/CD36/ABCC2/SLC16A1/LRP1/SLC7A1/SLC38A3/SLC2A4/SLC5A5/SLC38A5/SLC6A9/ABCC4	55
M10370	GOBP_REGULATION_OF_PROTEIN_BINDING	111/7722	197/17872	0.000131053	0.00130361	0.000844621	ATP2A2/GSK3B/ROCK1/TCF7L2/TNFSF11/ADRB2/AKTIP/APP/BAG2/BDNF/DACT1/DERL1/GOLGA2/ID1/MAP2/NRP1/PLCL2/TGFBR3/ABL1/ITGA4/MAPK8/PPP2CB/STYX/IFIT1/PEX14/STK3/STUB1/TAF1/CCL23/MITD1/SPON1/CAPRIN2/CDKN1A/DAB2/LDLRAP1/LRPAP1/MAPRE3/PKD1/RGMA/SORL1/TIAM1/TMBIM6/BAMBI/CRK/CAV1/EPB41L5/GNL3L/HDAC4/HIPK2/IDE/CBLB/DISC1/TGFBR1/WNT3A/USP33/B2M/IFIT2/TDG/WNT5A/POLDIP2/PPP2CA/CARD18/CDC42/HDAC5/HOPX/TTBK1/DTX3L/D…	111
M16209	GOBP_REGULATION_OF_TRANSCRIPTION_REGULATORY_REGION_DNA_BINDING	36/7722	52/17872	0.000131993	0.00130803	0.000847485	CTNNB1/GATA3/KLF4/POU4F2/TRIM6/LHX2/RNF220/MSX1/TAF1/NSD1/ZBTB7A/NEUROD1/SIN3A/DOT1L/FBXW7/IGF1/POU4F1/PER2/FOXC1/HAND2/SOX11/HEY1/ZMPSTE24/EP300/IFNG/LIF/RB1/TWIST1/HAND1/HEY2/SRI/NIBAN2/TRAF6/PARP1/H1-0/TMSB4X	36
M8840	GOBP_NEGATIVE_REGULATION_OF_DNA_BINDING	36/7722	52/17872	0.000131993	0.00130803	0.000847485	NFKBIA/ID1/JAK2/RSF1/LHX2/MSX1/TAF1/E2F1/SIN3A/SUMO1/FBXW7/NEK2/ERCC4/PER2/SUMO3/HAND2/SOX11/HEY1/SUMO4/SP100/TNKS/HMGA2/ZFP90/HAND1/HEY2/IFI16/SRI/HDAC2/LEF1/TFAP4/ILRUN/JUN/HABP4/CPNE1/TMSB4X/KDM1A	36
M14969	GOBP_REGULATION_OF_MAP_KINASE_ACTIVITY	106/7722	187/17872	0.000133636	0.00132182	0.000856421	DAB2IP/FZD4/SH2B3/TNFSF11/AKAP13/HIPK3/HMGCR/HTR2A/NF1/SPRY1/SPRY2/BMP7/MAP3K5/PDCD10/SASH1/TENM1/MAPK8IP1/PTPRJ/RASGRP1/SFRP2/EPHA4/ADAM9/FLT1/SORL1/SOS1/STK38/TAOK3/TSG101/PIK3CB/CAV1/CD24/EZH2/KITLG/PPEF2/DIRAS1/MAP2K7/EDN1/MAP3K12/PPARG/FGF2/FGFR1/FLT3/GHR/INSR/MAP3K13/VEGFA/LYN/RGS2/WNT5A/TPD52L1/ADAM8/DUSP7/PDCD4/PDGFA/PIK3CG/RPS3/SPRY4/PDE5A/TNFRSF11A/FGF18/NTF3/CSK/PAK1/PTPN1/DUSP16/DVL3/…	106
M15003	GOBP_SPHINGOLIPID_BIOSYNTHETIC_PROCESS	67/7722	110/17872	0.000134408	0.00132697	0.000859757	ASAH1/ELOVL2/ELOVL7/FA2H/FUT9/PLPP3/PPM1L/PRKAA1/ST8SIA4/VAPA/ELOVL5/ELOVL6/ST6GALNAC3/B3GALT2/ORMDL3/SAMD8/SGMS1/ST3GAL1/ST6GALNAC6/ACER3/HACD4/KDSR/PRKD3/SGMS2/TM9SF2/UGCG/UGT8/SPHK2/ST8SIA5/OSBP/ST6GALNAC4/PLPP1/SPTLC1/ST8SIA3/LARGE1/HACD2/ELOVL4/B4GALT5/SPTSSB/ST3GAL5/HACD3/ST8SIA2/B4GALT6/ST8SIA6/TLCD3B/CSNK1G2/SGPP1/ST3GAL3/CERS6/PRKD1/ALDH3B2/HACD1/SIRT3/SPTLC3/ST8SIA1/SPTLC2/ELOVL3/ABCA8/…	67
M25111	GOBP_POSITIVE_REGULATION_OF_MIRNA_TRANSCRIPTION	32/7722	45/17872	0.000140205	0.00138161	0.000895158	GATA3/KLF4/NR3C1/TEAD1/FOXO3/SMARCA4/WT1/TGFB2/HIF1A/SMAD4/STAT3/ETS1/GATA2/SMAD1/SRF/NGFR/FOSL1/PPARG/APLN/BMPR1A/FGF2/SREBF2/KLF5/MRTFB/EGR1/TNF/BMP2/TERT/TP53/JUN/MYC/RELA	32
M15776	GOBP_CEREBRAL_CORTEX_RADIALLY_ORIENTED_CELL_MIGRATION	25/7722	33/17872	0.000148058	0.00145627	0.000943537	DAB2IP/CTNNB1/FBXO45/SUN1/ZMIZ1/LHX6/LRP8/NDEL1/PAFAH1B1/DISC1/RELN/SRGAP2/POU3F2/CDK5R1/DIXDC1/RTN4/CCDC141/SRGAP2C/MBOAT7/NR2E1/P2RY12/FOXG1/GLI3/MDGA1/FUT10	25
M12749	GOBP_POSITIVE_REGULATION_OF_ION_TRANSPORT	148/7722	273/17872	0.000148498	0.00145788	0.000944576	CACNA1D/CNTN1/CXCL10/GDNF/ITGB1/TCAF1/TNFSF11/ADRB2/AKAP6/AKAP9/ANK3/CACNA2D1/CFTR/MLLT6/SLC6A4/ABL1/CCR2/STXBP1/CASK/KCNN4/SLC12A2/ANO6/DRD1/LRRC55/P2RX4/PKD2/TRDN/WFS1/WNK3/VAMP7/ABCB1/CAV1/CEBPB/CXCL9/HOMER1/IFNGR2/KCNA1/KIF5B/MYLK/SUMO1/SYT4/CACNG2/CEMIP/EPHB2/PDPK1/RELN/SLC6A1/STIM2/SYT1/TRPV3/WNK1/ARL6IP1/CALM2/EDN1/SPHK2/TRPC3/ADCYAP1R1/G6PD/CASR/KCNJ2/NOS1/PDZK1/VMP1/CACNG4/CHP1/DMD/KCNC2…	148
M11624	GOBP_RESPONSE_TO_MURAMYL_DIPEPTIDE	17/7722	20/17872	0.000150265	0.00146703	0.000950507	NFKBIA/JAG1/IRF5/NOTCH1/VIM/MAPK14/ERBIN/CHMP5/TNFAIP3/NOD1/LDOC1/NOD2/TRIM41/RIPK2/PTPN22/ARHGEF2/RELA	17
M13412	GOBP_CARDIOBLAST_DIFFERENTIATION	17/7722	20/17872	0.000150265	0.00146703	0.000950507	RBPJ/DHX36/MYOCD/TGFB2/REST/NOTCH1/SRF/EEF1AKMT4-ECE2/GATA6/GREM1/ISL1/WNT3A/TBX2/EOMES/NRG1/TBXT/TBX5	17
M15499	GOBP_WOUND_HEALING_SPREADING_OF_EPIDERMAL_CELLS	17/7722	20/17872	0.000150265	0.00146703	0.000950507	CLASP2/FERMT2/MTOR/ADAM17/COL5A1/ITGA5/RREB1/WNT7A/FERMT1/ACVRL1/PHLDB2/PTEN/ARHGAP24/CLASP1/HBEGF/PLET1/AJUBA	17
M16041	GOBP_POSITIVE_REGULATION_OF_TRANSMEMBRANE_RECEPTOR_PROTEIN_SERINE_THREONINE_KINASE_SIGNALING_PATHWAY	72/7722	120/17872	0.000150851	0.00147003	0.000952449	CITED2/GDF6/ACVR1/ACVR2B/BMP3/BMPR2/HES1/JAK2/RBPJ/TGFB3/TGFBR3/BMP7/CREBBP/KIAA0319/RBPMS/UBE2O/FGF9/MSX1/MYOCD/TGFB2/ITGA8/SMAD2/DAB2/SMAD4/STK11/TGFB1I1/TGFBR2/ZEB2/ACVR2A/ADAM17/HIPK2/NEO1/NOTCH1/NOTCH2/SNW1/TWSG1/ZNF423/GATA6/TGFBR1/GDF11/ING2/NPNT/PPARG/SCUBE3/SULF1/SH2B1/SLC2A10/BMPR1A/SOX11/ELAPOR2/FERMT1/FOXD1/ACVRL1/RNF111/BMP10/PELO/EP300/ACVR1B/RNF165/NODAL/HFE/FLCN/BMP2/BMP8A/KDR/GIP…	72
M23045	GOBP_CORTICOSTEROID_RECEPTOR_SIGNALING_PATHWAY	13/7722	14/17872	0.000152554	0.00148388	0.000961425	ARNTL/CLOCK/CRY1/JAK2/NR3C1/LMO3/ARID1A/PTGES3/CRY2/PHB/YWHAH/PER1/NEDD4	13
M15968	GOBP_CAMERA_TYPE_EYE_MORPHOGENESIS	73/7722	122/17872	0.0001537	0.00149228	0.000966865	CITED2/FAT1/HCN1/KDM2B/MEGF11/NECTIN3/SP3/TENM3/ZEB1/CTNNB1/DLL1/FRS2/JAG1/NECTIN1/NF1/SOX9/THRB/YY1/BMP7/FJX1/TSPAN12/ALDH1A3/MAN2A1/PROX1/EPHB1/HIF1A/MFN2/TBC1D20/TOPORS/VSX1/ZHX2/HIPK1/PTPRM/HIPK2/NOTCH2/NTRK2/PROM1/SDK1/SKI/SOX8/EPHB2/GDF11/FOXF2/IHH/RS1/TFAP2A/VEGFA/SDK2/WNT5A/RDH13/SOX11/FOXN4/SIX3/BCAR3/CALB1/AQP5/PITX2/TBX2/RPGRIP1L/BAK1/SHROOM2/TWIST1/RORB/KDR/TFAP2B/TSKU/WNT2/RING1/GLI3…	73
M25247	GOBP_REGULATION_OF_PROTEIN_LOCALIZATION_TO_CELL_PERIPHERY	74/7722	124/17872	0.000156402	0.00151293	0.000980248	ARHGAP44/ITGB1/APPL1/HECTD1/SORBS1/ACSL3/TAMALIN/CNST/GPC6/PTPN9/SPTBN1/TMEM59/DAB2/IQSEC2/LDLRAP1/PIK3R1/SQSTM1/WNK3/PLS1/PICALM/GPC4/KIF5B/PPFIA1/PRKCI/CACNG2/DPP10/EPHB2/PDPK1/STX7/WNT3A/PID1/AR/CLTC/LYPLA1/VPS4A/VTI1B/ATP2C1/RAP1A/GNAI1/ZDHHC7/CSK/IFNG/PRKCH/RER1/LRRC15/AKAP5/ATP2B4/ARF6/GBP1/ADAM10/PKDCC/ZDHHC5/GRIPAP1/GOPC/TNF/ACTB/STAC/NHLRC1/EZR/EGFR/PPP2R5A/ZDHHC2/RHOQ/GPSM2/PGRMC1/LRP1/…	74
M3855	GOBP_MICROTUBULE_POLYMERIZATION_OR_DEPOLYMERIZATION	74/7722	124/17872	0.000156402	0.00151293	0.000980248	SLAIN2/TAOK1/AKAP9/CEP192/CLASP2/CLIP1/GOLGA2/KIF2A/MAP2/SPAST/ABL1/FGF13/APC/CAMSAP2/DYRK1A/MAPRE3/NCKAP5/NDEL1/NIN/CCSAP/CRYAB/HDGFL3/ATXN7/CKAP5/MZT1/OCLN/SLAIN1/CAMSAP1/MET/SKA3/TPPP/NAV3/MECP2/MID1IP1/TOGARAM1/ARL2/ARL3/CDK5R1/CDK5RAP2/MAP1B/TUBGCP3/RPS3/CSNK1D/MID1/CLASP1/PAK1/KIF14/CDKN1B/GBA2/MAP7D3/SKA1/KIF24/MAPRE1/MAPRE2/STMN2/MAP1A/RANBP9/TUBGCP5/HSPA1B/TUBGCP4/TTBK2/STMN4/GIT1/HAUS2/…	74
M13429	GOBP_NUCLEOBASE_CONTAINING_COMPOUND_TRANSPORT	121/7722	218/17872	0.000159758	0.00154257	0.00099945	ABCC5/FMR1/SLC35A3/SMG1/TOMM20/FYTTD1/HNRNPA1/HNRNPA1L2/HNRNPA2B1/NDC1/NUP35/NUP58/NUP98/QKI/SRSF1/XPO1/YTHDC1/ZC3H11A/EPG5/NUP133/NUP153/NUP160/RANBP2/EIF5A2/YBX1/G3BP2/SLC28A1/AGFG1/BICD2/SLC33A1/TGFBR2/ATXN2/AHCTF1/CKAP5/KHSRP/NUP205/NXF1/SETD2/SLC35D1/XPOT/ZFP36L1/IGF2BP2/TSC1/SEH1L/UPF2/CD47/KIF5C/NUP50/RBFOX1/ZFP36/SLC35B2/PARP11/RAE1/SARNP/SMG7/NCBP2/SIDT1/TPR/POM121/ARC/NUP54/SLC25A6/TNKS…	121
M14701	GOBP_CELL_AGING	76/7722	128/17872	0.000161362	0.00155521	0.00100764	BCL2/BCL6/CITED2/KAT6A/NEK6/ARNTL/IGF1R/MAP2K3/MAPKAPK5/OPA1/ZMIZ1/ABL1/MAP2K4/MAP3K5/MAPK8/MAPK10/YBX1/CDK6/CDKN1A/RBL1/ID2/PLK2/SIRT1/SMC6/SRF/MAP2K7/MAPK14/MME/MNT/ATM/ING2/MAGEA2/MAGEA2B/AKT3/BMPR1A/CHEK1/HMGA1/MAP2K1/B2M/CDK1/WNT1/MAPK9/PDCD4/ZMPSTE24/PTEN/SERPINE1/SLC30A10/TBX2/CDKN1B/VASH1/HMGA2/EEF1E1/MORC3/NOX4/TWIST1/LIMS1/ZNF277/ATR/SMC5/MAP2K6/NEK4/FZR1/TERT/TP53/H2AX/MARCHF5/TP63/NUA…	76
M12766	GOBP_ANTERIOR_POSTERIOR_PATTERN_SPECIFICATION	119/7722	214/17872	0.00016253	0.00156361	0.00101308	FEZF2/KDM2B/PGAP1/ABI1/ACVR2B/BASP1/BHLHE40/BMPR2/CTNNB1/DLL1/ETS2/FRS2/HES1/HOXA9/LRP6/NR2F2/OTX2/PCDH8/RBPJ/RIPPLY2/SEMA3C/YY1/AXIN2/FOXF1/HOXA10/HOXC6/MEOX2/WT1/MSX1/SFRP2/ZIC3/SMAD2/BHLHE41/NEUROG1/OSR1/PBX3/SMAD4/HIPK1/ACVR2A/ATP6AP2/EPB41L5/HIPK2/NEUROD1/NOTCH1/NRARP/RNF2/SKI/SRF/TASOR/TSHZ1/CRKL/HOXA5/NKX3-1/POGLUT1/TGFBR1/WNT3A/ATM/GDF11/BPTF/EMX2/HOXA3/HOXC10/FOXC1/BMPR1A/BTG2/MIB1/OTX1/…	119
M13587	GOBP_GOLGI_TO_ENDOSOME_TRANSPORT	15/7722	17/17872	0.00016364	0.00156857	0.00101629	AP4M1/RAB14/DOP1A/MON2/WIPI1/SORT1/DOP1B/GBF1/EPS15/VPS13C/KLHL20/VPS13A/SYS1/AP2A1/KIF16B	15
M25304	GOBP_MIDBRAIN_DOPAMINERGIC_NEURON_DIFFERENTIATION	15/7722	17/17872	0.00016364	0.00156857	0.00101629	LMX1A/CTNNB1/LRP6/NR4A2/SFRP2/WNT3A/WNT5A/WNT1/WNT9B/CSNK1D/WNT3/CSNK1E/SFRP1/WNT2/RYK	15
M11666	GOBP_ENDOCARDIAL_CUSHION_MORPHOGENESIS	29/7722	40/17872	0.000166285	0.00158864	0.0010293	ACVR1/RBPJ/SOX9/TGFB3/BMP7/ROBO2/MSX1/TGFB2/SMAD4/TGFBR2/TMEM100/MDM4/NOTCH1/ISL1/TGFBR1/BMPR1A/HEY1/NOG/ACVRL1/TBX2/ROBO1/TWIST1/HEY2/SNAI1/BMP2/SNAI2/TBX3/MDM2/GATA5	29
M12672	GOBP_HIPPOCAMPUS_DEVELOPMENT	51/7722	80/17872	0.000166337	0.00158864	0.0010293	FEZF2/GSK3B/LMX1A/DLX2/ID4/IGF1R/FGF13/PROX1/CDK6/TMEM108/DRD1/EPHA5/EZH1/LRP8/CRK/PAFAH1B1/PHLPP2/EZH2/KCNA1/NEUROD1/SRF/TENT2/CRKL/NEUROD6/RARA/RELN/UBA6/WNT3A/EMX2/TSC1/BTG2/CDK5R1/ATAT1/PTEN/KIF14/ATP2B4/NR2E1/YWHAE/NEFL/NF2/SLC32A1/RAN/XRN2/LEF1/BLOC1S6/CASP3/MDK/TSKU/HTR5A/GLI3/FEZ1	51
M15995	GOBP_MESENCHYME_MORPHOGENESIS	38/7722	56/17872	0.000167935	0.001601	0.0010373	ACVR1/RBPJ/SOX9/TGFB3/BMP7/FOXF1/ROBO2/MSX1/TGFB2/SMAD2/OSR1/SMAD4/TGFBR2/TMEM100/MDM4/NOTCH1/ISL1/TGFBR1/WNT3A/FOXC1/BMPR1A/WNT5A/HEY1/NOG/ACVRL1/TBX2/ROBO1/ACTC1/TWIST1/HEY2/LEF1/SNAI1/BMP2/MYC/SNAI2/TBX3/MDM2/GATA5	38
M12529	GOBP_ENDOPLASMIC_RETICULUM_TO_GOLGI_VESICLE_MEDIATED_TRANSPORT	80/7722	136/17872	0.000169542	0.0016134	0.00104534	ATL2/PGAP1/BCAP29/GOLGA2/RAB2A/SEC22C/SPAST/TMED7/VAPA/TRAPPC4/SCAP/SEC24A/ZW10/ATL3/GOSR1/PPP6C/SAR1B/SORL1/TBC1D20/TRIP11/VAMP7/TRAPPC3/GBF1/SAR1A/SEC31A/STX17/COPB2/SEC22A/CUL3/INSIG1/ANK1/KDELR2/LMAN1/NRBP1/RAB1A/COPG2/CREB3L2/HYOU1/TICAM2/TRAPPC8/CSNK1D/KDELR3/USO1/VTI1A/TMED5/YIPF5/SEC23IP/MIA3/STX5/SEC24D/KDELR1/COG3/ERGIC2/SEC31B/YIPF4/GOPC/ERGIC1/GAS1/LMAN2L/GOSR2/NRBP2/TRAPPC2L/TMED2/SE…	80
M18488	GOBP_RECEPTOR_MEDIATED_ENDOCYTOSIS	137/7722	251/17872	0.000171896	0.00163052	0.00105643	AAK1/FMR1/ITGB1/M6PR/MAGI2/SNAP91/VLDLR/ADRB2/APP/DLL1/HIP1/ITGAV/LRP1B/LRP6/PIKFYVE/SCARF1/SH3GL3/TFRC/CAV2/ITGA4/DNAJC6/FCHO2/IGF2R/ITSN1/RAB5A/SGIP1/DNM3/RAB21/RAB31/TMEM108/AP2B1/DAB2/FNBP1L/LDLR/LDLRAP1/LRPAP1/SORL1/TGFBR2/MSR1/ATXN2/CANX/PICALM/PIK3CB/RABGEF1/ANKRD13A/AP4E1/ATAD1/CAV1/EFNB2/SNX9/CACNG2/GREM1/OPHN1/REPS1/SMAP1/SNAP25/WNT3A/CD2AP/CLTC/EPS15/LRP2/LRRTM2/SNX1/APLN/HSPG2/INSR/SY…	137
M12853	GOBP_REGULATION_OF_ORGAN_GROWTH	62/7722	101/17872	0.000172269	0.00163052	0.00105643	CITED2/AKAP6/BASP1/DUSP6/FGFR2/LATS1/MEF2C/RBPJ/SLC6A4/TGFBR3/WWC1/WWC2/YY1/ZFPM2/RGS4/WT1/FGF9/PROX1/STK3/VGLL4/BCL2L11/SERP1/TGFBR2/TP73/FLVCR1/KCNK2/LATS2/NOTCH1/RUNX1/SAV1/YAP1/GATA6/MAPK14/TGFBR1/EDN1/IGF1/JARID2/FOXC1/G6PD/BMPR1A/FGF2/CDK1/RGS2/ACACB/PIM1/NOG/YBX3/GSK3A/ERBB4/PPARA/PTEN/BMP10/TBX2/HEY2/STK4/TOMM70/FXN/IGF2/TBX5/WNT2/WWC3/CAV3	62
M13458	GOBP_INTRINSIC_APOPTOTIC_SIGNALING_PATHWAY_IN_RESPONSE_TO_DNA_DAMAGE	62/7722	101/17872	0.000172269	0.00163052	0.00105643	BCL2/ATAD5/HIC1/ABL1/SFRP2/TRIAP1/MCL1/BCL2L11/CDKN1A/E2F1/NACC2/PIK3R1/TOPORS/TP73/USP28/DDIAS/HIPK1/MOAP1/BCL2L2/FNIP2/HIPK2/SIRT1/SKIL/SNW1/CDIP1/ATM/ING2/ZNF385A/CASP2/ERCC6/RPS3/PHLDA3/HNRNPK/EP300/BOK/DYRK2/BAK1/TNFRSF1A/BCL2L10/CCAR2/SOD2/PIAS4/IFI16/TNF/SNAI1/TMEM109/TP53/RPS27L/TP63/ACKR3/TAF9B/BRCA2/PRKDC/USP47/CLU/POLB/SNAI2/KDM1A/BRCA1/TPT1/DDIT4/MARCHF7	62
M6401	GOBP_REGULATION_OF_CELL_CELL_ADHESION	236/7722	458/17872	0.000173614	0.00164031	0.00106278	BCL6/CD83/CITED2/SH2B3/TENM3/TNFSF11/ANK3/EFNB1/FUT9/GATA3/HES1/ITCH/JAG1/JAK2/KLF4/LRRC32/MAGI1/MALT1/NFAT5/NR4A3/PCDH8/PLPP3/RC3H1/RDX/RHOA/SELENOK/TFRC/ZMIZ1/ABL1/ANXA1/BMP7/CCR2/FOXO3/HAS2/ITGA4/RIPOR2/VCAM1/VNN1/HMGB1/HSPD1/MEGF10/RASGRP1/DUSP3/CD274/EPHA7/IL6ST/IRF1/JAK1/KIF26B/MAP3K8/MINK1/PAG1/PDCD1LG2/RUNX3/SOCS6/SOX4/TGFBR2/TNFRSF21/FGL2/AP3B1/GLI2/ZDHHC21/ETS1/BCL10/CAV1/CD24/CEBPB/EFN…	236
M11315	GOBP_REGENERATION	106/7722	188/17872	0.000177115	0.0016704	0.00108227	BCL2/CCNA2/CLDN1/IGF1R/IGFBP1/JAK2/KLF4/NR4A3/PPP3CA/PTCH1/SCARF1/STK24/TGFBR3/TM4SF4/ULK1/ANXA1/EYS/KIAA0319/PTPN3/IGF2R/EPHA4/CCND1/CDKN1A/MMP2/NDEL1/RGMA/TGFBR2/MTPN/CEBPB/CSPG5/EZH2/KPNA1/NOTCH1/PTGFRN/RUNX1/YAP1/AKIRIN1/ISL1/MAPK8IP3/NREP/GJA1/IGF1/NINJ1/PPARD/UPF2/FLT3/GFAP/IHH/LRIG2/MAP2K1/OMG/TARBP2/WNT7A/CDK1/LARGE1/PTPN12/MAP1B/EPPK1/HOPX/WNT1/ANGPT2/LPIN1/KLF5/ERBB4/PTEN/PCNA/CDKN1B/PT…	106
M23325	GOBP_PEPTIDYL_TYROSINE_DEPHOSPHORYLATION	63/7722	103/17872	0.000177578	0.00167177	0.00108316	DUSP6/PTPRE/EYA1/EYA4/PTPN3/DNAJC6/MTM1/PTPN13/PTPN9/PTPRA/PTPRB/PTPRD/PTPRJ/DUSP3/MTMR1/DUSP2/DUSP8/MTMR3/PTPDC1/PTPN21/PTPN4/SSH1/SSH2/PTPRM/ACP3/PTP4A1/PTPN2/PTPRG/PTPRK/MTMR4/PTPRQ/PTPRT/RNGTT/CDC25A/PTPRR/ACP1/MTMR6/PTPN12/PPP2CA/DUSP7/MTMR7/PTP4A2/PTEN/PTPN20/PTPN1/DUSP16/MTMR14/PTPRF/DUSP10/DUSP5/PTPRO/UBASH3B/MTMR8/TPTE/CDC14A/PTPRN2/DUSP19/PTPN22/PTPRZ1/PTPN14/TIMM50/PTPMT1/PTPN5	63
M29264	GOBP_CELLULAR_RESPONSE_TO_CHEMICAL_STRESS	177/7722	334/17872	0.000177995	0.00167271	0.00108377	ATP2A2/BCL2/CPEB2/NET1/PDGFRA/PPARGC1A/ARNTL/ATF2/BRF2/CAB39/CTNNB1/FBLN5/FOXO1/GPR37/IMPACT/JAK2/KLF2/NR4A3/OXR1/PRKAA1/SCN2A/SFPQ/STK24/UBQLN1/ABL1/ANXA1/ATP7A/BMP7/FOXO3/MAP3K5/MAPK8/PDCD10/SLC7A11/TP53INP1/VKORC1L1/VNN1/CHUK/MAPK1/NR4A2/STAU2/MCL1/HIF1A/MMP2/PKD2/REST/WNK3/ATG7/FAS/CYP1B1/NCOA7/CAV1/CHD6/DDX3X/ECT2/EIF2AK3/EZH2/MYLK/NFE2L2/PIK3CA/PRKAA2/PTPRK/PYROXD1/SIN3A/SIRT1/SMPD3/TXN/ZFP…	177
M12167	GOBP_PATTERN_RECOGNITION_RECEPTOR_SIGNALING_PATHWAY	102/7722	180/17872	0.000179886	0.00168747	0.00109333	C1QBP/COLEC12/DAB2IP/NFKBIA/APPL1/F2RL1/ITCH/LGR4/LSM14A/OTUD4/PUM1/PUM2/RAB11FIP2/UBQLN1/EPG5/XIAP/APPL2/HMGB1/HSPD1/RPS6KA3/CYLD/ESR1/SLC46A2/ANKRD17/IRF1/NPLOC4/AP3B1/BCL10/CAV1/DDX3X/DDX60/OTULIN/ZCCHC3/IRF4/MAPKAPK3/PDPK1/PHB/TRIL/OAS3/ERBIN/NINJ1/RTN4/USP15/LYN/FCRL3/NR1D1/MFHAS1/PLCG2/RIOK3/TICAM2/DDX58/SLC15A4/TNFAIP3/PELI1/RSAD2/IRAK4/SLC15A2/LACC1/TICAM1/WDFY1/MAPKAPK2/LRRC19/NLRX1/TRAF…	102
M7823	GOBP_HOMOPHILIC_CELL_ADHESION_VIA_PLASMA_MEMBRANE_ADHESION_MOLECULES	97/7722	170/17872	0.00018175	0.00170193	0.0011027	CDH11/CDH4/DSCAML1/FAT1/ITGB1/NECTIN3/TENM3/CADM1/CDH20/DSG2/FAT3/NECTIN1/PCDH8/CNTN6/PCDH17/PCDH20/ROBO2/CDH8/CNTN4/CDH12/FAT2/FAT4/PCDH15/PCDHA1/PCDHA10/PCDHA11/PCDHA12/PCDHA13/PCDHA2/PCDHA3/PCDHA4/PCDHA5/PCDHA6/PCDHA7/PCDHA8/PCDHAC1/PCDHAC2/PKD1/PCDH19/PIK3CB/PTPRM/CDH7/DSC3/IGSF11/MYOT/NPTN/PCDHB9/PTPRG/PVR/SDK1/CDH24/PTPRT/RET/DSG1/PCDH9/PLXNB2/VSTM2L/CDHR1/PTPRR/CLSTN2/PCDHGA11/CDH9/SDK2/PC…	97
M10104	GOBP_ENDOTHELIAL_CELL_DEVELOPMENT	45/7722	69/17872	0.000183632	0.00171346	0.00111017	PDE4D/PLCB1/ROCK1/VEZF1/CLDN1/F2RL1/RDX/VCL/PPP1R16B/RAP1B/RAPGEF6/ROCK2/HEG1/RAP2C/PPP1R12A/ZDHHC21/ARHGEF26/TJP1/MET/FASN/IKBKB/VEGFA/RAB1A/RAP1A/COL15A1/GSTM3/CCM2/RAPGEF2/EDNRA/COL22A1/TNFRSF1A/MYD88/IL1B/S1PR3/TNF/AFDN/MSN/RAB1B/STC1/ADD1/RAPGEF1/EZR/HPSE/MARVELD2/S1PR2	45
M10632	GOBP_REGULATION_OF_CARTILAGE_DEVELOPMENT	45/7722	69/17872	0.000183632	0.00171346	0.00111017	EFEMP1/GDF6/BMPR2/CTNNB1/SCX/SOX9/AXIN2/CTSK/PTHLH/LNPK/MAF/RUNX2/SMAD1/SMPD3/SOX5/SOX6/TRPS1/CCN4/GREM1/MBOAT2/RARA/TGFBR1/FRZB/PTH/RARB/SMAD7/CCN2/WNT5A/SIX2/NOG/ACVRL1/FGF18/BMP10/ADAMTS7/LOXL2/PKDCC/TAPT1/MDK/BMP2/GLI3/RFLNB/SNAI2/GLG1/CCN1/LEP	45
M13373	GOBP_NEGATIVE_REGULATION_OF_BMP_SIGNALING_PATHWAY	39/7722	58/17872	0.000186552	0.00173152	0.00112187	CTDSPL2/BMPER/FBN1/LEMD3/PPM1A/TOB1/ABL1/SFRP2/TRIM33/SORL1/BAMBI/UBE2D1/SMURF2/HIPK2/NOTCH1/SKI/SKIL/TNFAIP6/TWSG1/UBE2D3/VWC2/GREM1/LRP2/PPARG/SPART/FSTL3/SMAD7/SMURF1/WNT5A/HJV/WNT1/NOG/RBPMS2/SOSTDC1/GREM2/SFRP1/CRIM1/CHRDL1/DAND5	39
M23469	GOBP_P38MAPK_CASCADE	39/7722	58/17872	0.000186552	0.00173152	0.00112187	DAB2IP/GDF6/MAP3K20/ATF2/MAP2K3/MAP3K5/SASH1/RASGRP1/CYLD/MINK1/RELL1/ZFP36L1/MAPK14/GADD45A/VEGFA/HAND2/ZFP36/EMC10/ULK4/MFHAS1/OPRK1/MAPKAPK2/PER1/IL1B/MAP3K4/DUSP10/HGF/PJA2/AGER/MAP2K6/BMP2/MAP3K7/PTPN22/EZR/STK39/CAV3/DLG1/XDH/LEP	39
M24084	GOBP_CARDIAC_MUSCLE_CELL_PROLIFERATION	39/7722	58/17872	0.000186552	0.00173152	0.00112187	CITED2/FGFR2/MEF2C/RBPJ/TGFBR3/ZFPM2/FGF9/TGFB2/VGLL4/TGFBR2/TP73/KCNK2/NOTCH1/RUNX1/SAV1/SMAD1/YAP1/GATA6/MAPK14/TGFBR1/JARID2/FOXC1/BMPR1A/FGF2/CDK1/ARID2/PIM1/NOG/ERBB4/PTEN/BMP10/TBX2/NDRG4/DIPK2A/HEY2/TBX5/WNT2/TENM4/PRKAR1A	39
M15794	GOBP_PROSTATE_GLAND_DEVELOPMENT	34/7722	49/17872	0.00018875	0.00174884	0.00113309	CTNNB1/CYP7B1/FGFR2/FRS2/ID4/PLAG1/PTCH1/SOX9/ANXA1/BMP7/HOXA10/ESR1/MMP2/STK11/NOTCH1/FEM1B/NKX3-1/RARA/AR/PSAP/SULF1/PRLR/WNT5A/FOXA1/NOG/UBE3A/PTEN/HOXD13/CDKN1B/SFRP1/SERPINB5/TP63/FKBP4/GLI3	34
M14661	GOBP_POSITIVE_REGULATION_OF_DENDRITE_MORPHOGENESIS	26/7722	35/17872	0.000189238	0.00175029	0.00113403	CDKL3/DHX36/PTPRD/STAU2/EPHA4/RAB21/CAPRIN2/FBXO31/LRP8/PAFAH1B1/ANKRD27/CDKL5/EPHB2/RELN/SS18L2/ACTR2/CAPRIN1/CUX1/PAK3/DBN1/CUX2/CAMK2B/SS18L1/BHLHB9/EEF2K/BAIAP2	26
M23791	GOBP_DEVELOPMENT_OF_PRIMARY_FEMALE_SEXUAL_CHARACTERISTICS	66/7722	109/17872	0.000192297	0.00177546	0.00115034	BCL2/DACH1/FZD4/PDGFRA/FSHB/NR2F2/ZFPM2/ZFY/FOXO3/NRIP1/ROBO2/WT1/ZNF830/ESR1/EREG/MMP2/SMAD4/CEBPB/KITLG/LHX9/PCYT1B/SIRT1/STAT5B/TNFAIP6/SLIT2/ATM/CCDC182/TIPARP/CSMD1/UBB/ADCYAP1R1/FOXC1/INSR/PLEKHA1/VEGFA/WNT4/CASP2/FANCA/UBE3A/PGR/TAF4/AFP/DACH2/FST/ACSBG1/DMRTA1/CTNNA1/HSPA5/ARID5B/IDH1/LHFPL2/FSHR/CASP3/SFRP1/KDR/KIT/MYC/SGPL1/INHBB/ADAMTS1/BRCA2/SPO11/GAS2/VGF/MMP14/LEP	66
M10135	GOBP_METANEPHRIC_NEPHRON_MORPHOGENESIS	20/7722	25/17872	0.000193324	0.00177872	0.00115245	GDNF/CTNNB1/HES1/LGR4/SOX9/SALL1/WT1/KIF26B/PKD1/PKD2/SOX8/GREM1/WNT4/FMN1/SIX2/WNT9B/STAT1/PDGFRB/LIF/HES5	20
M25126	GOBP_POSITIVE_REGULATION_OF_AMYLOID_PRECURSOR_PROTEIN_CATABOLIC_PROCESS	20/7722	25/17872	0.000193324	0.00177872	0.00115245	LRRTM3/SP1/SLC2A13/EFNA1/ROCK2/EPHA4/SPON1/PICALM/LYN/ABCG1/GSK3A/IFNG/RANBP9/EFNA3/TNF/AGER/CASP3/CHRNA7/CLU/RELA	20
M10078	GOBP_MITOTIC_CYTOKINESIS	46/7722	71/17872	0.000197037	0.00180657	0.0011705	ROCK1/ANK3/RHOA/SPAST/RASA1/APC/CHMP4B/ROCK2/SPTBN1/MITD1/SON/KIF23/RACGAP1/RHOC/TRIM36/ZFYVE26/ECT2/SNX18/SNX9/VPS4B/USP8/CIT/ANLN/ARL3/CEP55/VPS4A/CHMP5/POLDIP2/RAB35/CHMP7/RHOB/CHMP1B/EFHC2/DCDC1/ARF1/SEPTIN6/PDCD6IP/CHMP1A/TTC19/MYH10/MAP9/CENPA/CHMP2B/KIF20B/CKAP2/SNX33	46
M14220	GOBP_HISTONE_H3_K4_METHYLATION	46/7722	71/17872	0.000197037	0.00180657	0.0011705	RBBP5/ARID4A/AUTS2/CTNNB1/CTR9/GATA3/KDM6A/KMT2C/NFYB/TET2/TET3/WDR82/PHF20/RTF1/SETMAR/KMT2A/KMT2B/SMAD4/KANSL1/ASH1L/DNMT3B/KMT2E/NELFA/SNW1/MYB/OGT/SETD3/BCOR/BEND3/PYGO2/RLF/DPY30/NFYC/NFYA/GFI1/GCG/WDR5B/KMT2D/CTCFL/KANSL2/MACROH2A1/SETD4/ASH2L/WDR61/KDM1A/BRCA1	46
M19030	GOBP_REGULATION_OF_MITOTIC_CELL_CYCLE	246/7722	480/17872	0.000197912	0.00181145	0.00117366	BCL2/BCL6/MAP3K20/NEK6/PLCB1/RAD21/TAOK1/ACVR1/APP/APPL1/ATAD5/ATF2/CDC7/CENPE/CTNNB1/DACT1/FBXO43/GIGYF2/HES1/KLF4/PHIP/PTCH1/RDX/SYF2/WAC/ABL1/ANXA1/BMP7/BRINP1/CAV2/ERCC3/IQGAP1/PTPN3/RBL2/ZNF830/APC/APPL2/CCND3/CDC73/EIF4E/LSM11/NEK7/RPS6KB1/RRM2/SETMAR/TFDP1/TRIAP1/ZW10/CYLD/DUSP3/ANKRD17/BTG3/CCND1/CDC23/CDKN1A/E2F1/EREG/FBXO31/FZD3/NABP1/NACC2/NEUROG1/PKD1/PKD2/RBL1/RNASEH2B/SMOC2/TAOK3/TP…	246
M10479	GOBP_VENTRICULAR_SEPTUM_MORPHOGENESIS	30/7722	42/17872	0.000199149	0.00181646	0.0011769	CITED2/ACVR1/BMPR2/FGFR2/HES1/RBPJ/TGFBR3/ZFPM2/ROBO2/PROX1/TGFB2/SMAD4/SOX4/TGFBR2/NOTCH1/SAV1/SLIT2/TGFBR1/BMPR1A/SMAD7/WNT5A/SOX11/HEY1/NOG/NSD2/ROBO1/HEY2/FZD2/TBX3/RBM15	30
M13776	GOBP_GOLGI_TO_PLASMA_MEMBRANE_PROTEIN_TRANSPORT	30/7722	42/17872	0.000199149	0.00181646	0.0011769	KIF13A/ANK3/RAB10/ACSL3/GCC2/GOLPH3L/CNST/SPTBN1/RAB31/GOLPH3/PHAF1/LYPLA1/GGA3/ATP2C1/PREPL/MACF1/VAMP3/CSK/GOLGA4/GOLGA7/NSF/PKDCC/SYS1/GOPC/VAMP2/RAB26/RSC1A1/BLZF1/VAMP4/GGA2	30
M13668	GOBP_REGULATION_OF_INTRACELLULAR_PROTEIN_TRANSPORT	123/7722	223/17872	0.00020207	0.00183992	0.0011921	ANP32B/ARHGAP44/BAG3/BAP1/BBC3/CTDSPL2/GSK3B/TCAF1/TCF7L2/XPO4/ANK3/ICE1/JAK2/NF1/NUP58/PPM1A/PRKAA1/RBM22/XPO1/ZIC1/GCC2/MAPK8/PCM1/PDCD10/TAMALIN/TENM1/C2CD5/MTCL1/BAG4/BARD1/CHP2/DERL2/DNAJC27/KCNB1/NDEL1/PIK3R1/SAR1B/SORL1/YOD1/TARDBP/ECT2/MDFIC/OAZ1/PKIG/SAR1A/SH3GLB1/SUMO1/TXN/UBE2D3/UBR5/CEMIP/ERLEC1/FBXW7/MAPK14/MIEF1/TMEM30A/FYN/INSIG1/MFF/SH3TC2/LMAN1/MIEF2/ATG13/CDK5R1/SVIP/PDZK1/CDK1/…	123
M12364	GOBP_NEURAL_CREST_CELL_MIGRATION	40/7722	60/17872	0.000205431	0.0018673	0.00120984	ALX1/GDNF/ACVR1/CORO1C/EFNB1/NRP1/NRP2/SEMA3C/BMP7/SEMA5A/HIF1A/SEMA4B/SEMA7A/KITLG/SOX8/ISL1/RET/EDN1/FN1/RADIL/SEMA4C/SEMA3A/SEMA3D/SEMA5B/SEMA6D/HAND2/CDC42/ERBB4/PITX2/EDNRA/GBX2/SEMA4A/SEMA3E/TWIST1/SEMA4D/SEMA4F/SEMA6A/PHACTR4/LAMA5/EDN3	40
M10937	GOBP_POSITIVE_REGULATION_OF_TRANSPORTER_ACTIVITY	70/7722	117/17872	0.000208987	0.00189635	0.00122867	RXRA/SGK1/TCAF1/ADRB2/AKAP6/AKAP9/ANK3/CACNA2D1/CFTR/SYNGR3/CCR2/KMT2A/LRRC55/PKD2/TRDN/WNK3/ABCB1/IFNGR2/KCNA1/SUMO1/CACNG2/EPHB2/RELN/STIM2/WNK1/CALM2/EDN1/PDZK1/VMP1/CACNG4/CHP1/DMD/KCNC2/PLCG2/RYR2/ARC/ATP1B3/EDNRA/ATP1B1/IFNG/NTSR1/CACNG3/CTSS/SLC9A1/KCNIP2/ALG10B/HSPA2/ANK2/CACNB3/NOS1AP/AMIGO1/NDUFA4/KCNC1/STAC/CNKSR3/STIMATE/ACTN2/PINK1/ADIPOQ/CALM1/RNF207/STK39/STIM1/CCL2/PIRT/TMSB4X/ACT…	70
M10470	GOBP_REGULATION_OF_MORPHOGENESIS_OF_A_BRANCHING_STRUCTURE	35/7722	51/17872	0.00021444	0.00194249	0.00125856	GDNF/CTNNB1/FGF7/FGFR2/LGR4/SOX9/NTN4/ABL1/BMP7/BCL11A/ESR1/BTBD7/AGTR2/SIX4/SOX8/GREM1/AR/SULF1/MAP3K13/RTN4/VEGFA/WNT5A/SIX1/SIX2/NOG/PDGFA/HOXD13/HOXB7/HGF/TNF/MDK/SFRP1/WNT2/CAV3/SNAI2	35
M13165	GOBP_CARDIAC_MUSCLE_CELL_DIFFERENTIATION	72/7722	121/17872	0.000216055	0.00195042	0.0012637	ITGB1/PDGFRA/ACVR1/AKAP13/AKAP6/DLL1/FRS2/IRX3/MEF2C/PDLIM5/RBPJ/YY1/MTOR/RGS4/SGCD/SLC8A1/WT1/MYOCD/PROX1/SMAD4/EFNB2/HNRNPU/MAML1/MEF2A/SORBS2/SOX6/SRF/CXADR/GATA6/GREM1/ISL1/RARA/WNT3A/CBY1/EDN1/IGF1/TSC1/G6PD/BMPR1A/RARB/SIK1/VEGFA/CDK1/RGS2/ADRA1A/GSK3A/ZMPSTE24/PPARA/BMP10/BVES/PDGFRB/ACTC1/FHL2/NOX4/NRG1/SLC9A1/HEY2/NEBL/TBX18/ATG5/TOMM70/BMP2/ACTN2/TBX5/TTN/CAV3/TBX3/MYLK3/SGCB/PLEC/ALPK3…	72
M14182	GOBP_EPITHELIAL_CELL_APOPTOTIC_PROCESS	72/7722	121/17872	0.000216055	0.00195042	0.0012637	DAB2IP/DNMT3A/TCF7L2/ATF2/BMPR2/GATA3/IGF1R/JAG2/JAK2/PRKAA1/ABL1/FOXO3/ITGA4/MAP3K5/TEK/SCG2/STK3/SEMA5A/ANO6/E2F1/TGFBR2/WFS1/HIPK1/GATA2/NEUROD1/NFE2L2/PRKCI/YAP1/ZFP36L1/PDPK1/ZFP36/SIX3/PDCD4/PIK3CG/RYR2/CAST/EXOC5/PPARA/SERPINE1/SRSF6/TNFAIP3/FASLG/KRIT1/EDNRA/EIF2S1/BOK/MAPK7/PAK4/FGB/ARF6/RB1/PIAS4/IL13/CFLAR/COL4A3/TNF/STK4/IL11/MDK/FGA/KDR/NDNF/TERT/FGG/RGCC/IL6/THBS1/CD40LG/CCL2/E2F2/S…	72
M10670	GOBP_FORMATION_OF_PRIMARY_GERM_LAYER	73/7722	123/17872	0.000219273	0.00197608	0.00128033	ITGB1/ACVR1/BMPR2/COL11A1/CTNNB1/CTR9/ETS2/FGFR2/ITGAV/KLF4/SCX/BMP7/EYA1/FOXF1/ITGA4/CDC73/COL5A2/RTF1/SFRP2/ITGA8/SMAD2/DUSP2/LAMA3/MMP2/COL12A1/EPB41L5/SETD2/SMAD1/SRF/TAL1/TWSG1/COL5A1/GATA6/ITGA5/SOX7/WNT3A/GJA1/FN1/FOXC1/BMPR1A/EXT2/WNT5A/SIX2/NOG/POFUT2/ITGA2/WNT3/ARMC5/HNF1B/EOMES/COL4A2/COL7A1/WLS/HMGA2/NODAL/ITGB5/DUSP5/NF2/TBXT/GPI/HAND1/LEF1/SNAI1/MMP8/SOX17/TXNRD1/POU5F1/APELA/PRKAR1…	73
M16197	GOBP_HISTONE_H3_ACETYLATION	48/7722	75/17872	0.000223479	0.00201055	0.00130266	ATXN7L3/BRD1/KAT6A/KAT6B/DR1/GATA3/TAF2/KAT2B/KMT2A/TAF7/SMAD4/ATXN7/BRPF3/ING5/JADE3/SIN3A/SIRT1/SUPT3H/IRF4/KAT7/JADE1/SPHK2/CHEK1/HDAC5/TAF5L/NAP1L2/TAF4/EP300/TADA2A/JADE2/PER1/LIF/TAF5/ZZZ3/LEF1/YEATS2/ZNF451/ENY2/MAP3K7/TRIM16/TAF10/TADA1/TAF12/BRCA2/SUPT7L/BRPF1/SMARCB1/BRCA1	48
M22851	GOBP_PROTEIN_O_LINKED_GLYCOSYLATION_VIA_SERINE	10/7722	10/17872	0.00022601	0.00202641	0.00131293	GALNT13/GALNT4/GALNT3/POGLUT1/GALNT1/POGLUT2/POGLUT3/MGAT5B/GALNT2/GALNT16	10
M23774	GOBP_NUCLEOBASE_CATABOLIC_PROCESS	10/7722	10/17872	0.00022601	0.00202641	0.00131293	DPYS/DPYSL2/DPYSL5/ALDH6A1/GDA/DPYSL4/DPYD/CRMP1/XDH/DPYSL3	10
M15873	GOBP_POSITIVE_REGULATION_OF_RESPONSE_TO_DNA_DAMAGE_STIMULUS	76/7722	129/17872	0.000227687	0.00203798	0.00132043	FMR1/MAP3K20/MBTD1/ACTL6A/HIC1/RIF1/SPRED1/EYA1/EYA4/HMGB1/MSX1/NPAS2/SETMAR/FXR1/DDX5/KMT5B/NACC2/MORF4L2/KMT5C/RNF8/SIRT1/SKIL/SPRED2/FXR2/NKX3-1/POGZ/UBE2N/ATM/EPC2/RBBP8/ZNF385A/ACTR2/EPC1/OOEP/ARID2/ERCC6/DTX3L/RPS3/TIGAR/BRD8/WDR48/CEBPG/FAM168A/RAD51AP1/UBE2V2/RNF168/PCNA/ING3/MORF4L1/CCAR2/HMGA2/SPIRE2/EEF1E1/SLF2/FMN2/PIAS4/PRKCG/ATR/ACTB/CCDC117/KHDC3L/ANKRD1/SMCHD1/H2AX/BABAM1/MYC/SPIR…	76
M42761	GOBP_REGULATION_OF_ION_TRANSMEMBRANE_TRANSPORT	247/7722	483/17872	0.000228436	0.00203928	0.00132128	CACNA1D/CXCL10/FMR1/ITGB1/KCND2/KCNJ6/PDE4D/RASGRF1/SHISA6/TCAF1/ADRB2/AKAP6/AKAP9/ANK3/APP/CAB39/CACNA1C/CACNA2D1/CFTR/GRM5/JPH1/KCNJ15/MEF2C/NLGN1/SCN2A/SCN7A/UBQLN1/UTRN/ABL1/ATP7A/CCR2/FGF13/HVCN1/KCNG3/PTPN3/RGS4/SLC30A5/SLC8A1/ATP1A2/CACNB4/KCNN4/KLHL24/SCN8A/TSPAN13/VDAC1/AHNAK/ANO6/DRD1/GNB5/KCNB1/KCNJ10/KCNK10/LRRC55/MINK1/NEDD4L/OSR1/PKD2/RASGRF2/SCN1A/SCN2B/SLMAP/TRDN/WNK3/WWP2/KCNJ16/…	247
M14368	GOBP_POSITIVE_REGULATION_OF_PROTEIN_CONTAINING_COMPLEX_ASSEMBLY	109/7722	195/17872	0.000228607	0.00203928	0.00132128	DAB2IP/GSK3B/SLAIN2/AKAP9/CLIP1/CRACD/FSCN1/ICE1/NCKAP1/RHOA/RICTOR/TFRC/FERMT2/MTOR/RAP1B/TENM1/MPP7/NEK7/STUB1/BAG4/ESR1/ABCA1/BCL2L11/NIN/RHOC/VASP/CKAP5/DDX3X/FNIP2/GNL3L/OCLN/SH3GLB1/SLAIN1/SNX9/SUMO1/TAL1/KIRREL1/MET/TPPP/ATM/NAV3/PFN2/MECP2/TOGARAM1/ARL2/ARL3/CDK5R1/TRABD2B/VEGFA/CDK5RAP2/PSMC6/MAP1B/ATAT1/FMN1/TTBK1/CXCL13/FERMT1/FNIP1/MAPK9/PLCG2/RPS3/TERF1/WARS1/CAND1/CLASP1/PAK1/GBP5/A…	109
M11933	GOBP_CARDIAC_CONDUCTION_SYSTEM_DEVELOPMENT	27/7722	37/17872	0.000234356	0.00206956	0.00134089	DSG2/IRX3/MSX1/SMAD4/SMAD5/ID2/MAML1/NOTCH1/NOTCH2/SMAD1/GATA6/HCN4/ISL1/GJA1/BMPR1A/CDC42/GJA5/HOPX/HEY1/NPPB/BVES/NRG1/HEY2/TBX18/TBX5/TBX3/SCN5A	27
M12332	GOBP_CARDIAC_ATRIUM_DEVELOPMENT	27/7722	37/17872	0.000234356	0.00206956	0.00134089	ACVR1/BMPR2/DLL4/IGF1R/PROX1/TGFB2/HEG1/SOS1/SOX4/MDM4/NOTCH1/NOTCH2/ISL1/WNT5A/GJA5/NOG/NPHP3/BMP10/NSD2/HEY2/ANK2/BMP2/TBX5/WNT2/DAND5/MDM2/CCN1	27
M12409	GOBP_NEGATIVE_REGULATION_OF_INTRACELLULAR_STEROID_HORMONE_RECEPTOR_SIGNALING_PATHWAY	27/7722	37/17872	0.000234356	0.00206956	0.00134089	ARNTL/CLOCK/CRY1/CYP7B1/FOXP1/RHOA/SMARCA4/CNOT2/CRY2/DAB2/ZBTB7A/SIRT1/ISL1/LBH/PHB/STRN3/CNOT9/PIAS2/KANK2/PER1/NODAL/TCF21/SFRP1/CNOT1/TP63/NCOR1/BRCA1	27
M12519	GOBP_POSITIVE_REGULATION_OF_MICROTUBULE_POLYMERIZATION_OR_DEPOLYMERIZATION	27/7722	37/17872	0.000234356	0.00206956	0.00134089	SLAIN2/AKAP9/CLIP1/SPAST/NIN/CKAP5/OCLN/SLAIN1/MET/NAV3/MECP2/TOGARAM1/ARL2/ARL3/CDK5R1/CDK5RAP2/MAP1B/RPS3/CLASP1/PAK1/CDKN1B/MAPRE1/STMN2/HSPA1B/GIT1/RAC1/CAV3	27
M15266	GOBP_CARDIAC_EPITHELIAL_TO_MESENCHYMAL_TRANSITION	27/7722	37/17872	0.000234356	0.00206956	0.00134089	ACVR1/JAG1/RBPJ/SPRY1/TGFB3/TGFBR3/EFNA1/HAS2/MSX1/TGFB2/SMAD4/TGFBR2/TMEM100/NOTCH1/TGFBR1/RTN4/HEY1/NOG/PDCD4/ACVRL1/TWIST1/HEY2/SNAI1/BMP2/WNT2/SNAI2/TBX3	27
M22446	GOBP_PROTEIN_TARGETING_TO_VACUOLE	27/7722	37/17872	0.000234356	0.00206956	0.00134089	AP4M1/M6PR/LAMP2/PIK3R4/ZFYVE16/GCC2/SORT1/HSPA8/SNX16/SORL1/AP3B1/VPS13D/VPS37A/GGA3/SMURF1/VPS4A/MON1B/VPS13C/NCOA4/VPS37C/VPS13A/GNPTAB/SCARB2/RAB7A/AP3M1/NEDD4/CLU	27
M11085	GOBP_POSITIVE_REGULATION_OF_PROTEIN_LOCALIZATION	229/7722	445/17872	0.000237473	0.00209358	0.00135645	ABHD17C/ANP32B/BAG3/BAP1/BBC3/CTDSPL2/GSK3B/ITGB1/TCAF1/TCF7L2/XPO4/ANK3/CD38/CFTR/F2RL1/ICE1/JAK2/MPC2/PPM1A/PRKAA1/RBM22/RDX/SORBS1/TFRC/TGFB3/ZIC1/ACSL3/FERMT2/GOLPH3L/MAPK8/PCM1/PDCD10/TENM1/APC/C2CD5/CNST/KCNN4/MTCL1/PTPN9/ROCK2/SEC24A/SPTBN1/TGFB2/ACSL4/ADAM9/AP2B1/CENPQ/CEP120/CHP2/CORO2B/GPR137B/HIF1A/KCNB1/ORMDL3/PIK3R1/SAR1B/SERP1/SORL1/SOX4/SQSTM1/STK11/SYTL4/TSG101/WNK3/PLS1/TARDBP/CC…	229
M14959	GOBP_REGULATION_OF_DNA_TEMPLATED_TRANSCRIPTION_IN_RESPONSE_TO_STRESS	36/7722	53/17872	0.00024078	0.00211565	0.00137076	BAG3/CITED2/IMPACT/KLF2/RBPJ/RPS6KA3/HIF1A/TMBIM6/CEBPB/CHD6/MBTPS2/NFE2L2/NOTCH1/SIN3A/INO80/HIF1AN/RPS6KA1/ATF6/CHEK1/VEGFA/DNAJB1/TCIM/MAPK7/EGR1/EPAS1/HSPA5/BACH1/NCK2/RGS14/TP53/JUN/NEDD4/STOX1/BCLAF1/VHL/RELA	36
M14965	GOBP_ESTABLISHMENT_OF_ENDOTHELIAL_BARRIER	36/7722	53/17872	0.00024078	0.00211565	0.00137076	PDE4D/PLCB1/ROCK1/CLDN1/F2RL1/RDX/VCL/PPP1R16B/RAP1B/RAPGEF6/ROCK2/RAP2C/PPP1R12A/ZDHHC21/TJP1/FASN/IKBKB/VEGFA/RAB1A/RAP1A/RAPGEF2/EDNRA/TNFRSF1A/MYD88/IL1B/S1PR3/TNF/AFDN/MSN/RAB1B/ADD1/RAPGEF1/EZR/HPSE/MARVELD2/S1PR2	36
M10229	GOBP_NEGATIVE_REGULATION_OF_NEURON_APOPTOTIC_PROCESS	84/7722	145/17872	0.000241646	0.00211973	0.0013734	BCL2/GABRA5/GDNF/KDM2B/PPARGC1A/ROCK1/SYNGAP1/BDNF/JAK2/KRAS/MEF2C/NRP1/OXR1/RHOA/SET/TGFB3/GABRB2/MAP2K4/RASA1/STXBP1/GCLC/GCLM/GRIK2/NR4A2/HIF1A/IL6ST/WFS1/CEBPB/HIPK2/NTRK2/PIK3CA/PRKCI/RETREG1/SIX4/TOX3/ISL1/MAP3K12/MECP2/POU4F1/VSTM2L/BTG2/CHL1/SIX1/ADAM8/HYOU1/ADNP/CNTFR/ERBB3/MSH2/NTF3/SLC30A10/DNAJC5/GBE1/KIF14/TFAP2D/BOK/EN2/SOD2/PRKN/CPEB4/NEFL/PRKCG/GPI/ALKBH1/AXL/CLCF1/NRBP2/BHLHB9/MD…	84
M16129	GOBP_NEGATIVE_REGULATION_OF_AXONOGENESIS	42/7722	64/17872	0.000243509	0.00213253	0.00138169	SYNGAP1/DCC/MAP2/NRP1/SEMA3C/ULK1/CDKL3/FGF13/KIAA0319/SEMA5A/EPHA7/RNF6/SEMA4B/SEMA7A/ULK2/EPHB2/WNT3A/SPART/SEMA4C/CDK5R1/RTN4/SEMA3A/SEMA3D/SEMA5B/SEMA6D/DIP2B/WNT5A/RUFY3/SLIT1/PTEN/WNT3/SEMA4A/SEMA3E/LRP4/TNR/SEMA4D/SEMA4F/MAG/SEMA6A/RYK/EFNB3/MBP	42
M16874	GOBP_REGULATION_OF_CELL_SHAPE	87/7722	151/17872	0.000244033	0.00213357	0.00138236	DLC1/BRWD3/CCL7/FGD6/GNA13/PHIP/RDX/RHOA/RHOBTB3/WASF3/ANXA1/ARAP1/FERMT2/PLXNC1/RASA1/SEPTIN7/EPS8/PALM2AKAP2/ARHGEF18/BRWD1/FGD4/FGD5/PLXNA1/RHOC/STRIP2/BAMBI/CRK/ALDOA/CDC42SE2/LPAR1/RND3/SYNE3/FYN/FN1/PLXNB2/PRPF40A/PTK2/PARVA/PLXNA4/VEGFA/FMNL2/COCH/ZMPSTE24/ATP10A/RHOB/SH3KBP1/WDR1/FMNL1/LIMD1/BVES/FBLIM1/SEMA4A/PALM/RHOBTB1/CCL11/GNA12/P2RY1/SEMA3E/RHOU/MYH9/PLXNB1/PLXNA2/SEMA4D/KDR/FGD1/M…	87
M15727	GOBP_IMPORT_INTO_CELL	127/7722	232/17872	0.000247016	0.00215607	0.00139694	GDNF/ITGB1/KCNJ6/SLC24A2/CACNA2D1/KCNJ15/SLC18A2/SLC39A10/SLC39A6/SLC6A11/SLC6A14/SLC6A4/SYNGR3/ACSL3/ITGA4/RGS4/SLC7A11/SLC8A1/ATP1A2/RPS6KB1/SLC12A2/STEAP2/ABCC9/ATP12A/CYBRD1/DRD1/KCNJ10/TRPV6/TSG101/WNK3/KCNJ16/KCNK9/SLC12A5/SLC15A1/SLC1A2/NALF1/NEURL1B/PLPPR4/SLC11A2/SLC39A14/SLC5A3/SLC7A2/HCN4/NALF2/SLC24A4/SLC6A1/SNAP25/TRPV3/WNK1/ACSL1/ARL6IP1/FYN/LRP2/SLC6A6/KCNJ4/PER2/SLC7A3/SLC2A10/GFA…	127
M13469	GOBP_ASTROCYTE_DIFFERENTIATION	50/7722	79/17872	0.000249107	0.00217073	0.00140644	APP/DLL1/HES1/ID4/KRAS/NF1/SOX9/ABL1/MAPK1/CDK6/EPHA4/DRD1/IL6ST/LDLR/STAT3/ID2/NOTCH1/SERPINE2/SOX8/TAL1/TSPAN2/VIM/ROR1/TTC21B/POU3F2/GFAP/MAP2K1/NR1D1/TTBK1/NOG/IFNG/LIF/PLP1/KDM4A/NR2E1/IL1B/NTRK3/TNF/CNTN2/CLCF1/AGER/BMP2/MAG/HES5/IL6/LRP1/C5AR1/GCM1/GPR37L1/LAMC3	50
M11915	GOBP_PANCREAS_DEVELOPMENT	51/7722	81/17872	0.000261512	0.00227507	0.00147404	GSK3B/RFX3/TCF7L2/ACVR2B/ARNTL/CLOCK/CTNNB1/DLL1/HES1/MNX1/NR5A2/SOX9/ANXA1/FOXF1/INSM1/ONECUT2/PROX1/ZIC3/CDK6/RHEB/SMAD2/SOX4/WFS1/EIF2AK3/NEUROD1/GATA6/ISL1/MET/PDPK1/GDF11/ILDR2/IHH/INSR/WNT5A/NPHP3/GSK3A/CDH2/HNF1B/BAK1/SIDT2/ONECUT1/WLS/SELENOT/HNF4A/IL6R/MEIS2/IGF2/HNF1A/PCSK1/IL6/CCDC40	51
M11124	GOBP_POSITIVE_REGULATION_OF_VIRAL_GENOME_REPLICATION	24/7722	32/17872	0.000262794	0.0022787	0.0014764	NR5A2/IFIT1/PPIE/ADARB1/CNOT7/SRPK2/DDX3X/NOTCH1/TARBP2/TRIM38/PABPC1/PKN2/SRPK1/PPARA/HACD3/PDE12/LARP1/CD28/STAU1/TOP2B/RAD23A/TOP2A/ADAR/DDB1	24
M16739	GOBP_METANEPHROS_MORPHOGENESIS	24/7722	32/17872	0.000262794	0.0022787	0.0014764	GDNF/BASP1/CTNNB1/HES1/LGR4/SOX9/SALL1/WT1/KIF26B/PKD1/PKD2/AGTR2/SOX8/GREM1/WNT4/FMN1/SIX2/WNT9B/CALB1/STAT1/PDGFRB/FRAS1/LIF/HES5	24
M15861	GOBP_ANDROGEN_RECEPTOR_SIGNALING_PATHWAY	32/7722	46/17872	0.000270113	0.00233832	0.00151502	KDM3A/FOXP1/RHOA/ZMIZ1/SMARCA4/TMF1/ARID1A/DAB2/DDX5/RNF6/ZBTB7A/KDM4C/SIRT1/NKX3-1/PHB/AR/PMEPA1/PIAS2/PLPP1/UBE3A/EP300/NODAL/TCF21/KDM5D/SCGB2A1/SFRP1/RNF14/NCOR1/FKBP4/TRIM68/KDM1A/PRMT2	32
M23231	GOBP_STRESS_GRANULE_ASSEMBLY	21/7722	27/17872	0.000272466	0.00235097	0.00152322	LSM14A/PRKAA1/PUM2/YTHDF3/DYNC1H1/G3BP1/G3BP2/ATXN2/ATXN2L/DDX3X/PRKAA2/YTHDF1/YTHDF2/DDX6/C9orf72/CSDE1/PRRC2C/TIA1/EIF2S1/CIRBP/RPS23	21
M24645	GOBP_CELL_COMMUNICATION_BY_ELECTRICAL_COUPLING_INVOLVED_IN_CARDIAC_CONDUCTION	21/7722	27/17872	0.000272466	0.00235097	0.00152322	PDE4D/CACNA1C/IRX3/SLC8A1/ATP1A2/GJC1/TRDN/CAV1/CALM2/GJA1/ATP1A3/GJA5/RYR2/ATP1B1/SRI/FKBP1B/TBX5/CAMK2D/CALM1/CALM3/PKP2	21
M10240	GOBP_POSITIVE_REGULATION_OF_PROTEIN_BINDING	52/7722	83/17872	0.0002736	0.00235315	0.00152463	GSK3B/TCF7L2/AKTIP/APP/BDNF/DACT1/DERL1/NRP1/PLCL2/ABL1/PPP2CB/STK3/TAF1/SPON1/CAPRIN2/MAPRE3/PKD1/TIAM1/BAMBI/CAV1/EPB41L5/HIPK2/IDE/WNT3A/USP33/B2M/WNT5A/POLDIP2/PPP2CA/DTX3L/RAPGEF2/ADD2/EP300/TICAM1/MAPRE1/PRKN/FKBP1A/HFE/RAN/CSF3/STK4/BMP2/GCG/TERT/AMFR/RIPK2/ADD1/LRP1/ANXA2/EPB41/RALB/PLCL1	52
M22803	GOBP_SYNAPTIC_VESICLE_EXOCYTOSIS	65/7722	108/17872	0.000273611	0.00235315	0.00152463	ATP2A2/FMR1/GSK3B/HTR2A/NLGN1/CNR1/PCLO/RAP1B/STXBP1/CASK/CHRNA5/RAB5A/DRD1/SLC4A8/STXBP5/PRKCB/CSPG5/CTBP2/ERC2/SYT4/SNAP25/SYT1/UNC13C/BACE1/PFN2/ADCY1/RIMS2/FBXL20/SYNJ1/UNC13A/WNT7A/RAP1A/ADRA1A/PREPL/SYN1/RIMS4/GRIK5/NAPB/SV2A/DNAJC5/APBA1/SYT9/P2RY1/PIP5K1C/RIMS3/PRKCG/CPLX2/VAMP2/PRRT2/BLOC1S6/SYT2/CADPS2/GIPC1/GIT1/STX11/CADPS/RIMS1/SYT10/SNAP29/RAB3GAP1/STX2/CALM3/SNCA/SYP/CACNB2	65
M16624	GOBP_REGULATION_OF_CATION_TRANSMEMBRANE_TRANSPORT	185/7722	353/17872	0.000276974	0.00237819	0.00154085	CACNA1D/CXCL10/FMR1/ITGB1/PDE4D/RASGRF1/SHISA6/ADRB2/AKAP6/AKAP9/ANK3/APP/CAB39/CACNA1C/CACNA2D1/JPH1/MEF2C/NLGN1/UBQLN1/UTRN/ABL1/ATP7A/CCR2/FGF13/PTPN3/RGS4/SLC30A5/SLC8A1/ATP1A2/CACNB4/KCNN4/KLHL24/TSPAN13/VDAC1/AHNAK/ANO6/DRD1/GNB5/LRRC55/MINK1/NEDD4L/OSR1/PKD2/RASGRF2/SCN2B/SLMAP/TRDN/WNK3/WWP2/KCNRG/CAV1/CXCL9/FGF14/HECW2/HOMER1/IFNGR2/KCNA1/NETO2/PDE4B/SUMO1/CACNG2/CEMIP/DPP10/EPHB2/GEM/PD…	185
M16126	GOBP_REGULATION_OF_NEURAL_PRECURSOR_CELL_PROLIFERATION	53/7722	85/17872	0.000285343	0.00244606	0.00158483	KDM2B/CTNNB1/DLL4/FOXO1/NF1/RHOA/SLC6A4/FOXO3/INSM1/LHX2/APPL2/PROX1/FZD3/HIF1A/TAFA1/ASCL1/GATA2/GNAI2/ID2/NOTCH1/TOX/DISC1/VEGFC/WNT3A/LRP2/BTG2/FGF2/VEGFA/LYN/WNT5A/SIX3/SLC16A2/EMX1/SHCBP1/NAP1L1/CDH2/CTNNA1/NR2E1/NF2/OTP/LIMS2/MDK/PTBP2/PTN/RASSF10/TP53/PTPRZ1/FOXG1/DCT/GLI3/GPR37L1/KDM1A/CX3CR1	53
M10507	GOBP_POSITIVE_REGULATION_OF_NEURON_DEATH	54/7722	87/17872	0.000296716	0.0025314	0.00164013	GSK3B/ATF2/CTNNB1/NF1/RHOA/ABL1/FOXO3/MAP3K5/GRIK2/TGFB2/MCL1/BCL2L11/EPHA7/REST/SRPK2/ASCL1/ITGA1/PICALM/EFNB2/FBXW7/MAP2K7/ATM/BACE1/FYN/CDK5R1/TFAP2A/WNT5A/ZNF746/CASP2/CDC42/GRIN2B/PAK3/GRIK5/FASLG/ST8SIA2/NQO1/EIF2S1/IFNG/MYBL2/EGR1/ELK1/TNF/CASP3/TFAP2B/TP53/CASP8/CAPN2/FCGR2B/PARP1/CLU/AIFM1/SARM1/DDIT4/SNCA	54
M16833	GOBP_CARDIAC_CELL_DEVELOPMENT	54/7722	87/17872	0.000296716	0.0025314	0.00164013	PDGFRA/AKAP13/AKAP6/JAG1/PDLIM5/SPRY1/TGFBR3/YY1/MTOR/RGS4/SGCD/SLC8A1/PROX1/SMAD4/HNRNPU/MAML1/MEF2A/NOTCH1/SORBS2/SRF/CXADR/ISL1/EDN1/IGF1/G6PD/BMPR1A/VEGFA/CDK1/RGS2/ADRA1A/PDCD4/GSK3A/ZMPSTE24/PPARA/BMP10/BVES/PDGFRB/ACTC1/FHL2/HEY2/NEBL/TBX18/ATG5/TOMM70/ACTN2/TBX5/TTN/CAV3/TBX3/MYLK3/SGCB/PLEC/ALPK3/LMNA	54
M15225	GOBP_POSITIVE_REGULATION_OF_MAP_KINASE_ACTIVITY	70/7722	118/17872	0.000298139	0.0025314	0.00164013	DAB2IP/FZD4/TNFSF11/AKAP13/HTR2A/MAP3K5/PDCD10/SASH1/TENM1/RASGRP1/EPHA4/ADAM9/FLT1/TAOK3/CD24/EZH2/KITLG/DIRAS1/MAP2K7/EDN1/MAP3K12/FGF2/FGFR1/FLT3/GHR/INSR/MAP3K13/VEGFA/WNT5A/TPD52L1/ADAM8/PDGFA/PIK3CG/RPS3/PDE5A/TNFRSF11A/FGF18/NTF3/CSK/PAK1/PTPN1/DVL3/PDGFRB/ROBO1/FZD10/EPGN/IL1B/MAP3K4/NTRK3/NOX4/NOD2/TNF/NEK10/AGER/MAP2K6/MAP3K7/TDGF1/DUSP19/KIT/EGFR/TRAF6/TAB1/THBS1/S100A12/AJUBA/MAP4K2/F…	70
M14682	GOBP_KIDNEY_MESENCHYME_DEVELOPMENT	16/7722	19/17872	0.000298179	0.0025314	0.00164013	BASP1/BMP7/WT1/OSR1/PKD2/SMAD4/SIX4/AMER1/WNT4/SIX1/SIX2/FOXD1/STAT1/PDGFRB/TCF21/MYC	16
M15772	GOBP_NEPHRON_TUBULE_FORMATION	16/7722	19/17872	0.000298179	0.0025314	0.00164013	GDNF/CTNNB1/GATA3/IRX3/SOX9/IRX1/OSR1/SIX4/SOX8/GREM1/IRX2/SIX1/WNT9B/NOG/HNF1B/HES5	16
M15793	GOBP_POSITIVE_REGULATION_OF_DENDRITIC_SPINE_MORPHOGENESIS	16/7722	19/17872	0.000298179	0.0025314	0.00164013	DHX36/STAU2/CAPRIN2/LRP8/PAFAH1B1/EPHB2/RELN/ACTR2/CAPRIN1/PAK3/DBN1/CUX2/CAMK2B/BHLHB9/EEF2K/BAIAP2	16
M13535	GOBP_NEGATIVE_REGULATION_OF_TRANSFERASE_ACTIVITY	146/7722	272/17872	0.000298907	0.0025335	0.00164149	DAB2IP/GGNBP2/GSK3B/SH2B3/BAG2/CORO1C/EIF4A2/GNAQ/HIPK3/HMGCR/LATS1/LRP6/NF1/NR2F2/PAK2/SPRED1/SPRY1/SPRY2/ABL1/BMP7/SLC8A1/APC/KAT2B/MAPK8IP1/MYOCD/NCAPG2/PPP1R1B/PTPRB/PTPRJ/SFRP2/SH3BP5/DUSP3/HEXIM1/TAF7/ADARB1/CDKN1A/HEG1/LIMK1/MIDN/ORMDL3/SORL1/SRCIN1/STK38/TSG101/PIK3CB/CAV1/HNRNPU/LATS2/PKIG/PRKAR2B/PTPN2/SIRT1/SOCS4/USP44/WWTR1/CBLB/EPHB2/PDPK1/PPM1E/PTPRQ/PTPRT/SOCS5/RPS20/BAG5/ERCC4/GAD…	146
M10671	GOBP_NEGATIVE_REGULATION_OF_MUSCLE_CELL_DIFFERENTIATION	45/7722	70/17872	0.000299927	0.00253806	0.00164444	BDNF/BMPR2/DLL1/FRS2/YY1/RGS4/FGF9/MSX1/MYOCD/YBX1/ANKRD17/BHLHE41/EREG/PRDM6/SMAD4/EZH2/HDAC4/ID2/NOTCH1/SMAD1/SOX6/MECP2/G6PD/BMPR1A/NFATC3/RGS2/HDAC5/PDCD4/GSK3A/PPARA/RBPMS2/CCN3/TRIM72/NFATC2/PTBP1/TMEM119/HEY2/XBP1/FOXO4/TOMM70/BMP2/IGF2/MED28/NFATC1/CAV3	45
M10594	GOBP_NEGATIVE_REGULATION_OF_KINASE_ACTIVITY	129/7722	237/17872	0.000305508	0.00258115	0.00167235	DAB2IP/GGNBP2/SH2B3/CORO1C/GNAQ/HIPK3/HMGCR/LATS1/LRP6/NF1/NR2F2/PAK2/SPRED1/SPRY1/SPRY2/ABL1/BMP7/SLC8A1/APC/KAT2B/MAPK8IP1/MYOCD/NCAPG2/PPP1R1B/PTPRB/PTPRJ/SFRP2/SH3BP5/DUSP3/HEXIM1/TAF7/ADARB1/CDKN1A/HEG1/MIDN/SORL1/SRCIN1/STK38/TSG101/PIK3CB/CAV1/HNRNPU/LATS2/PKIG/PRKAR2B/PTPN2/SIRT1/SOCS4/WWTR1/CBLB/EPHB2/PDPK1/PPM1E/PTPRQ/PTPRT/SOCS5/GADD45A/PPARG/PIP4K2C/IPO7/PRKAR2A/TARBP2/CDK5RAP2/LYN/RG…	129
M1054	GOBP_VACUOLE_ORGANIZATION	105/7722	188/17872	0.000307288	0.00258115	0.00167235	AP4M1/ARL8B/ATP2A2/BAG3/HPS1/RAB14/TMEM106B/TMEM165/WIPI2/AKTIP/ATF2/ATG2B/HOOK3/PIKFYVE/RAB3GAP2/UBQLN1/ULK1/WIPI1/MTOR/TP53INP1/CHMP4B/MAN2A1/MTM1/RAB33B/RAB5A/SPG11/LYST/ABCA1/ATG14/ATG16L1/MFN2/MFSD8/MTMR3/RB1CC1/UBXN2A/ATG7/AP3B1/MOAP1/ACP3/ATP6AP2/FHIP1B/HOOK1/SH3GLB1/SNX18/STX17/ULK2/RAB20/UBXN2B/C9orf72/CLN5/CLVS1/NSFL1C/PIP4K2C/ATG13/ATG9A/GABARAPL1/SMURF1/TMEM199/VPS4A/RAB1A/TBC1D12/VMP…	105
M15704	GOBP_POSITIVE_REGULATION_OF_I_KAPPAB_KINASE_NF_KAPPAB_SIGNALING	105/7722	188/17872	0.000307288	0.00258115	0.00167235	NEK6/TAB2/TNFSF11/AKAP13/CTNNB1/DDX21/F2RL1/MALT1/PPM1A/RHOA/TFRC/TRIM6/VAPA/ABL1/TRIM13/CHUK/DHX36/PPP5C/TNFRSF19/LURAP1L/ANKRD17/CC2D1A/MAP3K14/RHOC/PRKCB/BCL10/ECT2/LPAR1/MID2/PELI2/PLK2/TAB3/LITAF/MTDH/ROR1/UBE2N/UBE2V1/ZDHHC17/FYN/GJA1/MIER1/EDA/IKBKB/TRIM38/ATP2C1/UBE2I/SLC35B2/CASP10/GOLT1B/TICAM2/NDFIP2/RBCK1/TBK1/FASLG/PELI1/IRAK4/CXXC5/TICAM1/TMEM9B/EDA2R/PIM2/REL/TNFRSF1A/MYD88/WLS/IL1…	105
M13401	GOBP_EXOCRINE_SYSTEM_DEVELOPMENT	33/7722	48/17872	0.000307466	0.00258115	0.00167235	FGF7/FGFR2/NRP1/SEMA3C/SOX9/TGFB3/NTN4/BMP7/TGFB2/BTBD7/NFIB/PLXNA1/TGM2/TWSG1/IGSF3/NKX3-1/TFCP2L1/FOXC1/EDA/INSR/SEMA3A/CDC42/PDGFA/WLS/HGF/TNF/RAB26/IGF2/EGFR/POLB/SNAI2/LAMA5/DAG1	33
M14155	GOBP_NEGATIVE_REGULATION_OF_DEPHOSPHORYLATION	33/7722	48/17872	0.000307466	0.00258115	0.00167235	GSK3B/ROCK1/IQGAP1/PPP1R16B/PPP1R1B/PPP1R8/ROCK2/TGFB2/BAG4/CRY2/MASTL/URI1/ARPP19/GNAI2/YWHAB/IKBKB/PPP1R11/PPP4R4/CHP1/LPIN1/MFHAS1/MGAT5/BOD1L1/YWHAE/FKBP1A/ENSA/TNF/FKBP1B/SEMA4D/SWAP70/BOD1L2/PTPA/TIPRL	33
M13728	GOBP_FEMALE_SEX_DIFFERENTIATION	73/7722	124/17872	0.000309265	0.00259213	0.00167947	BCL2/DACH1/FZD4/PDGFRA/FSHB/NR2F2/ZFPM2/ZFY/FOXO3/NRIP1/ROBO2/WT1/ZNF830/ESR1/EREG/MMP2/SMAD4/CEBPB/KITLG/LHX9/PCYT1B/SIRT1/STAT5B/TNFAIP6/SLIT2/ATM/CCDC182/TIPARP/CSMD1/LRP2/UBB/ADCYAP1R1/FOXC1/INSR/PLEKHA1/VEGFA/WNT4/WNT5A/CASP2/FANCA/UBE3A/PGR/TAF4/AFP/DACH2/FST/ACSBG1/DMRTA1/BAK1/CTNNA1/HSPA5/ARID5B/IDH1/LHFPL2/FSHR/AXL/CASP3/SFRP1/KDR/KIT/MYC/SGPL1/TP63/INHBB/CHD7/ADAMTS1/BRCA2/SPO11/GAS2/VG…	73
M16677	GOBP_ERK1_AND_ERK2_CASCADE	179/7722	341/17872	0.000310056	0.00259463	0.00168109	DAB2IP/GRB10/PDGFRA/TNFSF11/AKAP12/APP/BMPER/CCL7/DENND2B/DUSP6/F2RL1/FGFR2/FRS2/HTR2A/ITGAV/NPY/NRP1/SOX9/SPRED1/SPRY1/SPRY2/TGFBR3/ABL1/FERMT2/LMO3/RAP1B/STYX/TEK/TIMP3/GAREM1/HMGB1/MAPK1/RASGRP1/CCL23/DUSP3/EPHA4/EPHB1/OXTR/DAB2/DNAJC27/EPHA7/RPS6KA6/SEMA7A/SMAD4/ADCYAP1/BRAF/GNAI2/GPR183/IL26/KARS1/MTURN/NOTCH1/NOTCH2/NPTN/NTRK2/PTPN2/SPRED2/SYNJ2BP/ZFP36L1/ZFP36L2/CRKL/EPHB2/FBXW7/GCNT2/MAP2…	179
M14444	GOBP_REGULATION_OF_DEPHOSPHORYLATION	76/7722	130/17872	0.000317853	0.00264658	0.00171475	DLC1/GSK3B/MAGI2/ROCK1/CAMTA1/JAK2/MEF2C/PPP1R15B/PPP1R2/SLC39A10/IQGAP1/MTOR/PPP1R16B/PPP1R1B/PPP1R8/PPP6R3/ROCK2/TGFB2/BAG4/MTMR1/CHP2/CRY2/MASTL/MTMR3/URI1/ITGA1/PPP1R12A/AGTR2/ARPP19/GNAI2/MTMR4/YWHAB/CALM2/NPNT/PPP6R2/TSC1/NSMF/IKBKB/PPP1R11/PPP4R4/FCRL3/SMG7/CHP1/LPIN1/MFHAS1/MGAT5/ITGA2/BOD1L1/CDCA2/IFNG/PDGFRB/PPARGC1B/GNA12/YWHAE/CHRM5/CNEP1R1/FKBP1A/MTMR9/PPP1R17/ENSA/PTBP1/TNF/FKBP1B/R…	76
M34077	GOBP_ESTABLISHMENT_OF_TISSUE_POLARITY	46/7722	72/17872	0.00031821	0.00264658	0.00171475	MAGI2/VANGL2/DAAM1/DACT1/FZD6/GRHL3/RHOA/ABL1/ZNRF3/GPC6/PRICKLE2/SFRP2/RSPO3/DAB2/FZD3/TIAM1/VANGL1/PAFAH1B1/SMURF2/GPC4/ROR1/FOXF2/SMURF1/WNT7A/MLLT3/WNT5A/CDC42/WNT9B/ASTN2/NPHP3/ERBB4/EXOC5/WDR1/NPHP1/DLG3/RPGRIP1L/DVL3/SFRP1/PTK7/FZD2/RYK/TP63/CELSR1/NKD1/RAC1/PKHD1	46
M8378	GOBP_DNA_DAMAGE_RESPONSE_SIGNAL_TRANSDUCTION_BY_P53_CLASS_MEDIATOR	46/7722	72/17872	0.00031821	0.00264658	0.00171475	ATRX/HIC1/PPM1D/SPRED1/FOXO3/MSX1/TRIAP1/DYRK1A/CDKN1A/DDX5/RPS6KA6/SOX4/SMYD2/DYRK3/HIPK2/MDM4/MYO6/PLK2/SIRT1/SPRED2/E2F7/ATM/USP10/ZNF385A/CASP2/NBN/ZMPSTE24/SP100/KMT5A/CDKN1B/PSMD10/EEF1E1/TWIST1/SNAI1/TFAP4/ATR/ANKRD1/TP53/RPS27L/BRCA2/COPS3/FOXM1/SNAI2/KDM1A/MDM2/MARCHF7	46
M16434	GOBP_PROTEIN_O_LINKED_GLYCOSYLATION	56/7722	91/17872	0.000318273	0.00264658	0.00171475	TMTC1/B3GLCT/B3GNT2/DPM1/FUT9/TET2/TET3/TMTC2/TMTC4/TRAK1/A4GNT/EOGT/GXYLT1/ST3GAL1/TET1/GALNT13/GALNT4/PLOD2/RXYLT1/B3GNT7/GALNT3/GALNT7/POGLUT1/IL15/ST6GALNAC4/LARGE2/OGT/GALNT1/LARGE1/POFUT2/B3GALNT2/B4GALT5/C1GALT1/POGLUT2/ST8SIA6/GALNTL6/B4GAT1/CHST4/GALNT15/B3GNT5/GXYLT2/TMTC3/POGLUT3/ST3GAL3/MGAT5B/PLOD1/GALNT6/CRPPA/GCNT1/GALNT2/GALNT10/GALNT16/C1GALT1C1/FKTN/PGM3/GALNT12	56
M43028	GOBP_POSITIVE_REGULATION_OF_SUPRAMOLECULAR_FIBER_ORGANIZATION	99/7722	176/17872	0.000319265	0.00265066	0.00171739	SLAIN2/AKAP9/APP/CLIP1/CRACD/F2RL1/ID1/NCKAP1/NRP1/RHOA/RICTOR/SPAST/TGFB3/WASF3/ABL1/CFL2/FERMT2/MTOR/TENM1/PROX1/ROCK2/BAG4/SEMA5A/ARHGEF10/LIMK1/NIN/RHOC/VASP/CCDC88A/CKAP5/LIMCH1/LPAR1/OCLN/SLAIN1/SNX9/KIRREL1/MET/PPM1E/TGFBR1/NAV3/PFN2/EDN1/MECP2/TOGARAM1/TSC1/ARL2/ARL3/CD47/CDK5R1/WNT4/CDK5RAP2/CCN2/MAP1B/CDC42/FMN1/PPM1F/RPS3/WASL/WDR1/BMP10/CLASP1/PAK1/PXN/CDKN1B/FER/MAPRE1/STMN2/CCL11/AR…	99
M15186	GOBP_ENDOCRINE_SYSTEM_DEVELOPMENT	77/7722	132/17872	0.00032018	0.00265407	0.00171961	CITED2/GSK3B/NKX2-1/PDGFRA/RFX3/ARNTL/CLOCK/DKK3/DLL1/GATA3/HES1/MNX1/NF1/RBPJ/SOX9/ANXA1/FOXE1/INSM1/SALL1/WT1/CREB1/MAPK1/ONECUT2/CDK6/RHEB/SMAD2/SMAD4/SOX4/THRA/ASCL1/CYP1B1/GLI2/EIF2AK3/GATA2/NEUROD1/SRF/CRKL/GATA6/HOXA5/ISL1/PDPK1/TGFBR1/EDN1/HOXA3/POU3F2/BMPR1A/FGF2/INSR/MAP2K1/WNT4/WNT5A/SIX1/SIX3/NOG/GSK3A/PITX1/RAF1/PITX2/ARMC5/EDNRA/CDH2/BAK1/SIDT2/ONECUT1/SLC6A3/ARID5B/PBX1/OTP/HNF4A/I…	77
M15004	GOBP_REGULATION_OF_PHOSPHOPROTEIN_PHOSPHATASE_ACTIVITY	39/7722	59/17872	0.000321709	0.00266256	0.0017251	GSK3B/MAGI2/ROCK1/JAK2/PPP1R15B/PPP1R2/SLC39A10/MTOR/PPP1R1B/PPP6R3/ROCK2/CRY2/MASTL/ITGA1/PPP1R12A/AGTR2/GNAI2/CALM2/PPP6R2/TSC1/IKBKB/PPP1R11/PPP4R4/FCRL3/MGAT5/BOD1L1/PDGFRB/GNA12/FKBP1A/TNF/FKBP1B/RCAN1/CALM1/NUAK1/BOD1L2/PTPA/HSP90B1/TIPRL/CALM3	39
M13178	GOBP_REGULATION_OF_RESPONSE_TO_WOUNDING	94/7722	166/17872	0.000326406	0.0026972	0.00174754	ARFGEF1/ITGB1/PDGFRA/SH2B3/CLASP2/CLDN1/F2RL1/F3/GP1BA/IGF1R/KLF4/PLPP3/SCARF1/STK24/ANXA1/ATP7A/FERMT2/KIAA0319/MTOR/CASK/SLC12A2/EPHA4/ANO6/NDEL1/RGMA/SMOC2/CRK/CAV1/CXCR4/KANK1/MYLK/NFE2L2/OCLN/PRKG1/SERPINE2/CCN4/EPHB2/EDN1/CD34/PTK2/FGF2/LRIG2/MAP2K1/RREB1/WNT4/EPPK1/FERMT1/PDGFA/PHLDB2/PTEN/SERPINE1/SRSF6/TNFAIP3/TNFRSF12A/CLASP1/PTPRF/FGB/HBEGF/UBASH3B/TNR/C1QTNF1/TNF/FKBP1B/RTN4RL1/SERPIN…	94
M16656	GOBP_PHOSPHATIDYLINOSITOL_3_KINASE_SIGNALING	83/7722	144/17872	0.000329003	0.00269822	0.00174821	C1QBP/DAB2IP/PDGFRA/F2RL1/GATA3/HTR2A/IGF1R/JAK2/NF1/PIK3C2A/SOX9/PPP1R16B/TEK/NYAP2/PTPN13/RASGRP1/TGFB2/FLT1/OSM/PIK3R1/PIK3CB/NTRK2/PIK3CA/SERPINE2/SIRT1/ZFP36L1/IRS1/NKX3-1/RELN/RGL2/ROR1/EDN1/IGF1/FN1/PPARD/PTK2/CEP55/FGF2/FGFR1/FLT3/INSR/PLEKHA1/PREX2/PRR5L/ENTPD5/PDGFA/PIK3CG/UBE3A/ERBB3/ERBB4/PTEN/BTN2A2/CD28/PDGFRB/NTRK3/PIK3AP1/PIP5K1C/TWIST1/HGF/FSHR/CSF3/DIPK2A/KBTBD2/TNF/PIK3C2B/PLXN…	83
M13667	GOBP_REGULATION_OF_TRANSCRIPTION_FROM_RNA_POLYMERASE_II_PROMOTER_IN_RESPONSE_TO_HYPOXIA	12/7722	13/17872	0.000329428	0.00269822	0.00174821	CITED2/RBPJ/HIF1A/NFE2L2/NOTCH1/HIF1AN/VEGFA/EGR1/BACH1/TP53/STOX1/VHL	12
M23304	GOBP_HISTONE_H4_K20_METHYLATION	12/7722	13/17872	0.000329428	0.00269822	0.00174821	ARID4B/ARID4A/NSD1/KMT5B/KMT5C/TTLL12/BEND3/PWP1/KMT5A/NSD2/SETD4/BRCA1	12
M24868	GOBP_TRANS_SYNAPTIC_SIGNALING_MODULATING_SYNAPTIC_TRANSMISSION	12/7722	13/17872	0.000329428	0.00269822	0.00174821	GRM5/GUCY1B1/CNR1/GUCY1A1/CSPG5/NPTN/NTRK2/SYT4/EPHB2/PLG/F2R/EFNB3	12
M13301	GOBP_CELL_COMMUNICATION_BY_ELECTRICAL_COUPLING	25/7722	34/17872	0.000329601	0.00269822	0.00174821	PDE4D/ANK3/CACNA1C/IRX3/SLC8A1/ATP1A2/GJC1/TRDN/CAV1/KCNA1/CALM2/GJA1/ATP1A3/GJA5/RYR2/DBN1/ATP1B1/GJB2/SRI/FKBP1B/TBX5/CAMK2D/CALM1/CALM3/PKP2	25
M23354	GOBP_MONOUBIQUITINATED_PROTEIN_DEUBIQUITINATION	25/7722	34/17872	0.000329601	0.00269822	0.00174821	ATXN7L3/BAP1/TAF2/ASXL1/ATXN3/USP7/TADA2B/TAF7/ATXN7/SUPT3H/USP15/USP16/TAF5L/SF3B3/TAF4/TAF5/MYSM1/USP1/SUPT20H/ENY2/TAF10/TADA1/TAF12/SUPT7L/USP47	25
M15540	GOBP_CELL_CELL_JUNCTION_ASSEMBLY	86/7722	150/17872	0.00033044	0.0027009	0.00174994	CDH11/ROCK1/CDH20/CLDN1/CLDN12/CLDN16/CTNNB1/FSCN1/IRX3/PAK2/PARD6B/RHOA/VCL/APC/CDH8/GJC1/MPP7/ROCK2/CDH12/HEG1/RHOC/HIPK1/CAV1/CDH7/CNTNAP2/ECT2/OCLN/SRF/STRN/TJP1/MARVELD3/CDH24/CLDN18/EPHB2/UGT8/DLG5/DSG1/GJA1/ARL2/IKBKB/SMAD7/CDH9/CTNND2/CTNND1/GJA5/CNTNAP1/PKN2/WDR1/CLDN8/CDH6/CDH2/NPHP1/PRKCH/TLN2/GJB2/ARVCF/CTNNA1/CLDN14/IL1B/CLDN11/PIP5K1C/PTPRO/FLCN/PDCD6IP/TNF/ANK2/PKP4/SNAI1/ACTB/PRKC…	86
M14396	GOBP_MRNA_TRANSCRIPTION	29/7722	41/17872	0.000333809	0.00271581	0.0017596	RXRA/TBP/ATF2/HIPK3/TAF2/TAF4B/THRB/TAF1/TAF7/DDX5/EREG/STAT3/AP3B1/RARA/PPARG/NCBP2/TAF4/TAF11/TAF5/EPAS1/ZBTB1/TAF10/TP53/NCOA1/TAF12/MED1/C5AR1/TAF8/TFCP2	29
M15086	GOBP_MESENCHYMAL_CELL_PROLIFERATION	29/7722	41/17872	0.000333809	0.00271581	0.0017596	ZEB1/CTNNB1/FGF7/FGFR2/SOX9/BMP7/FOXF1/FGF9/MSX1/NFIB/OSR1/TGFBR2/BMPR1A/IHH/HAND2/WNT5A/SIX1/SIX2/PDGFA/TBX2/STAT1/DCHS2/IRS2/BMP2/PRRX1/KDR/MYC/WNT2/LMNA	29
M42707	GOBP_FOREBRAIN_NEURON_DIFFERENTIATION	29/7722	41/17872	0.000333809	0.00271581	0.0017596	BCL11B/FEZF2/DLX2/FGFR2/HES1/NRP1/NRP2/TBR1/ZMIZ1/ATP7A/ZSWIM6/LHX6/PROX1/ASCL1/GATA2/DISC1/NHLH2/UBB/SATB2/SEMA3A/B2M/SLC4A10/RAPGEF2/GBX2/OTP/SCYL2/NDNF/HES5/FOXG1	29
M15342	GOBP_REGULATION_OF_HEART_GROWTH	47/7722	74/17872	0.000336117	0.00272997	0.00176878	CITED2/AKAP6/BASP1/DUSP6/FGFR2/MEF2C/RBPJ/TGFBR3/YY1/ZFPM2/RGS4/WT1/FGF9/PROX1/VGLL4/TGFBR2/TP73/KCNK2/NOTCH1/RUNX1/SAV1/YAP1/GATA6/MAPK14/TGFBR1/EDN1/IGF1/JARID2/G6PD/BMPR1A/FGF2/CDK1/RGS2/ACACB/PIM1/NOG/GSK3A/ERBB4/PPARA/PTEN/BMP10/TBX2/HEY2/TOMM70/TBX5/WNT2/CAV3	47
M10244	GOBP_REGULATION_OF_VASCULOGENESIS	14/7722	16/17872	0.000336586	0.00272997	0.00176878	EMP2/TMEM100/RIN2/CD34/HIF1AN/RAP1A/HEY1/RAPGEF2/HEY2/ASB4/RRAS/CEACAM1/KDR/XDH	14
M15030	GOBP_POSITIVE_REGULATION_OF_HISTONE_METHYLATION	34/7722	50/17872	0.000345596	0.00279874	0.00181334	AUTS2/CTNNB1/CTR9/PAXBP1/RIF1/PHF20/PRDM12/RTF1/KMT2A/KPNA7/MTF2/SMAD4/TET1/KANSL1/DNMT3B/KMT2E/NELFA/SIRT1/SNW1/JARID2/MECP2/NSD3/MYB/OGT/PHF19/RNF20/ZNF304/PHF1/GCG/KANSL2/FAM47E/WDR61/BRCA1/LMNA	34
M16110	GOBP_NEUROBLAST_PROLIFERATION	40/7722	61/17872	0.000348731	0.0028198	0.00182698	CTNNB1/FGFR2/FRS2/ID4/NF1/RAB10/DAGLA/FGF13/FZD3/HIF1A/RACGAP1/TAFA1/PAFAH1B1/ASCL1/KCNA1/NOTCH1/SOX5/DISC1/EML1/VEGFC/WNT3A/TEAD3/PLXNB2/VEGFA/SIX3/CTNNA1/OTP/LEF1/NUMBL/PTN/DOCK7/TP53/FOXG1/DCT/GLI3/HHIP/NEUROD4/KDM1A/ARHGEF2/CX3CR1	40
M14656	GOBP_ENDOCYTIC_RECYCLING	48/7722	76/17872	0.000353591	0.00285472	0.00184961	ARHGAP44/RAB14/DENND1B/KIAA1109/RAB11B/RAB11FIP3/EPG5/GRIP1/SNX3/TAMALIN/VPS35L/ANKRD50/ARHGAP1/SORL1/ACAP2/ANKRD27/SNX12/EPS15/STX6/CMTM6/VPS26A/GGA3/NSG1/VPS50/RAB11A/RAB35/ATP9A/SNX27/SNX17/VPS35/EHD1/BVES/NDRG4/VPS53/AKAP5/ARF6/GRIPAP1/VPS39/SNX4/RAB7A/ACTN2/VPS29/INPP5F/ZDHHC2/DENND1A/LMTK2/MICALL1/EHD4	48
M16150	GOBP_CARDIAC_CONDUCTION	60/7722	99/17872	0.00035627	0.00286757	0.00185793	ATP2A2/CACNA1D/PDE4D/AKAP9/CACNA1C/CACNA2D1/DSG2/IRX3/SLC8A1/ATP1A2/GJC1/ABCC9/SCN2B/TRDN/CAV1/MEF2A/TMEM65/CXADR/HCN4/ISL1/CALM2/GJA1/CORIN/KCNJ2/ATP1A3/GJA5/KCNJ5/RYR2/ZMPSTE24/NUP155/ATP1B1/ATP2B3/ATP2B4/YWHAE/ATP2B1/SCN1B/DSC2/SLC9A1/SPTBN4/SRI/TBX18/ANK2/FKBP1B/ATP2A3/KCNE1/TNNI3K/ACE2/TBX5/SCN3B/CAMK2D/CALM1/RNF207/TRPC1/CTNNA3/DSP/SCN5A/ATP2B2/CALM3/CACNB2/PKP2	60
M22829	GOBP_HISTONE_DEACETYLATION	60/7722	99/17872	0.00035627	0.00286757	0.00185793	BCL6/CHD3/DR1/ELK4/SFPQ/MAPK8/NCAPG2/TBL1XR1/BRMS1L/RBBP7/REST/MORF4L2/HDAC4/HDAC9/KDM5A/MBD2/MIDEAS/MIER3/MTA1/SIN3A/SIRT1/SKI/SMARCAD1/MIER2/MTA3/PHB/RCOR3/ING2/MIER1/SPHK2/PER2/GATAD2A/VEGFA/SIN3B/HDAC5/HOPX/RCOR1/GATAD2B/MSL3/NIPBL/CTBP1/TADA2A/PER1/RBBP4/MORF4L1/TBL1X/TBL1Y/ZZZ3/HDAC2/PRKD1/TRERF1/YEATS2/SIRT3/ZBTB7B/TP53/PINK1/CAMK2D/BAZ2A/SUDS3/PRDM5	60
M10522	GOBP_RESPONSE_TO_MUSCLE_STRETCH	19/7722	24/17872	0.000361898	0.00289764	0.00187741	NFKBIA/CTNNB1/SLC8A1/PIK3CA/MAPK14/EDN1/PTK2/DMD/RYR2/RAF1/CDH2/SLC9A1/GPI/ANKRD1/JUN/NFKB1/TTN/CAV3/RELA	19
M10848	GOBP_NEGATIVE_REGULATION_OF_STEM_CELL_DIFFERENTIATION	19/7722	24/17872	0.000361898	0.00289764	0.00187741	GSK3B/HES1/JAG1/TRIM6/REST/STAT3/HNRNPU/NFE2L2/NOTCH1/YAP1/YTHDF2/ZFP36L2/LBH/WNT3A/HSPA9/CDK13/HES5/CDK12/N4BP2L2	19
M23423	GOBP_PROTEIN_LOCALIZATION_TO_ENDOSOME	19/7722	24/17872	0.000361898	0.00289764	0.00187741	ABHD17C/NRP1/RDX/ROCK2/AKAP11/SORL1/ANKRD13A/TOLLIP/TMEM30A/PACSIN2/RAB35/DTX3L/VPS35/ARF6/MGAT3/MSN/EZR/ABHD17B/MICALL1	19
M4581	GOBP_POSITIVE_REGULATION_OF_EPITHELIAL_CELL_PROLIFERATION	115/7722	209/17872	0.000362236	0.00289764	0.00187741	HMGB2/OSR2/SP1/TCF7L2/AGTR1/BMPR2/CLDN1/CTNNB1/CYP7B1/F3/FGF7/FGFR2/ID1/KDM5B/NF1/NR4A3/NRP1/NRP2/SOX9/AREG/ATP7A/CAV2/DLX6/EYA1/HAS2/ITGA4/PPP1R16B/TEK/FGF9/HMGB1/PROX1/SCG2/VASH2/NRAS/SEMA5A/CCND1/HIF1A/OSR1/STAT3/ADAM17/DLX5/EGR3/GATA2/NOTCH1/NOTCH2/NRARP/SIRT1/YAP1/PDPK1/TGFBR1/VEGFC/WNT3A/AR/IGF1/AKT3/APLN/BMPR1A/FGF2/FGFR1/IHH/LAMC1/RREB1/RTN4/VEGFA/WNT7A/WNT5A/SOX11/CDC42/EMC10/JCAD/NOG/AC…	115
M12020	GOBP_HISTONE_MONOUBIQUITINATION	22/7722	29/17872	0.000362754	0.00289764	0.00187741	ATXN7L3/KDM2B/PCGF5/CTR9/WAC/CDC73/TRIM37/RAG1/RNF2/RYBP/BMI1/BCOR/PCGF3/RNF20/DTX3L/RNF168/PCGF6/UHRF1/RING1/CUL4B/DDB1/UBE2E1	22
M13470	GOBP_PROTEIN_MONOUBIQUITINATION	49/7722	78/17872	0.000370585	0.00295571	0.00191504	ATXN7L3/CUL1/KDM2B/PCGF5/CTR9/UBE2B/UBE2W/WAC/RNF220/UBE2O/CDC73/TOPORS/TRIM37/TSG101/RAG1/RNF2/RYBP/UBE2D3/UBE2R2/BMI1/CUL3/KBTBD8/UBB/UBE3D/BCOR/OBI1/PCGF3/FANCA/RNF20/DTX3L/WDR48/RNF168/PRKN/PCGF6/TRIM41/UHRF1/BIRC2/PEX12/KLHL12/RING1/FANCB/CUL4B/DDB1/UBE2E1/CBL/RNF126/FANCF/FBXL2/MARCHF7	49
M29142	GOBP_REGULATION_OF_TOR_SIGNALING	63/7722	105/17872	0.00038009	0.00302694	0.00196119	ARNTL/MAPKAPK5/PRKAA1/RICTOR/UBR1/WAC/MTM1/RHEB/SESN1/BMT2/GPR137B/GPR137C/HIF1A/RRAGD/SESN3/STK11/TMEM127/RRAGB/DYRK3/FBXO9/GOLPH3/LARS1/PIK3CA/PRKAA2/SIRT1/UBR2/RELN/ATM/LAMTOR3/TSC1/C9orf72/CASTOR2/FAM83D/SEH1L/AKT3/PIP4P1/FNIP1/GSK3A/ZMPSTE24/CASTOR3/SMCR8/EPM2A/CTNS/MINAR1/SIK3/GNA12/TNFAIP8L1/RRAGA/TBC1D7/FLCN/DEPDC5/RFFL/RRAGC/TBCK/ARAF/LIN28A/SH3BP4/KICS2/OTUD5/PKHD1/DDIT4/MIOS/LEP	63
M13258	GOBP_FC_RECEPTOR_SIGNALING_PATHWAY	35/7722	52/17872	0.000384183	0.00305492	0.00197932	VAV2/VAV3/APPL1/NR4A3/ABL1/MAP2K4/MAPK8/APPL2/MAPK10/PTPRJ/LIMK1/SOS1/YES1/MAP2K7/FYN/PTK2/CD47/IKBKB/LYN/MS4A2/MAPK9/PLCG2/MAP3K1/PAK1/FER/FCGR1B/MAP3K7/KIT/TRAF6/FCGR2B/CD200R1/CLEC4E/PRKCE/PIGR/PLD2	35
M29304	GOBP_MICROTUBULE_BASED_TRANSPORT	109/7722	197/17872	0.000385446	0.00306035	0.00198284	AP3S1/ARL8A/ARL8B/BAG3/KIF13A/RFX3/APP/BLOC1S4/CILK1/DYNC2LI1/KIF3A/MAP2/OPA1/RHOT1/SFPQ/SPAST/SUN1/TRAK1/TTC30A/DST/PCM1/DYNC1H1/PEX14/RASGRP1/RPGR/SPG11/STAU2/RAB21/TMEM108/AGTPBP1/BICD2/FYCO1/HIF1A/HSPA8/KIF3B/NDEL1/SSX2IP/STK11/PAFAH1B1/AP3B1/ARMCX3/HNRNPU/KIF5B/LCA5/TRAK2/TTC30B/ARHGAP21/MAPK8IP3/RHOT2/TUB/TTC21B/SYBU/UBB/AQP4/ARL3/CFAP45/IFT74/KIF1B/KIF5C/DYNLT2B/PURA/RAB1A/RAB6A/MAP1B/CDC4…	109
M10312	GOBP_SOMATIC_STEM_CELL_POPULATION_MAINTENANCE	30/7722	43/17872	0.00038686	0.00306391	0.00198514	HES1/RBPJ/SOX9/BMP7/REST/SOX4/ZHX2/GATA2/LDB2/SKI/YAP1/ZFP36L2/LBH/WNT7A/SIX2/TAF5L/WNT9B/NOG/KLF10/RAF1/HNF1B/CDX2/NR2E1/SFRP1/KIT/BCL9/LIG4/MYC/POU5F1/TP63	30
M880	GOBP_PROTEOGLYCAN_METABOLIC_PROCESS	50/7722	80/17872	0.000387056	0.00306391	0.00198514	HS6ST3/TCF7L2/BMPR2/COL11A1/CTNNB1/HS6ST2/SPOCK3/PXYLP1/UST/HS3ST5/BPNT2/CHST9/GLCE/TM9SF2/NDST1/DSEL/IGF1/SULF1/EXTL3/PPARD/SLC2A10/SULF2/EXT2/IHH/B3GAT1/XYLT1/NDST3/CHPF/CHST11/FAM20B/GAL3ST3/ADAMTS7/CHSY1/COL2A1/CSGALNACT2/HS3ST3B1/CSGALNACT1/EXTL2/CHST15/XYLT2/HS3ST4/UGDH/BMP2/DCN/NDNF/CHSY3/FOXL1/HS2ST1/CHST14/HPSE	50
M16155	GOBP_RESPONSE_TO_ALCOHOL	128/7722	236/17872	0.000390727	0.00308832	0.00200096	DNMT3A/SGK1/AHR/CFTR/CLDN1/CTNNB1/FGFR2/GATA3/HNRNPD/IGF1R/KLF2/LRP6/PRKAA1/PTCH1/RHOA/TGFBR3/CNR1/FOXO3/LANCL2/PTGFR/RGS4/TP53INP1/VCAM1/RPS6KB1/SLC23A2/XRN1/EPS8/OGG1/SMAD2/CCND1/GRAMD1A/KLF9/LRP8/PTGDR/TGFBR2/USP46/CYP1B1/ADCY7/GOLPH3/IGFBP7/PRKAA2/ADCY2/CLDN18/GLRA2/RARA/SLIT2/TGFBR1/ADCY1/FOSL1/FYN/SPHK2/ADCYAP1R1/CA3/G6PD/GNG2/NPPC/ACTR2/PTH/CYP7A1/CDK1/RGS2/AKR1C2/GRIN2B/OPRM1/GNAI1/ITPR2/…	128
M15881	GOBP_INTEGRIN_MEDIATED_SIGNALING_PATHWAY	65/7722	109/17872	0.000393735	0.0031028	0.00201034	ITGA10/ITGB1/VAV3/BST1/DOCK1/EMP2/ITGA6/ITGAV/NRP1/PLPP3/ABL1/DST/FERMT2/ITGA4/ITGB8/PTPRA/ITGA8/ADAM9/DAB2/LAMA3/SEMA7A/ITGA1/ITGA5/CUL3/ERBIN/FN1/ITGAL/PTK2/SLC2A10/CD47/CCN2/CDC42/FERMT1/FUT8/CCM2/ITGA2/ITGA9/COL3A1/CTNNA1/ITGBL1/ZNF304/ITGB5/ADAM10/MYH9/ANGPTL3/ITGB1BP1/LIMS1/PRKD1/CD63/LIMS2/CEACAM1/PTN/CD177/ADAMTS1/CDH17/TEC/CD40LG/FYB1/NEDD9/FYB2/ITGAX/MPIG6B/PHACTR4/LAMA5/ADAM11	65
M34168	GOBP_STRESS_FIBER_ASSEMBLY	65/7722	109/17872	0.000393735	0.0031028	0.00201034	DLC1/ITGB1/ROCK1/CLASP2/NRP1/PAK2/RHOA/SORBS1/TGFB3/ABL1/ARAP1/FERMT2/MTOR/PDCD10/ROCK2/TNFAIP1/BAG4/ARHGEF10/ARHGEF18/CORO2B/LIMK1/PIK3R1/RHOC/S1PR1/RHPN2/CCDC88A/LIMCH1/LPAR1/PPFIA1/SRF/TJP1/TMEFF2/MET/PPM1E/TGFBR1/PFN2/CUL3/TSC1/ARHGAP6/CD47/WNT4/CCN2/CDC42/CGNL1/PPM1F/PHLDB2/CLASP1/PAK1/PXN/FRMD7/PTGER4/ELN/ARHGAP28/ITGB5/NF2/SLC9A1/ITGB1BP1/SERPINF2/PHACTR1/SFRP1/ASAP3/RGCC/FAM171A1/ACTG1/RA…	65
M16504	GOBP_AUTOPHAGOSOME_ORGANIZATION	66/7722	111/17872	0.000399898	0.00313939	0.00203405	AP4M1/ATP2A2/BAG3/WIPI2/ATG2B/PIKFYVE/RAB3GAP2/UBQLN1/ULK1/WIPI1/TP53INP1/CHMP4B/MTM1/RAB33B/RAB5A/ATG14/ATG16L1/MFN2/MTMR3/RB1CC1/UBXN2A/ATG7/MOAP1/SH3GLB1/SNX18/STX17/ULK2/UBXN2B/C9orf72/NSFL1C/PIP4K2C/ATG13/ATG9A/GABARAPL1/SMURF1/RAB1A/TBC1D12/VMP1/SNX30/FEZ2/TRAPPC8/UBQLN2/ELAPOR1/SMCR8/WDR45B/LRBA/ATP13A2/ATG101/RAB23/SYNPO2/MAP1LC3B/SNX4/ATG4B/ATG5/RAB7A/TMEM41B/RAB1B/PINK1/ADPRH/PIP4K2A/PA…	66
M10696	GOBP_SALIVARY_GLAND_DEVELOPMENT	26/7722	36/17872	0.00040123	0.00313939	0.00203405	FGF7/FGFR2/NRP1/SEMA3C/TGFB3/NTN4/BMP7/TGFB2/BTBD7/NFIB/PLXNA1/TGM2/TWSG1/NKX3-1/TFCP2L1/EDA/SEMA3A/CDC42/PDGFA/HGF/TNF/EGFR/POLB/SNAI2/LAMA5/DAG1	26
M10863	GOBP_MEMBRANE_DEPOLARIZATION_DURING_ACTION_POTENTIAL	26/7722	36/17872	0.00040123	0.00313939	0.00203405	CACNA1D/ANK3/CACNA1C/CACNA2D1/SCN2A/SCN7A/PTPN3/SLC8A1/ATP1A2/SCN8A/SCN1A/SCN2B/SLMAP/SCN9A/HCN4/KCNJ2/YWHAH/SCN3A/SCN1B/CACNA1I/HCN2/ANK2/SCN3B/CAV3/SCN5A/CACNB2	26
M11797	GOBP_REGULATION_OF_DNA_DAMAGE_RESPONSE_SIGNAL_TRANSDUCTION_BY_P53_CLASS_MEDIATOR	26/7722	36/17872	0.00040123	0.00313939	0.00203405	HIC1/SPRED1/MSX1/DYRK1A/DDX5/SOX4/SMYD2/DYRK3/SIRT1/SPRED2/ATM/ZNF385A/ZMPSTE24/KMT5A/PSMD10/EEF1E1/TWIST1/SNAI1/ATR/ANKRD1/TP53/COPS3/SNAI2/KDM1A/MDM2/MARCHF7	26
M23872	GOBP_ANIMAL_ORGAN_FORMATION	42/7722	65/17872	0.000401951	0.00313939	0.00203405	CITED2/GDNF/CTNNB1/FGFR2/FRS2/HES1/MEF2C/RBPJ/SPRY1/TBR1/AXIN2/BMP7/EYA1/ROBO2/WT1/MAPK1/TGFBR2/NOTCH1/RDH10/GATA6/ISL1/WNT3A/AR/HOXA3/LRP2/SULF1/BMPR1A/FGF2/MAP2K1/HAND2/WNT5A/PIM1/SIX1/NOG/ROBO1/SOX17/BMP2/TBX5/WNT2/TP63/GLI3/GATA5	42
M42973	GOBP_AXONAL_TRANSPORT	42/7722	65/17872	0.000401951	0.00313939	0.00203405	AP3S1/ARL8A/ARL8B/BLOC1S4/KIF3A/MAP2/OPA1/SPAST/TRAK1/DST/DYNC1H1/RAB21/TMEM108/AGTPBP1/HIF1A/KIF3B/NDEL1/PAFAH1B1/AP3B1/ARMCX3/KIF5B/TRAK2/MAPK8IP3/SYBU/KIF1B/KIF5C/DLG2/BORCS5/MAP1A/RAB27B/FBXW11/NEFL/BLOC1S5/BLOC1S6/AP3M1/MGARP/KIF1C/ACTR10/BLOC1S2/FEZ1/TERF2/CNIH2	42
M16603	GOBP_REGULATION_OF_PEPTIDYL_TYROSINE_PHOSPHORYLATION	140/7722	261/17872	0.000408412	0.00318513	0.00206368	CNTN1/GGNBP2/SH2B3/ABI1/ACVR1/APP/BST1/FGF7/GRM5/HES1/HTR2A/JAK2/NRP1/PAK2/RICTOR/TSLP/ABL1/AREG/DOCK3/EFNA1/MTOR/NCAPG2/PTPRJ/SFRP2/SH3BP5/EPHA4/CNOT7/EPHA7/EREG/IL6ST/LRP8/OSM/RAP2C/SRCIN1/TSG101/ADAM17/BTC/CAV1/CD24/IL22RA2/KITLG/PTPN2/SOCS4/YES1/CBLB/FBXW7/GREM1/ISL1/ITGA5/RELN/SOCS5/WNT3A/FYN/IGF1/IL15/OSBP/CD3E/CD80/FLT3/GHR/LRRK1/VEGFA/LYN/ENPP2/IBTK/PPP2CA/ADRA1A/AFAP1L2/ERCC6/IFNA2/PDGFA…	140
M12731	GOBP_REGULATION_OF_CARBOHYDRATE_METABOLIC_PROCESS	102/7722	183/17872	0.000410006	0.00319284	0.00206868	GSK3B/PPARGC1A/RORA/APP/CRY1/FAM3C/FOXO1/HTR2A/NCOA2/PPP1R3F/PPP4R3B/PRKAA1/SDHAF3/SORBS1/HAS2/RANBP2/USP7/KAT2B/FOXK2/HIF1A/MIDN/PPP1R3B/RORC/SLC4A4/STAT3/STK11/ZBTB20/ZBTB7A/ARPP19/HDAC4/PRKAA2/PTPN2/SIRT1/SMPD3/IRS1/SOGA1/CLTC/IGF1/EPM2AIP1/PDK1/ADCYAP1R1/ARL2/FOXK1/INSR/OGT/PDK4/PTH/SIK1/ACACB/GNB3/ENTPD5/PDK3/TIGAR/GSK3A/ZMPSTE24/PPARA/PPP1R3A/PPP1R3D/ADIPOR1/LEPR/C1QTNF3/EP300/ZNF692/DYRK2/…	102
M16879	GOBP_INOSITOL_LIPID_MEDIATED_SIGNALING	101/7722	181/17872	0.000413192	0.0032129	0.00208168	C1QBP/DAB2IP/PDGFRA/PLCB1/F2RL1/GATA3/HTR2A/IGF1R/JAK2/NF1/PIK3C2A/PLCL2/SOX9/PPP1R16B/TEK/NYAP2/PTPN13/RASGRP1/RPS6KB1/TGFB2/FLT1/OSM/PIK3R1/PIK3CB/NTRK2/PIK3CA/SERPINE2/SIRT1/ZFP36L1/IRS1/NKX3-1/PITPNM2/PLCH1/RELN/RGL2/ROR1/EDN1/IGF1/FN1/PPARD/PTK2/CEP55/FGF2/FGFR1/FLT3/INSR/OGT/PLEKHA1/PREX2/PRR5L/CA8/ENTPD5/KCNH1/PDGFA/PIK3CG/UBE3A/ERBB3/ERBB4/PTEN/BTN2A2/CD28/PDGFRB/NPR3/NTRK3/PIK3AP1/PIP5K1…	101
M11875	GOBP_MEMBRANE_DOCKING	52/7722	84/17872	0.000418298	0.00324782	0.0021043	ATP2A2/ROCK1/CFTR/RAB10/CAV2/SNX3/STXBP1/VCAM1/ATG14/KCNB1/RAB12/RAB8B/CTBP2/STX16/STX17/MOSPD3/SNAP25/STX7/SYT1/UNC13C/STX6/PDZD8/STXBP3/UNC13A/VTI1B/VMP1/CHP1/USO1/VAMP3/BVES/NDRG4/STX5/RAB3IP/RAB3C/ESYT1/CPLX2/ESYT3/RAB7A/BLOC1S6/MSN/ESYT2/CEP290/SYTL2/RAB3D/STX11/CALM1/EZR/PACS2/SNAP29/STX2/RAB3B/RALB	52
M12798	GOBP_MAINTENANCE_OF_LOCATION	173/7722	330/17872	0.000420282	0.00325842	0.00211117	CXCL10/MCOLN3/NFKBIA/PDE4D/STARD4/TMSB4Y/AKAP6/AKAP9/ANK3/CACNA1C/CRY1/FBN1/GP1BA/HTR2A/ITGAV/JPH1/LATS1/SLC18A2/SUN1/ABL1/NRIP1/SLC8A1/ATP1A2/BARD1/G3BP2/ABCA1/ABHD5/ANKRD13C/CRY2/DRD1/PKD1/PKD2/SORL1/TOPORS/TRDN/MSR1/PAFAH1B1/SLC30A7/ACVR1C/CAV1/CCDC88A/CXCL9/GOLPH3/HNRNPU/IGSF11/OSBPL8/PTPN2/SIRT1/SLC30A4/STAT5B/TWF1/TXN/ARHGAP21/CDS1/CEMIP/FBXW7/LTBP1/PDPK1/TTC39B/YWHAB/CALM2/INSIG1/ITPR1/LDA…	173
M15341	GOBP_REGULATION_OF_CELL_PROJECTION_ASSEMBLY	121/7722	222/17872	0.000429378	0.00332406	0.00215369	ARHGAP44/FMR1/GSK3B/USP6NL/ACTR3/AUTS2/CORO1C/DOCK11/DYNC2LI1/F2RL1/FSCN1/NCKAP1/NLGN1/NRP1/RDX/SEPTIN9/TBC1D2B/TGFB3/ARAP1/ATP7A/MTOR/NOTO/PPP1R16B/RIPOR2/TENM1/APC/PLPPR5/RAB5A/SEPTIN7/STAU2/TBC1D19/CYLD/DNM3/EPS8/FXR1/RALA/CEP120/CEP97/FNBP1L/NDEL1/P2RX4/PIK3R1/TBC1D20/TBC1D17/GPM6A/CAV1/CCDC88A/CCP110/CDKL5/EVI5/FAM98A/KANK1/OCLN/PIK3CA/SRF/TWF1/YAP1/AKIRIN1/EPHB2/FXR2/MARK4/SLIT2/TGFBR1/PFN2…	121
M12857	GOBP_POSITIVE_REGULATION_OF_CELL_GROWTH	92/7722	163/17872	0.000436513	0.0033694	0.00218307	BCL2/CDH4/KDM2B/AKAP6/BDNF/BMPR2/CD38/IGFBP1/NRP1/POU4F2/RHOA/TEAD1/EIF4G2/RPS6KA3/SFRP2/SLC23A2/TGFB2/SEMA5A/DERL2/LIMK1/NDEL1/NEDD4L/SEMA7A/PAFAH1B1/MTPN/ADAM17/CDKL5/CXCR4/DDX3X/SRF/SYT4/YAP1/DISC1/H3-3B/H3-5/SHTN1/SYT1/TGFBR1/WNT3A/EDN1/IGF1/INO80/PLAA/EXTL3/FN1/RIMS2/RPS6KA1/MAP3K13/SMAD7/SMURF1/SYT3/UNC13A/VEGFA/CDKN2AIP/MAP1B/RAB11A/CDC42/CPNE6/PABIR1/RUFY3/ADNP/DBN1/MACF1/N6AMT1/WNT3/AVPR…	92
M42763	GOBP_POSITIVE_REGULATION_OF_ION_TRANSMEMBRANE_TRANSPORT	92/7722	163/17872	0.000436513	0.0033694	0.00218307	CXCL10/ITGB1/TCAF1/ADRB2/AKAP6/AKAP9/ANK3/CACNA2D1/CFTR/ABL1/CCR2/KCNN4/ANO6/DRD1/LRRC55/PKD2/TRDN/WNK3/ABCB1/CXCL9/IFNGR2/KCNA1/SUMO1/CACNG2/CEMIP/EPHB2/PDPK1/RELN/STIM2/WNK1/ARL6IP1/CALM2/EDN1/G6PD/KCNJ2/NOS1/PDZK1/VMP1/CACNG4/CHP1/DMD/KCNC2/OPRK1/PLCG2/RYR2/ARC/ATP1B3/EDNRA/ATP1B1/CALCR/IFNG/NTSR1/PLP1/CACNG3/RGS7/CTSS/SLC9A1/IL13/KCNIP2/ALG10B/HSPA2/SRI/ANK2/CACNB3/NOS1AP/AMIGO1/NDUFA4/KCNC1/…	92
M12546	GOBP_ER_NUCLEUS_SIGNALING_PATHWAY	31/7722	45/17872	0.00044132	0.00339656	0.00220067	ATP2A2/GSK3B/PPP1R15B/ERLIN1/SCAP/BCL2L11/WFS1/EIF2AK3/MBTPS2/NFE2L2/PTPN2/FBXW7/INSIG1/ATF6/LPCAT3/SREBF2/EIF2S1/PTPN1/BOK/ERLIN2/HSPA5/NCK2/SPRING1/TMEM33/ZBTB7B/TMED2/TP53/AMFR/CCDC47/SELENOS/INSIG2	31
M25455	GOBP_POSITIVE_REGULATION_OF_SIGNALING_RECEPTOR_ACTIVITY	31/7722	45/17872	0.00044132	0.00339656	0.00220067	ITGB1/ADRB2/JAK2/NRP1/AREG/CCR2/TAF1/EREG/HIF1A/NCOA3/ADAM17/BTC/IFNGR2/CACNG2/EPHB2/FBXW7/GREM1/RELN/EDN1/CACNG4/ARC/IFNG/HBEGF/CACNG3/EPGN/HFE/HDAC2/ADRA2B/PINK1/CCL2/TGFA	31
M15828	GOBP_RETINA_DEVELOPMENT_IN_CAMERA_TYPE_EYE	85/7722	149/17872	0.0004454	0.00342103	0.00221653	FZD4/HCN1/MEGF11/NECTIN3/PDGFRA/ACTL6A/ACVR2B/BMPR2/COL4A1/DLL1/DLL4/DLX2/NECTIN1/NRP1/POU4F2/SLC4A5/SOX9/THRB/FJX1/LHX2/MDM1/SMARCA4/TSPAN12/MAN2A1/PROX1/TGFB2/AGTPBP1/HIF1A/SLC17A7/TOPORS/VSX1/ZHX2/CYP1B1/GPM6A/HIPK1/PTPRM/CELF4/DCX/HIPK2/NEUROD1/NTRK2/PROM1/SDK1/SKI/SOX8/TENT2/RET/TUB/VSTM4/GNAT1/IHH/RS1/TFAP2A/TGIF2/SDK2/CASP2/RD3/RDH13/FOXN4/SIX3/CALB1/SLC17A8/ACVRL1/NPHP1/RPGRIP1L/TBC1D32/P…	85
M12017	GOBP_ORGANOPHOSPHATE_ESTER_TRANSPORT	84/7722	147/17872	0.000445799	0.00342103	0.00221653	ABCC5/ANO4/CERT1/VAPA/EPG5/PLSCR1/KCNN4/TRIAP1/ABCA1/ANO6/LDLR/PITPNA/PLEKHA3/SLC33A1/OSBPL5/ANO3/ATP10D/OSBPL10/ABCB1/ATP11C/OSBPL8/ABCA12/ATP8A1/G6PC3/GLTP/PITPNM2/TMEM30A/OSBP/ATG9A/CD47/SLC35B2/VMP1/ABCG1/XKR5/ATP9A/PLSCR4/ATP10A/SLC25A6/SLC37A1/ATP11A/FASLG/G6PC1/MTTP/ABCC6/PITPNC1/PRELID1/SCARB1/XKR4/XKR6/XKR7/ABCC1/PLEKHA8/ATP9B/SLC25A33/PRELID3B/SLC25A36/SLC25A32/SCARB2/ABCD1/SLC37A3/ATP1…	84
M15466	GOBP_REGULATION_OF_MICROTUBULE_POLYMERIZATION_OR_DEPOLYMERIZATION	54/7722	88/17872	0.000447107	0.00342609	0.0022198	SLAIN2/TAOK1/AKAP9/CLASP2/CLIP1/MAP2/SPAST/ABL1/FGF13/APC/CAMSAP2/DYRK1A/MAPRE3/NIN/HDGFL3/ATXN7/CKAP5/OCLN/SLAIN1/CAMSAP1/MET/SKA3/NAV3/MECP2/MID1IP1/TOGARAM1/ARL2/ARL3/CDK5R1/CDK5RAP2/MAP1B/RPS3/MID1/CLASP1/PAK1/CDKN1B/GBA2/SKA1/MAPRE1/MAPRE2/STMN2/MAP1A/HSPA1B/TTBK2/STMN4/GIT1/ARHGEF7/FKBP4/CKAP2/RAC1/CAV3/SKA2/ARHGEF2/SNCA	54
M13017	GOBP_REGULATION_OF_LIPID_KINASE_ACTIVITY	44/7722	69/17872	0.000453286	0.00346839	0.00224721	DAB2IP/PDGFRA/VAV2/VAV3/NRBF2/PIK3R4/RBL2/TEK/ATG14/FLT1/PIK3R1/RBL1/SOCS6/SOCS4/IRS1/SOCS5/EPHA8/PIP4K2C/PTK2/FGF2/FLT3/LYN/CDC42/PIK3R3/SOCS1/SOCS3/PDGFRB/RUBCN/CCKBR/RB1/WDR81/NOD2/DGKZ/PRKD1/KIT/P2RY12/PLGLB1/PLGLB2/PIP4K2A/PPP2R5A/SOCS7/SOCS2/CD81/SLA2	44
M12424	GOBP_NEGATIVE_REGULATION_OF_TRANSPORT	237/7722	466/17872	0.000455748	0.00348218	0.00225614	BAG3/BCL2/FMR1/GRB10/KLF7/ANK3/APP/APPL1/CAB39/CRY1/CTTNBP2NL/HES1/HMGCR/HTR2A/ITGAV/NF1/PPP3CA/RAB11FIP3/SH3GL3/UBQLN1/ANXA1/ATP7A/CCR2/CNR1/FOXF1/NUP153/PLSCR1/PTGER3/RAP1B/RGS4/SNX3/APPL2/ATP1A2/HMGB1/RAB33B/VDAC1/BAG4/BARD1/OXTR/ARHGAP1/BEST3/CRY2/DERL2/GNB5/KCNB1/LRPAP1/MIDN/NEDD4L/NEUROG1/OSM/OSR1/PKD2/PXK/RAB11FIP1/RAB11FIP5/REST/SCAMP5/SRCIN1/SYTL4/TMBIM6/TRDN/WNK3/YOD1/WWP2/ATXN2/CRYAB/K…	237
M29386	GOBP_REGULATION_OF_SYNAPTIC_VESICLE_EXOCYTOSIS	37/7722	56/17872	0.000461579	0.00350714	0.00227232	ATP2A2/FMR1/GSK3B/HTR2A/NLGN1/CNR1/RAP1B/CASK/CHRNA5/RAB5A/DRD1/SLC4A8/STXBP5/PRKCB/CSPG5/SYT4/SYT1/BACE1/PFN2/ADCY1/FBXL20/WNT7A/RAP1A/ADRA1A/PREPL/SYN1/RIMS4/APBA1/P2RY1/RIMS3/PRKCG/GIPC1/GIT1/RAB3GAP1/CALM3/SYP/CACNB2	37
M11897	GOBP_REGULATION_OF_ASTROCYTE_DIFFERENTIATION	23/7722	31/17872	0.000462193	0.00350714	0.00227232	HES1/ID4/NF1/EPHA4/IL6ST/LDLR/ID2/NOTCH1/SERPINE2/NR1D1/TTBK1/NOG/LIF/KDM4A/NR2E1/NTRK3/CNTN2/CLCF1/BMP2/MAG/HES5/IL6/GPR37L1	23
M24106	GOBP_POSITIVE_REGULATION_OF_POSTTRANSCRIPTIONAL_GENE_SILENCING	23/7722	31/17872	0.000462193	0.00350714	0.00227232	EIF4ENIF1/FMR1/MYCN/PUM1/PUM2/MYOCD/FXR1/TNRC6B/DDX5/STAT3/DDX6/EIF4E2/AGO2/MAP2K1/ZFP36/LIMD1/XPO5/LIN28A/TP53/EGFR/TIAL1/IL6/AJUBA	23
M29319	GOBP_POSITIVE_REGULATION_OF_CELL_SUBSTRATE_JUNCTION_ORGANIZATION	23/7722	31/17872	0.000462193	0.00350714	0.00227232	ROCK1/NRP1/ABL1/FERMT2/TEK/PTPRJ/DUSP3/PIK3R1/EPB41L5/TSC1/VEGFA/WNT4/POLDIP2/FMN1/PPM1F/MAP4K4/MAPRE2/ARF6/ITGB1BP1/LIMS1/SFRP1/KDR/RAC1	23
M10947	GOBP_CELLULAR_RESPONSE_TO_EXTRACELLULAR_STIMULUS	132/7722	245/17872	0.000462342	0.00350714	0.00227232	BCL2/RXRA/WIPI2/ATF2/BMPR2/BRIP1/FOXO1/GDAP1/HNRNPA1/IMPACT/LAMP2/PIK3R4/PPM1D/PRKAA1/STK24/ULK1/WIPI1/FOXO3/ITGA4/MAP3K5/MAPK8/MTOR/VCAM1/JMY/MAPK1/MYOCD/NR4A2/SFRP2/EIF2AK4/SESN1/SLC38A2/ATG14/BMT2/CDKN1A/HSPA8/KCNB1/MTMR3/RRAGD/SESN3/ATG7/FAS/RRAGB/SLC1A2/DNAJC15/EIF2AK3/FBXO22/LARS1/NFE2L2/PRKAA2/SH3GLB1/SIRT1/SNW1/SRF/XPR1/FOXA3/FOSL1/IL15/TSC1/USP33/SEH1L/CASR/GABARAPL1/PDK4/SIK1/SIK1B/WNT4…	132
M10353	GOBP_P_BODY_ASSEMBLY	17/7722	21/17872	0.000469509	0.00352098	0.00228128	EIF4ENIF1/CNOT6/CNOT6L/LSM14A/PAN3/RC3H1/CNOT2/DYNC1H1/CNOT7/ATXN2/NOCT/DDX6/PATL1/LIMD1/LSM4/PAN2/CNOT1	17
M10378	GOBP_POSITIVE_REGULATION_OF_MITOCHONDRIAL_FISSION	17/7722	21/17872	0.000469509	0.00352098	0.00228128	RALA/DDHD1/MIEF1/MFF/MIEF2/MCU/VPS35/BNIP3/DDHD2/RALBP1/PRKN/DNM1L/KDR/DCN/MARCHF5/PINK1/SPIRE1	17
M10833	GOBP_RETINAL_GANGLION_CELL_AXON_GUIDANCE	17/7722	21/17872	0.000469509	0.00352098	0.00228128	NRP1/POU4F2/ROBO2/EPHB1/EPHA7/PTPRM/EPHB2/ISL1/SLIT2/VEGFA/SLIT1/EFNA5/PTPRO/EPHB3/SEMA4F/ALCAM/NRCAM	17
M12923	GOBP_REGULATION_OF_RAC_PROTEIN_SIGNAL_TRANSDUCTION	17/7722	21/17872	0.000469509	0.00352098	0.00228128	ARHGAP44/RASGRF1/AUTS2/KBTBD7/KRAS/NF1/SSX2IP/CRK/PIK3CB/OGT/PIK3CG/ARHGAP24/KBTBD6/ALS2/ARF6/CADM4/ARHGAP17	17
M15169	GOBP_BLASTOCYST_GROWTH	17/7722	21/17872	0.000469509	0.00352098	0.00228128	CTR9/ZNF830/NCAPG2/RTF1/NDEL1/ACVR1C/IGF1/RAD51B/CHEK1/SALL4/GINS1/NBN/PELO/ZPR1/BRCA2/TAF8/GINS4	17
M23322	GOBP_REGULATION_OF_HIPPO_SIGNALING	17/7722	21/17872	0.000469509	0.00352098	0.00228128	MAP2K3/WWC1/WWC2/SHANK2/VGLL4/MAPK14/DLG5/CIT/MOB3B/SOX11/IQCJ-SCHIP1/SCHIP1/LIMD1/NF2/TIAL1/WWC3/AJUBA	17
M24277	GOBP_CELL_PROLIFERATION_INVOLVED_IN_HEART_MORPHOGENESIS	17/7722	21/17872	0.000469509	0.00352098	0.00228128	BMPR2/CTNNB1/HES1/RBPJ/SOX9/EYA1/SMAD4/TGFBR2/NOTCH1/ISL1/HAND2/PIM1/SIX1/PITX2/BMP10/TBX5/TBX3	17
M24869	GOBP_MAINTENANCE_OF_SYNAPSE_STRUCTURE	17/7722	21/17872	0.000469509	0.00352098	0.00228128	C1QL1/SYNGAP1/PCLO/SHANK2/ERC1/CBLN4/ADGRB3/CTBP2/ERC2/OPHN1/CBLN2/BSN/ARF6/CHCHD10/CBLN1/SDF4/DLG1	17
M12732	GOBP_NEGATIVE_REGULATION_OF_SYNAPTIC_TRANSMISSION	45/7722	71/17872	0.000478006	0.00357961	0.00231927	FMR1/SLC24A2/CD38/HTR2A/NF1/SLC6A4/PCDH17/RAP1B/STXBP1/GRIK2/SHANK2/STAU2/DRD1/KCNB1/TMEM25/ATAD1/CELF4/GNAI2/PLK2/SORCS3/SRF/SYT4/GRIK3/PNKD/SLC6A1/BCHE/RAP1A/ADNP/ARC/PTEN/SYT11/IL1B/PRKN/ARF1/GRIA1/TNR/AGER/GRID2/ABHD6/ADIPOQ/NLGN4X/CBLN1/SORCS2/S1PR2/SLC24A1	45
M15296	GOBP_SYNAPTIC_TRANSMISSION_GLUTAMATERGIC	57/7722	94/17872	0.000485499	0.00363057	0.00235229	GRM3/GRM5/HTR2A/MEF2C/NF1/NLGN1/TSHZ3/CCR2/CNR1/GRIK4/SLC17A6/STXBP1/ATP1A2/CDH8/CLCN3/GRIK2/NRXN1/OXTR/DRD1/SLC17A7/TPRG1L/GRIA2/ATAD1/HOMER1/PLPPR4/SERPINE2/CACNG2/DISC1/GRIK3/GRIN2D/OPHN1/RELN/SYT1/UNC13C/GRM7/UNC13A/CACNG4/GRIK1/SLC17A8/GRIK5/GRM1/NAPB/CDH2/ALS2/CACNG3/PRKN/TNR/TNF/DGKZ/GRM6/GRID2/DGKI/RAB3GAP1/CCL2/CNIH2/CACNG8/CACNG7	57
M11505	GOBP_HISTONE_H2A_UBIQUITINATION	20/7722	26/17872	0.000496485	0.00368772	0.00238931	KDM2B/PCGF5/UBE2B/UBE2A/TRIM37/RNF2/RNF8/RYBP/UBR2/UBR5/BMI1/BCOR/PCGF3/DTX3L/RNF168/PCGF6/TRIP12/RING1/CUL4B/DDB1	20
M12325	GOBP_CEREBRAL_CORTEX_NEURON_DIFFERENTIATION	20/7722	26/17872	0.000496485	0.00368772	0.00238931	FEZF2/DLX2/ID4/LHX6/CHD5/DRD1/PAFAH1B1/ASCL1/C21orf91/SIN3A/TOX/OPHN1/HPRT1/EMX1/EOMES/NR2E1/ELAVL4/CNTN2/PEX5/BLOC1S2	20
M12711	GOBP_EMBRYONIC_CAMERA_TYPE_EYE_MORPHOGENESIS	20/7722	26/17872	0.000496485	0.00368772	0.00238931	CITED2/KDM2B/SP3/ZEB1/FRS2/BMP7/ALDH1A3/PROX1/HIPK1/HIPK2/FOXF2/IHH/TFAP2A/WNT5A/SOX11/SIX3/TBX2/TWIST1/PHACTR4/FZD5	20
M11712	GOBP_RESPONSE_TO_EPIDERMAL_GROWTH_FACTOR	32/7722	47/17872	0.000496639	0.00368772	0.00238931	DAB2IP/ID1/SOX9/IQGAP1/GAREM1/MAPK1/BAG4/DUSP3/DAB2/ASCL1/EEF1A1/NCL/STAT5B/ZFP36L1/ZFP36L2/PDPK1/FOXC1/PDE8A/PTPN12/ZFP36/SYAP1/TPR/ERBB4/COL1A1/CFLAR/ZPR1/TDGF1/MYC/EGFR/MED1/SNAI2/BAIAP2	32
M24911	GOBP_NEGATIVE_REGULATION_OF_COLD_INDUCED_THERMOGENESIS	32/7722	47/17872	0.000496639	0.00368772	0.00238931	IP6K1/ACVR2B/ARNTL/ID1/LGR4/PLCL2/RBPJ/ADAMTS5/RHEB/STK11/ADAM17/NOTCH1/ZNF423/IL15/HOXC10/ARRDC3/NOVA1/ALDH1A1/NR1D1/CIDEA/NOVA2/NPR3/RB1/FLCN/TLE3/TFE3/LAMA4/MAP2K6/DOCK7/ABHD6/ADIPOQ/PLCL1	32
M14355	GOBP_POSITIVE_REGULATION_OF_DNA_BINDING_TRANSCRIPTION_FACTOR_ACTIVITY	141/7722	264/17872	0.000498141	0.00369367	0.00239317	FZD4/IL1RAP/PPARGC1A/TNFSF11/ZIC2/APP/ATF2/CLOCK/CTNNB1/JAK2/LRP6/MALT1/NEUROG2/PLPP3/PPP3CA/TCF3/TFRC/TRIM6/RNF220/SMARCA4/TRIM13/CHUK/COPS5/JMY/MYOCD/STK3/TAF1/TFDP1/ESR1/EPHA5/ERC1/LRP8/NEUROG1/RPS6KA4/RPS6KA5/STAT3/TRIM37/ZBTB7A/MTPN/PRKCB/BCL10/CAV1/HDAC4/HIPK2/MBTPS2/MID2/NEUROD1/PRKCI/RTKN2/SAV1/SRF/GREM1/MTDH/NKX3-1/RELN/ROR1/UBE2N/UBE2V1/WNT3A/ADCY1/AR/EDN1/FOSL1/NHLH2/PPARG/CRTC1/SLCO3A…	141
M12569	GOBP_CELL_DIFFERENTIATION_INVOLVED_IN_KIDNEY_DEVELOPMENT	38/7722	58/17872	0.000499889	0.00370143	0.0023982	GDNF/MAGI2/MYO1E/BASP1/CTNNB1/GATA3/HES1/JAG1/LGR4/MEF2C/PTCH1/ASXL1/IQGAP1/SALL1/WT1/OSR1/CD24/NOTCH1/NOTCH2/PROM1/WWTR1/YAP1/GREM1/PRKX/CD34/AMER1/WNT4/SIX2/WNT9B/GLIS2/EDNRA/STAT1/LIF/PTPRO/TCF21/MTSS1/ADIPOQ/GLI3	38
M11777	GOBP_SYNAPTIC_VESICLE_RECYCLING	46/7722	73/17872	0.000501993	0.00371179	0.00240491	ROCK1/SNAP91/KIAA1109/NLGN1/SH3GL3/STON2/DNAJC6/FCHO2/ITSN1/RAB5A/DNM3/SLC17A7/AP3B1/CANX/PICALM/OPHN1/SYT1/WNT3A/PLAA/SH3GL2/SYNJ1/WNT7A/BTBD8/PPP3CB/BTBD9/RAB27B/ARF6/SYNJ2/PIP5K1C/GRIPAP1/VAMP2/ACTB/STON1/TOR1A/SYT2/AMPH/NLGN4X/ACTG1/CYFIP1/VAMP4/SLC2A4/ABCA13/CALM3/SNCA/SYP/PLD2	46
M16292	GOBP_RESPONSE_TO_LIGHT_STIMULUS	163/7722	310/17872	0.000506862	0.00374254	0.00242484	BCL2/FBXL3/FMR1/HOXA1/ITGB1/MAP4K3/POLH/PPP1CC/SLC24A2/SYNGAP1/APP/BHLHE40/CLOCK/CRY1/GNAQ/HMGCR/IMPACT/KRAS/NF1/NPY/PRKAA1/UBE2B/YY1/CREBBP/ERCC3/EYS/MAPK8/SLC7A11/TP53INP1/ATP1A2/DHX36/MAPK10/PPP1R1B/TAF1/TRIAP1/EIF2AK4/OGG1/OPN5/UBE2A/UBE4B/CCND1/CDKN1A/CRY2/DRD1/GNB5/HIF1A/MMP2/PIK3R1/STK11/TANC1/USP28/SLC1A2/TAFA2/FECH/ID2/MTA1/NPTN/PTPRK/RAG1/SIRT1/TENT2/CDS1/MAP2K7/MME/N4BP1/RO60/SLC24A4/D…	163
M24910	GOBP_POSITIVE_REGULATION_OF_COLD_INDUCED_THERMOGENESIS	59/7722	98/17872	0.000507809	0.00374429	0.00242597	GRB10/KDM3A/PPARGC1A/ADRB2/IGF1R/JAK2/PRDM16/CCR2/APC/APPL2/DYNC1H1/ELOVL6/OXTR/CMKLR1/MFN2/THRA/ADCYAP1/CAV1/CEBPB/CXCR4/EHMT1/G0S2/PLAC8/TRPM8/IRF4/ACSL1/GJA1/ESRRG/PER2/PRLR/OGT/VEGFA/OMA1/SCD/LPIN1/ADIPOR2/ADRB1/EBF2/ZNF516/ADIPOR1/LEPR/PPARGC1B/DIO2/PRKAB2/EPAS1/TSHR/IL13/ACADL/FABP5/CD36/ZBTB7B/KSR2/ELOVL3/ADIPOQ/GATM/BSCL2/KDM1A/CPT2/LEP	59
M11833	GOBP_POSITIVE_REGULATION_OF_PEPTIDYL_TYROSINE_PHOSPHORYLATION	105/7722	190/17872	0.000517162	0.00380793	0.0024672	CNTN1/ABI1/ACVR1/FGF7/GRM5/HES1/HTR2A/JAK2/NRP1/PAK2/RICTOR/TSLP/ABL1/AREG/DOCK3/EFNA1/MTOR/PTPRJ/EPHA4/EREG/IL6ST/LRP8/OSM/SRCIN1/ADAM17/BTC/CD24/KITLG/YES1/FBXW7/GREM1/ISL1/ITGA5/RELN/WNT3A/FYN/IGF1/IL15/OSBP/CD3E/CD80/FLT3/GHR/LRRK1/VEGFA/LYN/ENPP2/ADRA1A/AFAP1L2/ERCC6/IFNA2/PLCG2/ADNP/ERBB3/ERBB4/IL12A/NTF3/DLG3/PTPN1/IFNG/EFNA5/HBEGF/LIF/TNFRSF1A/EPGN/FCGR1A/ALKAL2/NOX4/NRG1/HGF/IL13/LRP4/CS…	105
M11978	GOBP_PHOSPHOLIPID_BIOSYNTHETIC_PROCESS	138/7722	258/17872	0.000523306	0.0038478	0.00249303	IP6K1/PGAP1/SMG1/CEPT1/DGKH/DPM1/EFR3A/FAM126A/FAM126B/HTR2A/IPMK/PIK3C2A/PIK3R4/PIKFYVE/VAPA/ACSL3/PLSCR1/ACP6/LCLAT1/MTM1/OCRL/MTMR1/ABHD5/ATG14/LPGAT1/MTMR3/ORMDL3/PIK3R1/SAMD8/SGMS1/SOCS6/PCYT1A/PIK3CB/BPNT2/ETNK1/PCYT1B/PIGK/PIK3CA/SGMS2/SOCS4/TMEM150A/CDS1/GPAM/ITPKC/MBOAT2/MTMR4/NUS1/PITPNM2/SOCS5/ATM/ABHD3/DGKE/PIGA/SLC44A1/SPHK2/OSBP/PIP4K2C/PPARD/CHPT1/FGF2/PISD/SPTLC1/SYNJ1/IDI1/INPP1/…	138
M15023	GOBP_REGULATION_OF_GLIAL_CELL_DIFFERENTIATION	47/7722	75/17872	0.000525187	0.00385624	0.00249851	CTNNB1/DLX2/HES1/ID4/NF1/MTOR/EPHA4/RHEB/EGR2/IL6ST/LDLR/TNFRSF21/TP73/CXCR4/ID2/NOTCH1/SERPINE2/DICER1/CDK1/NR1D1/TTBK1/NOG/WDR1/ASPA/DAAM2/LIF/KDM4A/NR2E1/NTRK3/DUSP10/TLR2/HDAC2/CNTN2/RNF112/CLCF1/LIN28A/MDK/BMP2/PTN/ZNF365/MAG/HES5/PTPRZ1/TENM4/IL6/GPR37L1/DAG1	47
M10844	GOBP_RESPONSE_TO_ENDOPLASMIC_RETICULUM_STRESS	137/7722	256/17872	0.000531895	0.00390007	0.0025269	ATP2A2/BBC3/BCL2/DAB2IP/GSK3B/RASGRF1/CERT1/CFTR/DERL1/MAN1A1/MARCHF6/NRBF2/OPA1/PPP1R15B/SELENOK/SGTB/TMTC4/UBQLN1/USP25/ABL1/ATXN3/MAP3K5/PPP2CB/SERINC3/TRIM13/COPS5/ERLIN1/STUB1/EIF2AK4/UBE4B/BCL2L11/CCND1/DERL2/DNAJB9/NIBAN1/NPLOC4/PIK3R1/RASGRF2/SCAMP5/SERP1/TMBIM6/WFS1/YOD1/CANX/APAF1/CAV1/CEBPB/DDX3X/ECPAS/EIF2AK3/MBTPS2/NFE2L2/PTPN2/SEC61B/SEL1L/SIRT1/TMEM67/UBE4A/DNAJC18/ERLEC1/ERP44/ITP…	137
M12906	GOBP_CELL_COMMUNICATION_INVOLVED_IN_CARDIAC_CONDUCTION	39/7722	60/17872	0.000537654	0.00393136	0.00254717	CACNA1D/PDE4D/CACNA1C/CACNA2D1/DSG2/IRX3/SLC8A1/ATP1A2/GJC1/TRDN/CAV1/CXADR/HCN4/CALM2/GJA1/ATP1A3/GJA5/KCNJ5/RYR2/NUP155/ATP1B1/SCN1B/DSC2/SRI/TBX18/ANK2/FKBP1B/TNNI3K/TBX5/SCN3B/CAMK2D/CALM1/RNF207/CTNNA3/DSP/SCN5A/CALM3/CACNB2/PKP2	39
M13376	GOBP_CARDIAC_MUSCLE_TISSUE_MORPHOGENESIS	39/7722	60/17872	0.000537654	0.00393136	0.00254717	COL11A1/DLL4/FGFR2/RBPJ/TGFBR3/ZFPM2/PROX1/TGFB2/HEG1/S1PR1/SMAD4/NOTCH1/ISL1/TGFBR1/LRP2/POU4F1/FOXC1/BMPR1A/SMAD7/WNT5A/NOG/RYR2/BMP10/EDNRA/XIRP2/ACTC1/FKBP1A/NRG1/HAND1/HEY2/TNNI1/ANKRD1/BMP2/WNT2/CHD7/TTN/DSP/MED1/PKP2	39
M13216	GOBP_DIGESTIVE_TRACT_MORPHOGENESIS	33/7722	49/17872	0.000552317	0.0040274	0.0026094	BCL2/PDGFRA/ACVR2B/CTNNB1/DACT1/FGFR2/FOXF1/SFRP2/SMAD2/HIF1A/GLI2/EPB41L5/ID2/NOTCH1/SFRP5/IHH/WNT5A/SOX11/SIX2/HOXD13/HNF1B/NIPBL/RBPMS2/NODAL/NKX2-3/TCF21/EPHB3/SOX17/SFRP1/BBS7/TP63/EGFR/GLI3	33
M14694	GOBP_COCHLEA_DEVELOPMENT	33/7722	49/17872	0.000552317	0.0040274	0.0026094	GABRA5/HOXA1/ZEB1/CCNA2/GATA3/GRHL3/HES1/SOX9/EYA1/GABRB2/EPHA4/NEUROG1/PAFAH1B1/GATA2/KCNK2/FRZB/SOBP/WNT5A/SIX1/CALB1/SLC17A8/TBX2/RPGRIP1L/NTRK3/SLITRK6/ADAM10/HEY2/TBX18/KCNK3/PTK7/FZD2/TIFAB/MYO3B	33
M16143	GOBP_RESPONSE_TO_TUMOR_NECROSIS_FACTOR	133/7722	248/17872	0.000567239	0.00413051	0.0026762	DAB2IP/MAP4K3/NFKBIA/RORA/TNFSF11/AFF3/AKAP12/ASAH1/CCL7/CLDN1/F2RL1/GATA3/HES1/JAK2/KLF2/PRPF8/FOXO3/HAS2/MAP3K5/PPP2CB/VCAM1/XIAP/CHUK/MAPK1/RPS6KB1/TNFRSF19/BAG4/CARD8/CCL23/CYLD/ADAM9/NKIRAS1/TNFRSF21/FAS/CYP1B1/HIPK1/NUB1/ADAM17/NFE2L2/OTULIN/PIAS3/PTPN2/SIRT1/SMPD3/SPPL2A/UBE2K/YTHDC2/ZFP36L1/ZFP36L2/CDIP1/CLDN18/MAP2K7/MAPK14/NKX3-1/PID1/EDN1/ERBIN/NPNT/SPATA2/ST18/IKBKB/TNFSF13B/CCL20/ZFP…	133
M13299	GOBP_GLYCOSPHINGOLIPID_BIOSYNTHETIC_PROCESS	24/7722	33/17872	0.000568757	0.00413191	0.00267711	FA2H/FUT9/PRKAA1/ST8SIA4/ST6GALNAC3/B3GALT2/ST3GAL1/ST6GALNAC6/TM9SF2/UGCG/UGT8/ST8SIA5/ST6GALNAC4/ST8SIA3/LARGE1/B4GALT5/ST3GAL5/ST8SIA2/B4GALT6/ST8SIA6/ST3GAL3/ST8SIA1/B3GALT1/ST6GALNAC5	24
M15049	GOBP_INTRINSIC_APOPTOTIC_SIGNALING_PATHWAY_BY_P53_CLASS_MEDIATOR	49/7722	79/17872	0.000569	0.00413191	0.00267711	BCL2/ATAD5/POU4F2/JMY/MSX1/TRIAP1/CDKN1A/DDX5/E2F1/STK11/TOPORS/TP73/USP28/HIPK1/HIPK2/SIRT1/SNW1/CDIP1/ING2/POU4F1/UBB/ZNF385A/PHLDA3/ZNF385B/RRM2B/WWOX/BDKRB2/HNRNPK/TP53BP2/EP300/BOK/DYRK2/EDA2R/PPP1R13B/PRKN/IFI16/TMEM109/FHIT/TP53/RPS27L/MYC/TP63/TAF9B/BRCA2/E2F2/KDM1A/MDM2/DDIT4/MARCHF7	49
M10397	GOBP_PHOSPHATIDYLINOSITOL_METABOLIC_PROCESS	91/7722	162/17872	0.000579362	0.00420137	0.00272212	IP6K1/PGAP1/PLCB1/SMG1/DPM1/EFR3A/FAM126A/FAM126B/HTR2A/IPMK/PIK3C2A/PIK3R4/PIKFYVE/INPP5B/MTMR12/LCLAT1/MTM1/OCRL/MTMR1/ATG14/LPGAT1/MTMR3/PIK3R1/SOCS6/PIK3CB/BPNT2/INPP5A/PIGK/PIK3CA/SOCS4/TMEM150A/CDS1/ITPKC/MTMR4/PITPNM2/SOCS5/ATM/DGKE/MTMR10/PIGA/PIP4P2/PIP4K2C/FGF2/PIP4P1/SYNJ1/INPP1/MTMR6/PI4K2B/MTMR7/PDGFA/PIK3CG/PLCG2/PIK3R3/PTEN/SOCS1/SOCS3/HTR2C/MBOAT7/MTMR14/PDGFRB/PGAP2/SYNJ2/CHRM5/M…	91
M12218	GOBP_ANATOMICAL_STRUCTURE_MATURATION	131/7722	244/17872	0.000585491	0.00422717	0.00273883	ANKS1A/BCL2/BRD1/C1QL1/RFX3/APP/CFTR/CTNNB1/GATA3/HES1/KLF2/NF1/PTBP3/RBPJ/RHOA/SCARF1/TUT4/NTN4/FOXO3/RECK/SPINK5/BCL11A/LHX6/NR4A2/SNX10/TGFB2/IFT80/ABHD2/ANKRD17/EREG/HIF1A/L3MBTL3/MMP2/S1PR1/VSX1/ZBTB7A/TUSC2/ASCL1/ADGRB3/ATP6AP2/CNTNAP2/FLVCR1/GATA2/MBTPS2/RUNX2/SOX8/TAL1/TUT7/YTHDF2/FEM1B/GREM1/HOXA5/PDE3A/RERE/RET/SLC24A4/GDF11/CBFB/EDN1/GJA1/IGF1/IL15/MECP2/PPARG/TFCP2L1/TRPC4AP/CLN5/EPHA…	131
M11328	GOBP_TRANSLATIONAL_INITIATION	70/7722	120/17872	0.000585724	0.00422717	0.00273883	FMR1/EIF1AD/EIF4A2/EIF4G3/IMPACT/MIF4GD/PPP1R15B/YTHDF3/DAZ1/DAZ2/DAZ3/DAZ4/MTOR/BZW1/COPS5/EIF4G2/RPS6KB1/EIF2AK4/DDX3X/EIF2AK3/EIF4E3/YTHDF1/YTHDF2/EIF2S2/PAIP2/EIF4E2/ABCE1/BZW2/EIF3A/AGO2/CSDE1/EIF5B/UHMK1/EIF2AK1/EIF2D/NCBP2/RPS3/TPR/EIF1AX/EIF2S1/LARP1/EIF3J/MTFMT/ALKBH1/NCK2/METTL3/SLBP/EIF3C/EIF3CL/TNF/TMED2/EIF3M/DENR/EIF4A1/PAIP1/BOLL/EIF1/C8orf88/HABP4/RPL13A/KHDRBS1/DAZL/LTO1/EIF2S3/M…	70
M16675	GOBP_RESPONSE_TO_TOPOLOGICALLY_INCORRECT_PROTEIN	89/7722	158/17872	0.000585745	0.00422717	0.00273883	BAG3/DAB2IP/CREBRF/DERL1/DNAJB5/HSPA14/PPP1R15B/TMTC4/UBE2W/ATXN3/DNAJB4/TRAM1/COPS5/HSPA13/HSPD1/STUB1/BCL2L11/CCND1/DERL2/DNAJB9/HSPA8/KLHL15/MFN2/PIK3R1/SERP1/TMBIM6/WFS1/YOD1/ABCB10/EIF2AK3/MBTPS2/NFE2L2/PTPN2/DNAJC18/ERLEC1/CUL3/ERP44/STT3B/ATF6/CHAC1/HSPA4L/NGLY1/UFL1/CREB3L2/HERPUD2/UGGT1/DNAJB1/KBTBD6/RHBDD1/HSPA9/EIF2S1/PTPN1/EP300/ERMP1/BOK/DNAJB12/STC2/BAK1/SERPINH1/EDEM3/DNAJB14/HSPA5…	89
M24515	GOBP_ENDOPLASMIC_RETICULUM_TUBULAR_NETWORK_ORGANIZATION	15/7722	18/17872	0.000586717	0.00422717	0.00273883	ATL2/ATL1/RAB10/RAB3GAP2/RAB18/REEP1/ATL3/REEP3/LNPK/TMEM170A/ARL6IP1/RTN4/RTN3/TMEM33/RAB3GAP1	15
M12354	GOBP_REGULATION_OF_HEMOPOIESIS	193/7722	374/17872	0.000586929	0.00422717	0.00273883	BCL6/BRD1/CD83/HMGB2/NFKBIA/TNFSF11/ZEB1/CTNNB1/CTR9/DLL1/FBN1/FOXP1/FSHB/GATA3/HOXA9/JAG1/MALT1/MEF2C/NF1/POU4F2/RC3H1/RHOA/SOS2/ZMIZ1/ABL1/ANXA1/CCR2/CYP26B1/FOXO3/HMGB3/MTOR/SPINK5/VNN1/CDC73/CREB1/HMGB1/RASGRP1/CDK6/LILRB3/SLC46A2/CNOT4/GPR137B/HIF1A/IRF1/PIK3R1/PURB/RUNX3/SOS1/SOX4/STAT3/TGFBR2/TMEM64/FGL2/AP3B1/GLI2/ETS1/ABCB10/ACVR2A/CAMK4/CEBPB/EGR3/GATA2/ID2/KITLG/MTURN/NOTCH2/NRARP/PIAS…	193
M42804	GOBP_MITOTIC_CELL_CYCLE_PHASE_TRANSITION	224/7722	440/17872	0.000599334	0.00431062	0.0027929	BCL2/CCNG2/CUL1/FBXL3/ITGB1/NEK6/PLCB1/RAD21/TAOK1/ACVR1/APP/APPL1/ATAD5/CCNA2/CCNE2/CCNY/CDC7/CENPE/CLASP2/DACT1/GIGYF2/ID4/KLF4/LATS1/NASP/PPM1D/PPP3CA/RDX/SPAST/SYF2/TAF2/WAC/ANXA1/E2F6/ERCC3/RBL2/ZNF830/APC/APPL2/CCND3/CDC73/CHMP4B/CUL2/EIF4E/LSM11/RPS6KB1/RRM2/TFDP1/TRIAP1/ZW10/CDK6/EPS8/ANKRD17/CCND1/CDC23/CDKN1A/E2F1/FBXO31/KLF11/MASTL/NABP1/NACC2/NEUROG1/NPAT/PKD1/PKD2/PPP6C/RBL1/RNASEH2B…	224
M12132	GOBP_AGING	164/7722	313/17872	0.000602993	0.00433103	0.00280613	BCL2/BCL6/CITED2/DNMT3A/KAT6A/KRTAP4-9/NEK6/APP/ARNTL/CLDN1/GNA13/GRM5/HTR2A/IGF1R/IGFBP1/MAP2K3/MAPKAPK5/NPY/OPA1/PPP3CA/PRDM2/TFRC/TGFB3/ZMIZ1/ABL1/CNR1/FOXO3/MAP2K4/MAP3K5/MAPK8/VCAM1/GCLC/GCLM/MAPK10/RPS6KB1/SCAP/SLC12A2/YBX1/CDK6/OGG1/CDKN1A/MMP2/RBL1/SERP1/SMAD4/TGFBR2/CANX/CRYAB/PICALM/SLC1A2/APAF1/ID2/IDE/MBD2/NFE2L2/PLK2/SIN3A/SIRT1/SMC6/SRF/BAZ2B/MAP2K7/MAPK14/MME/MNT/ATM/EDN1/IL15/ING2…	164
M15707	GOBP_NEGATIVE_REGULATION_OF_OSTEOBLAST_DIFFERENTIATION	34/7722	51/17872	0.000607908	0.0043604	0.00282515	PTCH1/SOX9/TOB1/AREG/AXIN2/CDK6/TMEM64/BAMBI/ID3/NOTCH1/SKI/TNFAIP6/TWSG1/GREM1/VEGFC/NOCT/TNN/PPARG/HAND2/NOG/RANBP3L/LIMD1/TWIST1/HOXA2/TNF/FGF23/SEMA4D/TWIST2/RORB/SFRP1/CRIM1/NBR1/SUFU/IGFBP5	34
M16883	GOBP_POSITIVE_REGULATION_OF_GLIOGENESIS	41/7722	64/17872	0.000610849	0.00437554	0.00283496	PPP1CC/HES1/PLAG1/MTOR/RHEB/E2F1/EGR2/IL6ST/TP73/CXCR4/ID2/NOTCH1/PRKCI/SERPINE2/SOX8/DICER1/LRP2/GFAP/SYNJ1/LYN/UFL1/TTBK1/PRKCH/ASPA/LIF/IL1B/TLR2/HDAC2/TNF/RNF112/CLCF1/MDK/BMP2/PTN/ZNF365/MAG/MYC/PTPRZ1/TENM4/IL6/DAG1	41
M10494	GOBP_ENDOSOME_ORGANIZATION	52/7722	85/17872	0.000627803	0.0044848	0.00290575	AKTIP/ARFGEF2/CORO1C/EEA1/HOOK3/SNX3/TMCC1/CHMP4B/CLCN3/SNX10/RAB22A/RAB5B/SQSTM1/TMEM127/TSG101/FHIP1B/HOOK1/PLEKHJ1/STAM/STAM2/VPS4B/STX6/USP8/VPS37A/SYNJ1/VPS33B/VPS4A/CHMP5/PI4K2B/RAB11A/CHMP7/FASLG/CHMP1B/WASHC5/ALS2/RAB27A/VPS37C/PRKN/SCARB2/WASHC4/PDCD6IP/CHMP1A/RAB7A/BLOC1S6/EXOC8/VPS36/AQP11/IST1/CHMP2B/VAMP4/PHETA1/SNX33	52
M22969	GOBP_UBIQUITIN_DEPENDENT_ERAD_PATHWAY	52/7722	85/17872	0.000627803	0.0044848	0.00290575	DERL1/MAN1A1/MARCHF6/SGTB/UBQLN1/TRIM13/ERLIN1/STUB1/UBE4B/DERL2/DNAJB9/NPLOC4/WFS1/YOD1/CANX/CAV1/ECPAS/NFE2L2/SEC61B/SEL1L/TMEM67/UBE4A/DNAJC18/ERLEC1/STT3B/SVIP/PSMC6/FAM8A1/UBXN10/UBQLN2/RNF103/DNAJB12/ERLIN2/EDEM3/DNAJB14/HSPA5/UBE2J1/EDEM1/UBXN4/USP19/SGTA/FAF2/HERPUD1/AMFR/CCDC47/DNAJC10/DNAJB2/SELENOS/HSP90B1/FBXO44/NCCRP1/UBE2G2	52
M13559	GOBP_RNA_SPLICING	221/7722	434/17872	0.000638403	0.00455434	0.00295081	C1QBP/FMR1/MBNL2/PPARGC1A/SF3B1/SNRPB2/WTAP/ZNF638/CWC22/HNRNPA1/HNRNPA1L2/HNRNPA2B1/MBNL1/NUP98/PAXBP1/PPP4R2/PRPF38B/PRPF8/PSIP1/PTBP3/QKI/RBM12B/RBM22/SFPQ/SRSF1/SRSF11/SRSF2/SYF2/TRA2A/TTF2/YTHDC1/ZNF326/KHDRBS3/MBNL3/SFSWAP/WT1/ZNF830/KHDRBS2/PPIE/PPP1R8/PRPF39/SRSF10/TRA2B/YBX1/DYRK1A/FXR1/SLC38A2/SON/AHNAK/DDX5/FASTK/HSPA8/PIK3R1/REST/SRPK2/TMBIM6/ZBTB7A/LUC7L3/TARDBP/CDC5L/CELF4/FAM172A/H…	221
M16318	GOBP_MITOTIC_SISTER_CHROMATID_COHESION	21/7722	28/17872	0.000645405	0.00459808	0.00297915	RAD21/ATRX/SGO1/PDS5B/NAA50/CHTF8/POGZ/MAU2/TNKS/NIPBL/RB1/SLF2/SMC5/SMC1B/NAA10/SMC1A/DSCC1/NSMCE2/MACROH2A1/PDS5A/SMC3	21
M8358	GOBP_POSITIVE_REGULATION_OF_CYTOSKELETON_ORGANIZATION	107/7722	195/17872	0.000649536	0.00462126	0.00299417	SLAIN2/AKAP9/CLIP1/CRACD/F2RL1/ID1/NCKAP1/NRP1/RHOA/RICTOR/SPAST/TGFB3/WASF3/ABL1/CFL2/FERMT2/MTOR/TEK/TENM1/DYNC1H1/PROX1/ROCK2/BAG4/SEMA5A/ARHGEF10/CEP120/LIMK1/NIN/RHOC/VASP/CCDC88A/CKAP5/KATNBL1/LIMCH1/LPAR1/OCLN/SLAIN1/SNX9/KIRREL1/MET/PPM1E/TGFBR1/VPS4B/NAV3/PFN2/EDN1/MECP2/TOGARAM1/TSC1/ARL2/ARL3/CD47/CDK5R1/WNT4/CDK5RAP2/CCN2/MAP1B/CDC42/FMN1/PPM1F/RPS3/WASL/WDR1/NTF3/BMP10/CLASP1/PAK1/PX…	107
M13687	GOBP_RESPONSE_TO_EXTRACELLULAR_STIMULUS	242/7722	479/17872	0.00065113	0.00462636	0.00299747	BCL2/CXCL10/DNMT3A/PPARGC1A/RXRA/WIPI2/ZEB1/ADRB2/ATF2/BMPR2/BRIP1/FOXO1/GDAP1/HNRNPA1/IGF1R/IMPACT/LAMP2/LIPG/NPY/PIK3R4/PPM1D/PRKAA1/SLC6A4/SRSF2/STK24/TFRC/ULK1/WIPI1/BMP7/CNR1/CYP26B1/FOXO3/ITGA4/MAP3K5/MAPK8/MTOR/SLC8A1/TNFRSF11B/VCAM1/APPL2/GCLC/GCLM/JMY/MAPK1/MYOCD/NR4A2/PROX1/RPS6KB1/SFRP2/SGIP1/SHANK2/TBL1XR1/EIF2AK4/OGG1/SESN1/SLC38A2/ATG14/BMT2/BNIP2/CCND1/CDKN1A/FOXK2/HSPA8/KCNB1/LDLR…	242
M16148	GOBP_DNA_REPLICATION	149/7722	282/17872	0.000654997	0.00464757	0.00301122	BAZ1A/BCL6/DACH1/NFIA/POLH/RBMS1/REV3L/ACTL6A/ATAD5/ATRX/CCNA2/CCNE2/CDC7/DDX21/E2F8/INO80D/KIN/MMS22L/NASP/PTMS/SET/SMARCA5/YY1/RFC3/POLI/ZNF830/RRM2/SETMAR/TNFAIP1/UCHL5/ANKRD17/EREG/NFIB/NFIC/RBBP7/SRPK2/GLI2/BRPF3/CCDC88A/DUT/ID3/ING5/JADE3/MCM6/NUCKS1/SIN3A/USP37/WIZ/CHTF8/DBF4B/E2F7/KAT7/ORC2/INO80/JADE1/GTPBP4/NFIX/CCNE1/CHEK1/HMGA1/OOEP/RBBP6/CDK1/FAM111A/GINS1/OBI1/PURA/PPP2CA/CDC42/NBN/…	149
M14411	GOBP_LAMELLIPODIUM_ORGANIZATION	54/7722	89/17872	0.000662196	0.00469234	0.00304022	ITGB1/VAV2/VAV3/ABI1/ACTR3/AUTS2/CORO1C/FSCN1/NCKAP1/VCL/WASF3/ATP7A/MTOR/SPATA13/PIK3R1/S1PR1/CCDC88A/GOLPH3/KANK1/OCLN/PIK3CA/TWF1/AKIRIN1/MTSS2/SLIT2/SRGAP2/ARHGEF4/SNX2/SNX1/ARPIN/ACTR2/RREB1/ENPP2/CDC42/WNT1/FRMD7/FER/CDH13/ARPC2/PTPRO/NCK2/CTTN/WASF1/ARPC5/ABLIM1/KIT/AVIL/P2RY12/CLRN1/ARHGEF7/RAC1/CYFIP1/AJUBA/WHAMM	54
M13097	GOBP_PROTEIN_STABILIZATION	105/7722	191/17872	0.000664607	0.0047031	0.00304719	AAK1/BAG3/NLK/PPARGC1A/BAG2/COG7/GNAQ/HIP1/LAMP2/NAA16/PLPP3/UBE2B/EFNA1/NAA15/PDCD10/STXBP1/USP7/CREB1/HSPD1/MSX1/OTUD3/PTGES3/STK3/TAF1/BAG4/EPHA4/RAB21/CDC37L1/PIK3R1/SOX4/WFS1/CRYAB/CAMLG/MDM4/SAV1/SEL1L/SUMO1/USP9X/WIZ/FBXW7/MAPK8IP3/PHB/PFN2/TRIM44/BAG5/DSG1/IGF1/TSC1/USP13/USP33/GTPBP4/NAPG/PARVA/RTN4/SMAD7/P3H1/CCT6A/TCP1/CTNND1/PIM1/CHP1/PTEN/RASSF2/ATP1B3/ATP1B1/USP27X/EP300/DVL3/PIM2/B…	105
M11558	GOBP_CELLULAR_SENESCENCE	55/7722	91/17872	0.000677936	0.00478457	0.00309998	BCL6/KAT6A/NEK6/ARNTL/IGF1R/MAP2K3/MAPKAPK5/OPA1/ABL1/MAP2K4/MAP3K5/MAPK8/MAPK10/YBX1/CDK6/CDKN1A/RBL1/ID2/PLK2/SIRT1/SMC6/SRF/MAP2K7/MAPK14/ATM/ING2/MAGEA2/MAGEA2B/AKT3/BMPR1A/HMGA1/MAP2K1/B2M/MAPK9/ZMPSTE24/SLC30A10/TBX2/CDKN1B/VASH1/HMGA2/EEF1E1/TWIST1/ZNF277/SMC5/MAP2K6/NEK4/TERT/TP53/H2AX/NUAK1/NSMCE2/ZKSCAN3/TBX3/TERF2/ECRG4	55
M23319	GOBP_REGULATION_OF_PROTEIN_DEPHOSPHORYLATION	55/7722	91/17872	0.000677936	0.00478457	0.00309998	DLC1/GSK3B/MAGI2/ROCK1/CAMTA1/JAK2/PPP1R15B/PPP1R2/SLC39A10/MTOR/PPP1R16B/PPP1R1B/PPP1R8/PPP6R3/ROCK2/CRY2/MASTL/ITGA1/PPP1R12A/AGTR2/ARPP19/GNAI2/YWHAB/CALM2/PPP6R2/TSC1/NSMF/IKBKB/PPP1R11/PPP4R4/FCRL3/MFHAS1/MGAT5/BOD1L1/CDCA2/PDGFRB/GNA12/YWHAE/CNEP1R1/FKBP1A/ENSA/PTBP1/TNF/FKBP1B/RCAN1/SWAP70/PINK1/CALM1/NUAK1/BOD1L2/PPP2R5A/PTPA/HSP90B1/TIPRL/CALM3	55
M10968	GOBP_MAMMARY_GLAND_EPITHELIUM_DEVELOPMENT	43/7722	68/17872	0.000680011	0.00479281	0.00310531	TNFSF11/FGFR2/GATA3/JAK2/KDM5B/LATS1/PTCH1/AREG/FOXF1/MAPK1/MSX1/ESR1/CCND1/HIF1A/CEBPB/ID2/CSF1/HOXA5/LBH/AR/CSMD1/PRLR/BTRC/FGF2/RREB1/RTN4/WNT4/IRF6/WNT5A/ERBB4/PGR/PYGO2/WNT3/AKT2/ROBO1/CCL11/SOSTDC1/ZNF703/WNT2/BRCA2/MED1/CAV3/TBX3	43
M14282	GOBP_METANEPHRIC_MESENCHYME_DEVELOPMENT	13/7722	15/17872	0.000687098	0.00482984	0.00312931	BASP1/BMP7/WT1/OSR1/PKD2/SMAD4/SIX4/WNT4/SIX1/STAT1/PDGFRB/TCF21/MYC	13
M42995	GOBP_POSITIVE_REGULATION_OF_NUCLEAR_TRANSCRIBED_MRNA_CATABOLIC_PROCESS_DEADENYLATION_DEPENDENT_DECAY	13/7722	15/17872	0.000687098	0.00482984	0.00312931	CPEB3/TOB1/DHX36/TNRC6B/CNOT7/NANOS1/TNRC6C/ZFP36L1/ZFP36L2/AGO2/ZFP36/PABPC1/CNOT1	13
M10981	GOBP_SUCKLING_BEHAVIOR	11/7722	12/17872	0.000707565	0.00493423	0.00319695	DACH1/APP/GLS/OXTR/UBR3/DERL2/POU4F1/PEX13/UBE2Q1/HAND2/CNTFR	11
M22280	GOBP_POSITIVE_REGULATION_OF_DENDRITIC_CELL_CYTOKINE_PRODUCTION	11/7722	12/17872	0.000707565	0.00493423	0.00319695	DDX21/DHX36/CAMK4/PLCG2/DDX58/TICAM1/NOD2/KIT/CLEC7A/MAVS/SCIMP	11
M23233	GOBP_MAINTENANCE_OF_SISTER_CHROMATID_COHESION	11/7722	12/17872	0.000707565	0.00493423	0.00319695	ATRX/MAU2/TNKS/NIPBL/RB1/SLF2/SMC5/NAA10/DSCC1/NSMCE2/MACROH2A1	11
M24833	GOBP_DENDRITIC_TRANSPORT	11/7722	12/17872	0.000707565	0.00493423	0.00319695	SFPQ/STAU2/KIF3B/HNRNPU/KIF5B/TRAK2/KIF5C/PURA/FLOT2/WASF1/KIF17	11
M25305	GOBP_WNT_SIGNALING_PATHWAY_INVOLVED_IN_MIDBRAIN_DOPAMINERGIC_NEURON_DIFFERENTIATION	11/7722	12/17872	0.000707565	0.00493423	0.00319695	CTNNB1/LRP6/WNT3A/WNT5A/WNT1/WNT9B/CSNK1D/WNT3/CSNK1E/WNT2/RYK	11
M42994	GOBP_NEGATIVE_REGULATION_OF_NUCLEAR_TRANSCRIBED_MRNA_CATABOLIC_PROCESS_DEADENYLATION_DEPENDENT_DECAY	11/7722	12/17872	0.000707565	0.00493423	0.00319695	HNRNPD/TOB1/YBX1/HNRNPU/TENT4B/TENT4A/CSDE1/PABPC1/SYNCRIP/IGF2BP1/PAIP1	11
M11465	GOBP_NEURAL_RETINA_DEVELOPMENT	44/7722	70/17872	0.000712816	0.00495774	0.00321218	HCN1/MEGF11/ACTL6A/DLL4/DLX2/POU4F2/SOX9/THRB/FJX1/SMARCA4/TSPAN12/TGFB2/SLC17A7/TOPORS/VSX1/ZHX2/GPM6A/HIPK1/PTPRM/HIPK2/NEUROD1/NTRK2/PROM1/SDK1/SOX8/IHH/RS1/TFAP2A/SDK2/CASP2/RDH13/FOXN4/SIX3/CALB1/SLC17A8/RPGRIP1L/ATP2B4/ATP2B1/USP45/RORB/TFAP2B/NEUROD4/ATP2B2/CRB1	44
M16302	GOBP_CELLULAR_RESPONSE_TO_MECHANICAL_STIMULUS	44/7722	70/17872	0.000712816	0.00495774	0.00321218	BAG3/CASP8AP2/IGF1R/SCX/SOX9/MAP2K4/MAPK8/ATP1A2/GCLC/SLC38A2/IRF1/MAP3K14/MAP3K2/FAS/MTPN/BCL10/GADD45A/CHEK1/KCNJ2/CASP2/TMEM150C/ITGA2/MAP3K1/PTGER4/BNIP3/BAK1/COL1A1/TNFRSF1A/MYD88/IL1B/SLC9A1/IL13/TNFSF14/ANKRD1/MAG/CASP8/NFKB1/HABP4/TLR8/TLR5/TNFRSF10B/PIEZO2/PLEC/DAG1	44
M10050	GOBP_PLATELET_DERIVED_GROWTH_FACTOR_RECEPTOR_SIGNALING_PATHWAY	36/7722	55/17872	0.000717313	0.00497589	0.00322393	MYO1E/PDGFRA/ZFAND5/F3/HIP1/JAK2/NR4A3/NRP1/PIK3C2A/ABL1/IQGAP1/MYOCD/PTPRJ/TXNIP/PTPN2/SMPD3/CBLB/TIPARP/CSRNP1/LRIG2/PLEKHA1/VEGFA/PTPN12/PDGFA/PTPN1/LOX/NDRG4/PDGFRB/FER/ARID5B/RGS14/SGPL1/ADIPOQ/LRP1/CBL/SNCA	36
M12587	GOBP_REGULATION_OF_MICROTUBULE_POLYMERIZATION	36/7722	55/17872	0.000717313	0.00497589	0.00322393	SLAIN2/AKAP9/CLIP1/MAP2/ABL1/CAMSAP2/DYRK1A/MAPRE3/NIN/CKAP5/OCLN/SLAIN1/CAMSAP1/MET/NAV3/MECP2/TOGARAM1/ARL2/ARL3/CDK5R1/CDK5RAP2/MAP1B/RPS3/CLASP1/PAK1/CDKN1B/GBA2/MAPRE1/STMN2/HSPA1B/GIT1/ARHGEF7/FKBP4/RAC1/CAV3/SNCA	36
M11938	GOBP_RESPONSE_TO_METAL_ION	181/7722	350/17872	0.000748179	0.00518318	0.00335824	BCL2/DNMT3A/ANK3/APP/CARF/CLDN1/CPNE2/HNRNPD/MEF2C/MTF1/NLGN1/PPP3CA/PRKAA1/TFRC/ATP7A/HVCN1/IQGAP1/MAPK8/PLSCR1/PPP2CB/SLC30A5/TNFRSF11B/VCAM1/CHUK/CPNE8/CREB1/GCLC/GPHN/MAPK1/NCSTN/NEK7/PPP5C/SLC12A2/OGG1/ADAM9/CCND1/CHP2/CYBRD1/HIF1A/NEDD4L/P2RX4/PKD2/SLC40A1/TRPV6/TXNIP/ASCL1/SYT15/ADCY7/BRAF/CAV1/CPNE3/CPNE4/ECT2/EIF2AK3/HOMER1/KCNA1/MEF2A/NFE2L2/PRKAA2/SEC31A/SLC11A2/SLC30A4/SMPD3/SUMO1/SYT…	181
M16847	GOBP_INNER_EAR_MORPHOGENESIS	61/7722	103/17872	0.000752481	0.00520614	0.00337312	HOXA1/LRIG1/ZEB1/COL11A1/FGFR2/FZD6/GATA3/GRHL3/SOX9/SPRY2/ZIC1/DLX6/EYA1/ALDH1A3/FGF9/PROX1/ITGA8/TMIE/FZD3/NEUROG1/PLS1/DLX5/GATA2/MYO6/SIX4/EPHB2/WNT3A/PDZD7/FRZB/INSIG1/SOBP/OTX1/TFAP2A/WNT5A/SIX1/WNT1/LRIG3/TBX2/TRIOBP/GBX2/COL2A1/SLITRK6/MYO7A/KCNQ4/TBX18/HMX2/PRRX1/PTK7/CEP290/FOXG1/FZD2/MAFB/CHD7/CLRN1/LHFPL5/TIFAB/TTC39C/STOX1/INSIG2/TBX3/MYO3B	61
M15561	GOBP_PEPTIDYL_LYSINE_TRIMETHYLATION	37/7722	57/17872	0.000770492	0.0053168	0.00344482	ARID4B/ARID4A/ATRX/CTR9/NFYB/TET2/TET3/WDR82/RTF1/SETD5/KMT2A/KMT5B/VCPKMT/KDM4C/KMT2E/KMT5C/SETD2/SIRT1/MECP2/NSD3/OGT/SETD3/METTL21C/BEND3/PWP1/SUV39H2/KDM4A/ZNF304/NFYC/NFYA/ZNF274/KMT2D/SETD4/SMARCB1/WDR61/ETFBKMT/LMNA	37
M15575	GOBP_ENDOCHONDRAL_BONE_MORPHOGENESIS	37/7722	57/17872	0.000770492	0.0053168	0.00344482	ATF2/BMPR2/MEF2C/MEF2D/SCX/SOX9/AXIN2/IFT80/TGFBR2/TRIP11/BPNT2/DLX5/RUNX2/SMPD3/COL27A1/RARA/FOXC1/NPPC/EXT2/GHR/IHH/RARB/NAB1/ZMPSTE24/FGF18/COL1A1/COL2A1/COL3A1/SERPINH1/CSGALNACT1/TMEM119/TSKU/MMP13/MMP16/STC1/PEX7/MMP14	37
M12989	GOBP_ORGANELLE_MEMBRANE_FUSION	64/7722	109/17872	0.000777714	0.00535962	0.00347256	ARL8B/TGFBRAP1/VAV3/EEA1/GNAI3/PIKFYVE/ANXA1/CAV2/STXBP1/C2CD5/SPG11/ANKFY1/GOSR1/RAB8B/VAMP7/ANKRD27/MFN1/STX16/STX17/SYT4/RAB20/SNAP25/STX7/SYT1/STX6/SYT13/VPS4A/VTI1B/RCC1L/GRIK5/USO1/SYT11/VAMP3/VTI1A/YIPF5/RAB39A/ATP13A2/STX5/VCPIP1/AKT2/SYT9/YIPF4/VPS39/SEPTIN8/CPLX2/VAMP2/PRRT2/RAB7A/GOSR2/TBC1D4/BET1/STX11/PIP4K2A/RUBCNL/SEC22B/UVRAG/CHMP2B/SNAP29/STXBP6/BNIP1/ANXA2/VAMP4/STX2/SNCA	64
M12583	GOBP_SULFUR_COMPOUND_BIOSYNTHETIC_PROCESS	84/7722	149/17872	0.000794226	0.00545478	0.00353421	LIAS/PAPSS2/SP1/B3GNT2/ELOVL2/ELOVL7/MPC2/ACSL3/MTHFD2L/SLC7A11/ELOVL5/ELOVL6/GCLC/GCLM/UST/ACSL4/ST3GAL1/SLC1A2/ACSL6/CHST9/GLCE/NFE2L2/AMD1/B3GNT7/NDST1/PDHX/ACSL1/CHST1/DSEL/PDK1/CHAC1/EXT2/PDK4/PPT2/HACD2/SLC35B2/ACACB/ELOVL4/MAT2A/XYLT1/PDK3/MTRR/PDHA2/NDST3/CHPF/CHST11/ACLY/B4GAT1/MTHFR/ACSBG1/CHSY1/CSGALNACT2/TPK1/CSGALNACT1/SLC10A7/CHST15/MTAP/PPCS/XYLT2/ST3GAL3/GGT7/MTR/DLAT/HACD1/DLD/UG…	84
M16821	GOBP_EMBRYONIC_CRANIAL_SKELETON_MORPHOGENESIS	31/7722	46/17872	0.000795148	0.00545478	0.00353421	HOXA1/PDGFRA/DLX2/FGFR2/TGFB3/IRX5/SMAD2/TGFBR2/RDH10/RUNX2/SETD2/SIX4/NDST1/TGFBR1/TFAP2A/SIX1/SIX2/WNT9B/PAX5/CHST11/NIPBL/SLC39A3/NODAL/TWIST1/HOXA2/PRRX1/MMP16/GLI3/GRHL2/WDR19/MMP14	31
M24601	GOBP_CLATHRIN_DEPENDENT_ENDOCYTOSIS	31/7722	46/17872	0.000795148	0.00545478	0.00353421	AAK1/SNAP91/DLL1/HIP1/SH3GL3/ITGA4/DNAJC6/FCHO2/ITSN1/SGIP1/AP2B1/DAB2/FNBP1L/CANX/PICALM/PIK3CB/SMAP1/CLTC/BTBD8/SIGLEC1/BMP2K/UBQLN2/WASL/DGKD/FCHSD2/NEU3/PIP5K1C/SCYL2/AP2A1/INPP5F/PROM2	31
M10902	GOBP_NEURON_PROJECTION_EXTENSION_INVOLVED_IN_NEURON_PROJECTION_GUIDANCE	26/7722	37/17872	0.000795661	0.00545478	0.00353421	BMPR2/NRP1/NRP2/SEMA3C/SEMA5A/SEMA4B/SEMA7A/SLIT2/WNT3A/SEMA4C/PLXNA4/SEMA3A/SEMA3D/SEMA5B/SEMA6D/VEGFA/WNT5A/SLIT1/WNT3/SEMA4A/SEMA3E/SEMA4D/SEMA4F/SEMA6A/ALCAM/RYK	26
M16923	GOBP_REGULATION_OF_OSSIFICATION	68/7722	117/17872	0.00080023	0.00547898	0.00354989	BCL2/OSR2/ACVR1/ACVR2B/ADRB2/BMPR2/MEF2C/RBPJ/SOX9/TGFB3/BMP7/SLC8A1/TXLNG/MAPK1/TGFB2/ANKH/ANO6/EGR2/HIF1A/OSR1/S1PR1/ACVR2A/NOTCH1/NOTUM/RUNX2/SGMS2/TOB2/CSF1/GREM1/MAPK14/GJA1/BMPR1A/PTH/SMAD7/TFAP2A/WNT4/BCOR/INTU/WNT5A/SOX11/SIX2/BMP2K/ZMPSTE24/TENT5A/FBN2/NIPBL/PTGER4/CHSY1/CALCA/ATP2B1/FAM20C/PKDCC/TWIST1/LRP4/PBX1/TMEM119/GPM6B/FGF23/MDK/BMP2/PTN/SFRP1/SRGN/NBR1/RFLNB/ENPP1/KL/CCN1	68
M16852	GOBP_ORGANELLE_FUSION	81/7722	143/17872	0.00080438	0.00550025	0.00356367	ARL8B/TGFBRAP1/VAV3/EEA1/GDAP1/GNAI3/OPA1/PIKFYVE/TFRC/ANXA1/CAV2/STXBP1/C2CD5/SPG11/ANKFY1/GOSR1/MFN2/RAB8B/VAMP7/ANKRD27/MFN1/MIGA1/STX16/STX17/SYT4/MIEF1/RAB20/SNAP25/STX7/SYT1/PID1/MFF/MIGA2/STX6/MIEF2/SYT13/VPS4A/VTI1B/CDK1/OMA1/RCC1L/GRIK5/USO1/SYT11/VAMP3/VTI1A/YIPF5/RAB39A/ATP13A2/STX5/VCPIP1/BNIP3/AKT2/BAK1/SYT9/PRKN/YIPF4/VPS39/SEPTIN8/CPLX2/VAMP2/PRRT2/RAB7A/GOSR2/TBC1D4/USP30/BET1/STX…	81
M10309	GOBP_REGULATION_OF_PROTEIN_POLYMERIZATION	109/7722	200/17872	0.000806564	0.00550804	0.00356872	ARFGEF1/SLAIN2/TMSB4Y/AKAP9/CLIP1/CRACD/LATS1/MAP2/NCKAP1/RDX/RHOA/RICTOR/SPTB/ABL1/MTOR/RASA1/TENM1/CAMSAP2/CAPZA2/SPTBN1/TMOD2/BAG4/DYRK1A/EPS8/MAPRE3/NIN/SSH1/SSH2/VASP/MTPN/ADD3/CKAP5/KANK1/OCLN/SLAIN1/SNX9/TWF1/CAMSAP1/KIRREL1/MET/SLIT2/TPPP/ARPC1A/NAV3/PFN2/MECP2/TMOD1/TOGARAM1/ARL2/ARL3/CDK5R1/SPTBN2/CDK5RAP2/MAP1B/FMN1/TTBK1/PAK3/RPS3/DBN1/CLASP1/PAK1/ADD2/TRIOBP/CDKN1B/GBA2/DAAM2/ELN/FER…	109
M7069	GOBP_RHO_PROTEIN_SIGNAL_TRANSDUCTION	79/7722	139/17872	0.000809248	0.00551922	0.00357596	ARHGEF3/BCL6/DLC1/ITGB1/NET1/RASGRF1/ROCK1/AGTR1/AKAP13/ARHGEF28/COL1A2/F2RL1/GNA13/NRP1/RHOA/SCAI/ABL1/GPR18/PDCD10/RIPOR2/STARD13/ABL2/ROCK2/TNFAIP1/EPS8/ABCA1/ARHGAP1/ARHGEF10/ARHGEF11/ARHGEF18/HEG1/LIMK1/MCF2L/RASGRF2/CDC42SE2/KANK1/LPAR1/SYNJ2BP/LPAR6/MET/NGFR/OPHN1/SHTN1/CUL3/ARHGAP42/ARHGAP6/LPAR4/ARHGDIA/PTH/ADRA1A/CDC42/KANK2/ARHGAP5/RAF1/RHOB/HACD3/PDGFRB/COL3A1/ROBO1/PLEKHG7/RALBP1/GNA…	79
M23938	GOBP_MRNA_TRANSPORT	72/7722	125/17872	0.000811532	0.00552764	0.00358142	FMR1/SMG1/FYTTD1/HNRNPA1/HNRNPA1L2/HNRNPA2B1/NDC1/NUP35/NUP58/NUP98/QKI/SRSF1/XPO1/YTHDC1/ZC3H11A/NUP133/NUP153/NUP160/RANBP2/EIF5A2/G3BP2/AGFG1/BICD2/AHCTF1/KHSRP/NUP205/NXF1/SETD2/ZFP36L1/IGF2BP2/SEH1L/UPF2/KIF5C/NUP50/ZFP36/PARP11/RAE1/SARNP/SMG7/NCBP2/TPR/POM121/ARC/NUP54/TNKS/NUP155/C12orf50/NUP214/NUP210/THOC2/PABPN1/IGF2BP1/SLBP/THOC1/IGF2BP3/PEG10/RANBP17/ALKBH5/ENY2/HNRNPA3/POM121C/SRSF7…	72
M14446	GOBP_NEURON_PROJECTION_REGENERATION	38/7722	59/17872	0.00082231	0.00559383	0.00362431	BCL2/IGF1R/JAK2/KLF4/SCARF1/STK24/ULK1/KIAA0319/EPHA4/MMP2/NDEL1/RGMA/CSPG5/ISL1/MAPK8IP3/NREP/GFAP/LRIG2/MAP2K1/OMG/MAP1B/PTEN/PTPRF/CTNNA1/DHFR/NEFL/HGF/MTR/TNR/FKBP1B/RTN4RL1/PRRX1/PTN/MAG/JUN/INPP5F/CERS2/DAG1	38
M15524	GOBP_PERIPHERAL_NERVOUS_SYSTEM_DEVELOPMENT	48/7722	78/17872	0.000830657	0.00564333	0.00365638	CITED2/GDNF/RXRG/BDNF/CLDN1/FA2H/NF1/ETV1/ONECUT2/SCN8A/ARHGEF10/EGR2/RUNX3/EGR3/NTRK2/PMP22/RUNX1/SKI/SLC5A3/SOX8/ISL1/UGT8/DICER1/NHLH2/POU3F2/POU4F1/SH3TC2/PLXNA4/CDK1/HAND2/NAB1/PALS1/ADGRB1/CNTNAP1/GSTM3/ERBB3/NTF3/ADGRG6/AKT2/NFASC/NEFH/NRG1/PRX/ASIC2/SERPINI1/ADGRB2/PLEC/DAG1	48
M14657	GOBP_CELLULAR_RESPONSE_TO_RADIATION	103/7722	188/17872	0.000869898	0.00590232	0.00382418	FMR1/MAP3K20/NET1/POLH/SLC24A2/CLOCK/CRY1/GATA3/IMPACT/YY1/CREBBP/TP53INP1/DHX36/SFRP2/TAF1/TRIAP1/BARD1/EIF2AK4/OPN5/CDKN1A/CRY2/GNB5/MMP2/PIK3R1/STK11/TNKS1BP1/USP28/CRYAB/ECT2/NUCKS1/PTPRK/SIRT1/TENT2/YAP1/MAPK14/MME/N4BP1/SLC24A4/ATM/ERCC4/GADD45A/INO80/CDC25A/CHEK1/GNAT1/RS1/ZMPSTE24/RHOB/RAD51AP1/RHBDD1/NIPBL/PCNA/POLD3/EIF2S1/EP300/AKT2/BAK1/BMF/EGR1/HMGA2/HSPA5/MFAP4/TLK2/ELK1/BLM/HUS1/IF…	103
M16965	GOBP_NEGATIVE_REGULATION_OF_MRNA_SPLICING_VIA_SPLICEOSOME	16/7722	20/17872	0.000889836	0.00601438	0.00389679	C1QBP/HNRNPA2B1/SFSWAP/SRSF10/DYRK1A/CELF4/SRSF9/SRSF12/SRSF6/HNRNPK/SRSF4/PTBP1/SRSF7/RBMX/PCBP4/RNPS1	16
M24871	GOBP_MODIFICATION_OF_SYNAPTIC_STRUCTURE	16/7722	20/17872	0.000889836	0.00601438	0.00389679	ARHGAP44/RHOA/WASF3/ABL1/CTTNBP2/EPHA4/REST/PFN2/CDC42/STAU1/CAMKV/GRIPAP1/WASF1/PGRMC1/CYFIP1/BAIAP2	16
M42832	GOBP_TRANSPORT_OF_VIRUS	16/7722	20/17872	0.000889836	0.00601438	0.00389679	FMR1/KPNA3/PIKFYVE/CAV2/NUP153/KPNA2/CAV1/EPS15/DYNLT1/CD209/SIGLEC1/KPNA6/TPCN1/NMT2/TPCN2/CLEC4M	16
M11010	GOBP_NEGATIVE_REGULATION_OF_RNA_SPLICING	19/7722	25/17872	0.000895715	0.00603863	0.0039125	C1QBP/HNRNPA2B1/PTBP3/SFSWAP/SRSF10/DYRK1A/TMBIM6/CELF4/SRSF9/SRSF12/SRSF6/HNRNPK/SRSF4/PTBP1/PTBP2/SRSF7/RBMX/PCBP4/RNPS1	19
M13506	GOBP_REGULATION_OF_HISTONE_H3_K9_METHYLATION	19/7722	25/17872	0.000895715	0.00603863	0.0039125	KDM3A/ATRX/RIF1/PRDM12/DNMT3B/KDM4C/SIRT1/SETD7/JARID2/MECP2/MYB/PAX5/KDM4A/ZNF304/ZNF274/SMARCB1/KDM1A/BRCA1/LMNA	19
M12452	GOBP_EMBRYONIC_HEART_TUBE_DEVELOPMENT	51/7722	84/17872	0.000904112	0.00607969	0.0039391	CITED2/VANGL2/ACVR1/CTNNB1/DLL1/HES1/MEF2C/NOTO/ZIC3/HIF1A/PKD2/TGFBR2/NOTCH1/NOTCH2/SRF/YAP1/ECE1/WNT3A/EDN1/GJA1/FOXC1/IHH/MIB1/PLXNA4/HAND2/WNT5A/CDC42/FOXN4/NPHP3/RYR2/MICAL2/PITX2/EDNRA/TBX2/NDRG4/SETDB2/NODAL/HAND1/SOX17/TMED2/BBS7/APELA/BBS5/RNF207/ARL13B/MED1/IFT52/TBX3/STIL/SUFU/CCDC40	51
M16607	GOBP_MICROTUBULE_POLYMERIZATION	51/7722	84/17872	0.000904112	0.00607969	0.0039391	SLAIN2/AKAP9/CEP192/CLASP2/CLIP1/GOLGA2/MAP2/ABL1/FGF13/CAMSAP2/DYRK1A/MAPRE3/NDEL1/NIN/HDGFL3/CKAP5/MZT1/OCLN/SLAIN1/CAMSAP1/MET/TPPP/NAV3/MECP2/TOGARAM1/ARL2/ARL3/CDK5R1/CDK5RAP2/MAP1B/TUBGCP3/RPS3/CSNK1D/CLASP1/PAK1/CDKN1B/GBA2/MAP7D3/MAPRE1/STMN2/RANBP9/TUBGCP5/HSPA1B/TUBGCP4/GIT1/HAUS2/ARHGEF7/FKBP4/RAC1/CAV3/SNCA	51
M23977	GOBP_PROTEIN_COMPLEX_OLIGOMERIZATION	130/7722	244/17872	0.000914074	0.00613885	0.00397743	ATL2/ELAVL1/HCN1/KCND2/TDO2/ATL1/CEP57/CLDN1/COL1A2/GLS/GOLGA2/OPA1/SPAST/TRPM7/KCNG3/ALDH1A3/APPL2/RRM2/STK3/TNFAIP1/G3BP2/ATL3/KCNB1/NACC2/PKD1/PKD2/TP73/IKZF4/VASP/ALDOA/KCNRG/SLC1A2/SYCP1/BCL10/ECT2/HOMER1/KCNA1/KCTD12/KCTD5/NUDT21/PRND/TMEM120B/SYT1/CBY1/HPRT1/KCNA4/CRTC1/NINJ1/AQP4/CPSF7/KCNG4/KCNJ2/KCTD8/MCU/RS1/ZNHIT6/B2M/USP16/ZNF746/KCTD9/ACACB/GRIN2B/MAT2A/TRPM3/WDCP/KCNC2/KCTD16/TRPV1…	130
M42787	GOBP_AMIDE_TRANSPORT	152/7722	290/17872	0.000916559	0.00614771	0.00398317	ABCC5/KLF7/RFX3/TCF7L2/TNFSF11/ACVR2B/ARNTL/CCDC186/CD38/CERT1/CFTR/CLOCK/JAK2/MPC2/PPP3CA/RAB11B/RAB11FIP2/VAPA/ANXA1/CNR1/PCLO/SLC7A11/SMAD2/ABCA1/ACSL4/EPHA5/HIF1A/KCNB1/MIDN/PLEKHA3/RAB11FIP5/RAB8B/REST/SERP1/SLC33A1/SOX4/SYTL4/ADCYAP1/CPE/SLC15A1/ABCB1/ABCG2/ACVR1C/CYB5R4/NEUROD1/SLC19A2/SMPD3/ABCA12/ABCB9/GLTP/IRS1/ISL1/SNAP25/EDN1/GJA1/LRP2/PSAP/RAPGEF4/AIMP1/OSBP/PER2/ILDR2/PPARD/RIMS2/CA…	152
M13862	GOBP_REGULATION_OF_RHO_PROTEIN_SIGNAL_TRANSDUCTION	53/7722	88/17872	0.000945887	0.00633636	0.0041054	ARHGEF3/BCL6/DLC1/ITGB1/NET1/RASGRF1/AKAP13/ARHGEF28/F2RL1/NRP1/SCAI/ABL1/GPR18/PDCD10/RIPOR2/STARD13/ABL2/TNFAIP1/EPS8/ABCA1/ARHGEF10/ARHGEF18/HEG1/MCF2L/RASGRF2/CDC42SE2/KANK1/LPAR1/LPAR6/MET/OPHN1/CUL3/ARHGAP42/LPAR4/ARHGDIA/ADRA1A/KANK2/RAF1/PDGFRB/COL3A1/ROBO1/RALBP1/RIT2/FLCN/CAVIN4/GPR55/EPS8L3/KCTD10/RAC1/F2R/MYO9B/ARHGAP35/ARHGEF2	53
M10720	GOBP_REGULATION_OF_NEURONAL_SYNAPTIC_PLASTICITY	33/7722	50/17872	0.000953598	0.00635571	0.00411794	RASGRF1/SHISA6/SYNGAP1/APP/GRM5/KRAS/NF1/GRIK2/RAB5A/EGR2/KCNJ10/NPTN/SYT4/EPHB2/NSMF/JPH3/NETO1/MCTP1/SYAP1/SLC4A10/ARC/DBN1/CAMK2B/SHISA7/CNTN2/NCDN/KIT/ZDHHC2/VGF/SHISA9/RAB3GAP1/SNCA/SYP	33
M12072	GOBP_NEGATIVE_REGULATION_OF_HISTONE_MODIFICATION	33/7722	50/17872	0.000953598	0.00635571	0.00411794	KDM3A/MLLT6/PPP4R2/PPP4R3B/SET/UBE2B/MTF2/TAF7/DNMT3B/KDM4C/KDM5A/SIN3A/SIRT1/SKI/UBR5/PPP4C/JARID2/SPHK2/BCOR/PAX5/EZHIP/CTBP1/KDM4A/TWIST1/ATG5/ZNF451/PHF1/TRIP12/MACROH2A1/SMARCB1/KDM1A/BRCA1/SNCA	33
M14860	GOBP_NEGATIVE_REGULATION_OF_EPITHELIAL_CELL_DIFFERENTIATION	33/7722	50/17872	0.000953598	0.00635571	0.00411794	ZEB1/CTNNB1/DLL1/HES1/ID1/JAG1/SOX9/SPRED1/SPRY1/SPRY2/CCND1/OSR1/CAV1/EZH2/NOTCH1/SPRED2/YAP1/FRZB/VEGFA/ACVRL1/SRSF6/STAT1/IFNG/FOXJ2/NODAL/S1PR3/IL13/HES5/TP63/GRHL2/TBX3/XDH/REG3G	33
M15116	GOBP_ADHERENS_JUNCTION_ORGANIZATION	33/7722	50/17872	0.000953598	0.00635571	0.00411794	CDH11/CDH20/CTNNB1/PAK2/RDX/VCL/FERMT2/CDH8/CDH12/EPHA4/HIPK1/CDH7/EFNB2/TJP1/CDH24/DLG5/SMAD7/VEGFA/CDH9/CDC42/CDH6/CSK/ADAM10/PIP5K1C/NUMBL/ACTB/MTSS1/ZNF703/ADD1/CDH1/JAM3/DSP/PLEC	33
M17747	GOBP_NEGATIVE_REGULATION_OF_CELL_ADHESION	159/7722	305/17872	0.000966958	0.00643612	0.00417004	BCL6/DLC1/FZD4/SH2B3/CLASP2/CORO1C/ITCH/JAG1/JAK2/KLF4/LRRC32/NF1/RC3H1/RDX/RHOA/ABL1/ANXA1/PLXNC1/RASA1/RIPOR2/CASK/HMGB1/DUSP3/EPHA4/SEMA5A/CD274/CORO2B/IRF1/MMP2/PAG1/PDCD1LG2/PDE3B/PIK3R1/PLXNA1/RUNX3/SOCS6/TNFRSF21/FGL2/CYP1B1/SPOCK1/ADAM22/ADAMDEC1/CEBPB/EPB41L5/EPCAM/KANK1/NOTCH1/NRARP/PRKG1/PTPN2/RC3H2/RUNX1/SERPINE2/TWSG1/YTHDF2/ABCA12/CBLB/EPHB2/GCNT2/SOCS5/WNK1/CBFB/DLG5/GTPBP4/ARHGAP6…	159
M12124	GOBP_PLACENTA_BLOOD_VESSEL_DEVELOPMENT	23/7722	32/17872	0.000971767	0.00643612	0.00417004	GGNBP2/HES1/NR2F2/RBPJ/ITGB8/MAPK1/VASH2/PKD1/PKD2/NOTCH2/FOSL1/MAP2K1/HEY1/SOCS3/VASH1/HEY2/TMED2/WNT2/PLG/APELA/CCN1/FZD5/RBM15	23
M12397	GOBP_REGULATION_OF_KIDNEY_DEVELOPMENT	23/7722	32/17872	0.000971767	0.00643612	0.00417004	GDNF/BASP1/GATA3/LGR4/SOX9/WT1/OSR1/AGTR2/SIX4/SOX8/GREM1/RET/VEGFA/WNT4/SIX1/SIX2/FOXD1/NOG/STAT1/HNF1B/HOXB7/MYC/ADIPOQ	23
M12969	GOBP_HEPARAN_SULFATE_PROTEOGLYCAN_METABOLIC_PROCESS	23/7722	32/17872	0.000971767	0.00643612	0.00417004	HS6ST3/TCF7L2/CTNNB1/HS6ST2/PXYLP1/HS3ST5/GLCE/TM9SF2/NDST1/SULF1/EXTL3/SULF2/EXT2/XYLT1/NDST3/HS3ST3B1/CSGALNACT1/EXTL2/XYLT2/HS3ST4/UGDH/HS2ST1/HPSE	23
M14956	GOBP_REGULATION_OF_FATTY_ACID_OXIDATION	23/7722	32/17872	0.000971767	0.00643612	0.00417004	PPARGC1A/NR4A3/SOX9/CNR1/APPL2/ABCD2/IRS1/PPARD/PDK4/SIRT4/ACACB/ABCB11/PPARA/AKT2/IRS2/TWIST1/CPT1A/ACADL/ABCD1/DGAT2/PRKAG2/PLIN5/ETFBKMT	23
M15768	GOBP_OLIGODENDROCYTE_DIFFERENTIATION	56/7722	94/17872	0.00099807	0.00659539	0.00427323	CNTN1/CTNNB1/DLX2/FA2H/HES1/ID4/NF1/SOX9/WASF3/MTOR/NCSTN/RHEB/KCNJ10/TNFRSF21/TP73/ASCL1/CXCR4/NOTCH1/NTRK2/SOX6/SOX8/SUZ12/TSPAN2/TPPP/LYN/SOX11/SOX13/CNTNAP1/B4GALT5/PTEN/WDR1/CSK/B4GALT6/BOK/BNIP3/ASPA/DAAM2/PLP1/DUSP10/NRG1/TLR2/HDAC2/CNTN2/PRDM8/MDK/PTN/ZNF365/MAG/CNP/HES5/PTPRZ1/TENM4/GLI3/CLU/NSUN5/DAG1	56
M12691	GOBP_SPHINGOLIPID_METABOLIC_PROCESS	90/7722	162/17872	0.000998315	0.00659539	0.00427323	ASAH1/CERT1/ELOVL2/ELOVL7/FA2H/FUT9/PLPP3/PPM1L/PRKAA1/ST8SIA4/VAPA/SERINC3/ELOVL5/ELOVL6/ITGB8/ST6GALNAC3/B3GALT2/ORMDL3/SAMD8/SGMS1/ST3GAL1/ST6GALNAC6/ACER3/B3GALNT1/HACD4/KDSR/NAGA/PRKD3/SGMS2/SMPD3/TM9SF2/ABCA12/GLTP/UGCG/UGT8/PSAP/SPHK2/ST8SIA5/TEX2/OSBP/ST6GALNAC4/PLPP1/SPTLC1/ST8SIA3/LARGE1/ENPP2/HACD2/PPP2CA/ELOVL4/SERINC5/B4GALT5/SPTSSB/ST3GAL5/HACD3/ST8SIA2/B4GALT6/ST8SIA6/GBA2/TLCD3B/C…	90
M13352	GOBP_GLOMERULUS_DEVELOPMENT	42/7722	67/17872	0.00101238	0.00667157	0.00432259	BCL2/MAGI2/MYO1E/NID1/PDGFRA/BASP1/HES1/JAG1/LGR4/MEF2C/ASXL1/BMP7/IQGAP1/TEK/WT1/OSR1/AGTR2/CD24/NOTCH1/NOTCH2/PROM1/WWTR1/RET/SULF1/CD34/FOXC1/SULF2/COL4A4/ANGPT2/NOG/PDGFA/EDNRA/PDGFRB/EGR1/PTPRO/TCF21/CFLAR/COL4A3/IL6R/MPV17/MTSS1/ADIPOQ	42
M15091	GOBP_PROTEIN_LOCALIZATION_TO_SYNAPSE	42/7722	67/17872	0.00101238	0.00667157	0.00432259	ARHGAP44/SLITRK3/NLGN1/GRIP1/PCLO/TAMALIN/GPC6/NRXN1/IQSEC2/GPC4/HOMER1/KIF5B/CACNG2/MAPK8IP3/RELN/SNAP25/KIF5C/NSG1/WNT7A/ZDHHC15/RAP1A/WNT5A/RAB11A/BSN/DLG2/GRIN2A/SHANK1/VPS35/CACNG3/MAP1A/RAB27B/ADAM10/GRIPAP1/LRRTM1/ASIC2/NPTX1/ZDHHC2/ABHD17B/DLG1/CACNG7/BAIAP2/DAG1	42
M11674	GOBP_REGULATION_OF_DNA_REPAIR	85/7722	152/17872	0.00103951	0.00684182	0.00443289	MBTD1/POLH/ACTL6A/PARPBP/PPP4R2/PPP4R3B/RIF1/AXIN2/EYA1/EYA4/HMGB1/NPAS2/SETMAR/OGG1/KLHL15/KMT5B/MORF4L2/KMT5C/RNF8/SETD2/SIRT1/UBR5/KAT7/POGZ/PPP4C/UBE2N/UBE2V1/EPC2/RBBP8/DEK/ACTR2/CHEK1/EPC1/OOEP/ARID2/ERCC6/DTX3L/RADX/RPS3/TIGAR/BRD8/WDR48/CEBPG/FAM168A/RAD51AP1/UBE2V2/RNF168/PCNA/NSD2/CYREN/ING3/MORF4L1/PARG/HMGA2/SPIRE2/USP1/RNF169/SLF2/FMN2/TWIST1/PRKCG/ACTB/CCDC117/KHDC3L/SMCHD1/ZNF365/H…	85
M11997	GOBP_POSITIVE_REGULATION_OF_INTRACELLULAR_TRANSPORT	107/7722	197/17872	0.0010486	0.00689303	0.00446607	ANP32B/BAG3/BAP1/BBC3/CTDSPL2/GSK3B/PGAP1/TCAF1/TCF7L2/XPO4/ANK3/ICE1/JAK2/MAP2/PPM1A/PRKAA1/RBM22/RDX/ZIC1/MAPK8/PCM1/PDCD10/TENM1/C2CD5/DYNC1H1/MTCL1/RAB21/CHP2/DAB2/KCNB1/LDLRAP1/PIK3R1/SAR1B/SORL1/STK11/TBC1D20/TARDBP/ECT2/OAZ1/SAR1A/SH3GLB1/UBE2D3/UBR5/ABCA12/CEMIP/FBXW7/MAPK14/MIEF1/TMEM30A/FYN/MFF/MIEF2/ATG13/CDK5R1/PDZK1/CDK1/CDC42/PRR5L/SREBF2/CHP1/NCBP2/RUFY3/TPR/GSK3A/ARIH2/EHD1/BORCS5…	107
M15889	GOBP_SKIN_DEVELOPMENT	144/7722	274/17872	0.00106582	0.00698347	0.00452467	BCL11B/BCL2/CDH11/ROCK1/ASAH1/CLDN1/COL1A2/CTNNB1/DLL1/FA2H/FGF7/FGFR2/FZD6/GRHL3/ITGA6/JAG1/LATS1/LGR4/NF1/RBPJ/SOX9/ANXA1/ATP7A/CYP26B1/FOXE1/LGR5/LHX2/SPINK5/COL5A2/PTGES3/ROCK2/TGFB2/TNFRSF19/CSTA/KDF1/ADAM9/APCDD1/EREG/FZD3/NCOA3/PKD1/SMAD4/SOS1/TSG101/TXNIP/AP3B1/GLI2/ZDHHC21/ASH1L/LDB2/NOTCH1/SAV1/SOX21/SRF/YAP1/ZFP36L1/ABCA12/COL5A1/GATA6/MET/NGFR/ST14/UGCG/TRPC4AP/ARRDC3/FOXC1/SLC2A10/ED…	144
M16837	GOBP_RESPONSE_TO_CALCIUM_ION	81/7722	144/17872	0.00106668	0.00698347	0.00452467	CARF/CPNE2/HNRNPD/MEF2C/NLGN1/PPP3CA/PRKAA1/IQGAP1/CPNE8/NCSTN/ADAM9/CCND1/CHP2/PKD2/TRPV6/TXNIP/SYT15/BRAF/CAV1/CPNE3/CPNE4/ECT2/HOMER1/MEF2A/PRKAA2/SEC31A/SYT4/CACNG2/SLC6A1/SYT1/ADCY1/CALM2/EDN1/SYT6/TRPC3/SYT13/ANXA11/CASR/SYT3/KCNMB2/WNT5A/CPNE6/KCNH1/PLCG2/RYR2/SDC1/SYT11/MTTP/FGB/ALG2/SYT9/HSPA5/RYR3/KCNIP2/KCNMA1/SYT2/FGA/CPNE5/CPNE7/JUN/ADD1/AQP3/CAMK2D/NEDD4/CALM1/FGG/INHBB/SLC25A24/PCS…	81
M14318	GOBP_REGULATION_OF_ACTIN_FILAMENT_BUNDLE_ASSEMBLY	62/7722	106/17872	0.00106765	0.00698347	0.00452467	DLC1/ROCK1/CLASP2/ID1/NRP1/PAK2/RDX/RHOA/TGFB3/ABL1/ARAP1/FERMT2/MTOR/ROCK2/BAG4/ARHGEF10/ARHGEF18/CORO2B/LIMK1/PIK3R1/RHOC/S1PR1/RHPN2/CCDC88A/LIMCH1/LPAR1/PPFIA1/TJP1/TMEFF2/MET/PPM1E/TGFBR1/PFN2/TSC1/ARHGAP6/CD47/WNT4/CCN2/CDC42/CGNL1/PPM1F/PHLDB2/SHANK1/CLASP1/PAK1/PXN/FRMD7/PTGER4/ARHGAP28/PRKN/NF2/SLC9A1/SYNPO2/ITGB1BP1/SERPINF2/SFRP1/SWAP70/MTSS1/ASAP3/RGCC/ACTG1/RAC1	62
M24909	GOBP_POSITIVE_REGULATION_OF_PLASMA_MEMBRANE_BOUNDED_CELL_PROJECTION_ASSEMBLY	62/7722	106/17872	0.00106765	0.00698347	0.00452467	FMR1/GSK3B/ACTR3/AUTS2/DOCK11/F2RL1/FSCN1/NCKAP1/NLGN1/NRP1/SEPTIN9/TGFB3/ARAP1/ATP7A/MTOR/RIPOR2/TENM1/APC/PLPPR5/SEPTIN7/DNM3/EPS8/RALA/CEP120/FNBP1L/NDEL1/PIK3R1/GPM6A/CCDC88A/CCP110/FAM98A/OCLN/PIK3CA/SRF/AKIRIN1/MARK4/TGFBR1/ACTR2/ANLN/TENM2/COBL/CDC42/WNT1/CEP135/DZIP1/WASL/FRMD7/PALM/ARPC2/ATMIN/TAPT1/EPS8L3/KIT/AVIL/P2RY12/CLRN1/RHOQ/RAC1/CDC42EP3/CYFIP1/ARHGAP35/DPYSL3	62
M14890	GOBP_SMOOTHENED_SIGNALING_PATHWAY	79/7722	140/17872	0.00107781	0.00704114	0.00456203	RFX4/RORA/FGFR2/HES1/OTX2/PTCH1/ZIC1/CREBBP/FOXF1/MOSMO/FGF9/UCHL5/IFT80/SEPTIN2/TGFBR2/GLI2/HIPK1/HERC4/HIPK2/PDCL/PRKACB/RUNX2/SERPINE2/NDST1/RO60/TTC21B/DLG5/TUBD1/ARL3/BTRC/CD3E/IHH/HHAT/INTU/PTCHD1/FBXL17/DYNC2H1/DZIP1/FOXA1/GLIS2/CC2D2A/RPGRIP1L/TBC1D32/CDON/DYRK2/KCTD21/CHSY1/CTNNA1/DCDC2/B9D1/RB1/GORAB/GAS1/CIBAR1/KCTD6/TTBK2/PRRX1/SFRP1/BBS7/HES5/TTC26/IFT81/ARL13B/WDR11/TXNDC15/GLI3/HHI…	79
M10559	GOBP_POSITIVE_REGULATION_OF_CATION_CHANNEL_ACTIVITY	44/7722	71/17872	0.00109547	0.00714767	0.00463105	ADRB2/AKAP6/ANK3/CACNA2D1/CCR2/LRRC55/PKD2/TRDN/IFNGR2/KCNA1/CACNG2/EPHB2/RELN/STIM2/CALM2/EDN1/CACNG4/KCNC2/PLCG2/ARC/EDNRA/IFNG/NTSR1/CACNG3/CTSS/KCNIP2/ALG10B/ANK2/CACNB3/NOS1AP/AMIGO1/KCNC1/STAC/STIMATE/ACTN2/PINK1/CALM1/RNF207/STIM1/CCL2/PIRT/TMSB4X/CALM3/CACNB2	44
M11768	GOBP_NEGATIVE_REGULATION_OF_PROTEIN_CATABOLIC_PROCESS	71/7722	124/17872	0.00110051	0.00717165	0.00464659	DAB2IP/MYCBP2/ROCK1/HMGCR/USP25/WAC/EFNA1/PTPN3/SNX3/STYX/TIMP3/USP7/MTM1/TAF1/UCHL5/EPHA4/CTSA/SMAD4/CAMLG/HIPK2/MDM4/RIC1/RYBP/SERPINE2/N4BP1/OPHN1/PHB/SNX12/BAG5/FYN/LAMP3/LRIG2/OGT/SVIP/AZIN1/ADGRB1/WNT1/TIMP2/GRIN2A/SERPINB12/SF3B3/VPS35/ATP13A2/FURIN/CCAR2/MAP1A/TLK2/FMN2/NRG1/HFE/MGAT3/PRKCG/ALAD/USP19/SGTA/PSME3IP1/SNRNP70/IRAK3/FHIT/GIPC1/CSNK2A1/EGFR/AQP11/SMARCC1/ANXA2/CYP51A1/QRICH2/R…	71
M12488	GOBP_NEGATIVE_REGULATION_OF_EPITHELIAL_CELL_APOPTOTIC_PROCESS	35/7722	54/17872	0.00110529	0.00719393	0.00466103	TCF7L2/GATA3/IGF1R/PRKAA1/ABL1/TEK/SCG2/SEMA5A/WFS1/GATA2/NEUROD1/NFE2L2/YAP1/PDPK1/CAST/PPARA/SERPINE1/SRSF6/TNFAIP3/KRIT1/MAPK7/PAK4/FGB/RB1/IL13/CFLAR/IL11/MDK/FGA/KDR/NDNF/TERT/FGG/SERPINB13/PKHD1	35
M11069	GOBP_REGULATION_OF_EPITHELIAL_CELL_MIGRATION	152/7722	291/17872	0.00110795	0.00720233	0.00466647	DAB2IP/SP1/BMPER/BMPR2/CLASP2/CORO1C/DLL4/DOCK1/EMP2/FGF7/FOXP1/GATA3/KLF4/MAP2K3/MEF2C/NF1/NR2F2/NRP1/NRP2/PIK3C2A/PLPP3/RHOA/SOX9/SPRED1/ABL1/ANXA1/EFNA1/HAS2/MEOX2/MTOR/PDCD10/SASH1/STARD13/TEK/HMGB1/PROX1/ROCK2/TGFB2/SEMA5A/ADAM9/HIF1A/P2RX4/PRCP/SMOC2/TGFBR2/PIK3CB/PTPRM/ETS1/ADAM17/AGTR2/CCBE1/EPB41L5/GATA2/HDAC9/NFE2L2/NOTCH1/PLK2/PTPRG/SIRT1/SYNJ2BP/MARVELD3/FBXW7/MAPK14/MET/NUS1/PDPK1/SL…	152
M11337	GOBP_GAMMA_AMINOBUTYRIC_ACID_SIGNALING_PATHWAY	20/7722	27/17872	0.00113654	0.00735195	0.00476341	GABRA5/GABRG1/PLCL2/GABRA1/GABRA4/GABRB2/SLC12A2/GABBR2/GABRG2/GABRB3/GNAI2/PHF24/GABRA2/SHISA7/GABRA3/GABRB1/GABRG3/GABRR2/GABRA6/PLCL1	20
M12032	GOBP_NEGATIVE_REGULATION_OF_CELL_AGING	20/7722	27/17872	0.00113654	0.00735195	0.00476341	BCL6/ABL1/YBX1/CDK6/RBL1/PLK2/SIRT1/AKT3/WNT1/PTEN/SLC30A10/TBX2/HMGA2/TWIST1/FZR1/TERT/MARCHF5/ZKSCAN3/FOXM1/TERF2	20
M16254	GOBP_AXIS_ELONGATION	20/7722	27/17872	0.00113654	0.00735195	0.00476341	MAGI2/FGFR2/SOX9/SPRY1/SPRY2/AREG/SFRP2/ESR1/RDH10/SIX4/YAP1/WNT3A/WNT5A/SIX1/HOXD13/HNF1B/SFRP1/PTK7/NKD1/MED1	20
M40459	GOBP_NEGATIVE_REGULATION_OF_AXON_EXTENSION_INVOLVED_IN_AXON_GUIDANCE	20/7722	27/17872	0.00113654	0.00735195	0.00476341	NRP1/SEMA3C/SEMA5A/SEMA4B/SEMA7A/WNT3A/SEMA4C/SEMA3A/SEMA3D/SEMA5B/SEMA6D/WNT5A/SLIT1/WNT3/SEMA4A/SEMA3E/SEMA4D/SEMA4F/SEMA6A/RYK	20
M24904	GOBP_POSITIVE_REGULATION_OF_ANIMAL_ORGAN_MORPHOGENESIS	24/7722	34/17872	0.00114273	0.0073626	0.00477032	GDNF/CTNNB1/FRS2/GATA3/SOX9/SPRY1/ROBO2/SIX4/SOX8/CSF1/NGFR/WNT3A/AR/EDN1/CD34/FGF2/WNT4/WNT5A/SIX1/ROBO1/BMP2/WNT2/STOX1/GATA5	24
M13461	GOBP_POSITIVE_REGULATION_OF_DENDRITE_DEVELOPMENT	14/7722	17/17872	0.00114367	0.0073626	0.00477032	DAB2IP/TMEM106B/VLDLR/ABL1/BMP7/LRP8/EZH2/CRTC1/ZDHHC15/COBL/ELAVL4/KHDC3L/PTN/CYFIP1	14
M10060	GOBP_POTASSIUM_ION_TRANSPORT	129/7722	243/17872	0.00114547	0.0073626	0.00477032	CACNA1D/HCN1/ITGB1/KCND2/KCNJ6/KCNK1/SLC24A2/AKAP6/AKAP9/ANK3/CAB39/HTR2A/KCNJ15/KCNG3/RGS4/ATP1A2/KCNN4/KLHL24/SLC12A2/ABCC9/SLC9A8/ANO6/ATP12A/DRD1/KCNB1/KCNJ10/KCNK10/LRRC55/NEDD4L/PKD2/WNK3/WWP2/KCNJ16/KCNK9/KCNRG/SLC12A5/CAV1/KCNA1/KCNK2/KCNN3/KCNQ5/KCNT2/KIF5B/NETO2/SUMO1/DPP10/HCN4/SLC24A4/SNAP25/VPS4B/WNK1/CALM2/KCNA4/TSC1/KCNH7/KCNJ4/KCNG4/KCNJ2/NOS1/SLC9A6/NALCN/KCNMB2/NETO1/ATP1A3/GJA5…	129
M10648	GOBP_EMBRYONIC_AXIS_SPECIFICATION	29/7722	43/17872	0.00114657	0.0073626	0.00477032	CXXC4/BASP1/CTNNB1/FRS2/PTCH1/RIPPLY2/WT1/SMAD2/NEUROG1/SMAD4/EPB41L5/NRARP/TASOR/WNT7A/COBL/WNT5A/PCSK6/WNT1/TDRD15/TBXT/TDRD5/TDGF1/TMED2/TDRD10/TIFAB/TDRD6/TBX3/STIL/FZD5	29
M14390	GOBP_CELL_FATE_DETERMINATION	29/7722	43/17872	0.00114657	0.0073626	0.00477032	DSCAML1/FEZF2/CTNNB1/DLL1/GATA3/HES1/JAG1/KLF4/MEF2C/PTCH1/CYP26B1/PROX1/MCL1/ASCL1/GATA2/NOTCH2/GATA6/ISL1/WNT7A/CDC42/WNT1/EBF2/TBX2/IFRD1/HOXA2/SOX17/PRRX1/BARHL2/FOXG1	29
M15208	GOBP_DE_NOVO_PROTEIN_FOLDING	29/7722	43/17872	0.00114657	0.0073626	0.00477032	DNAJB5/HSPA14/DNAJB4/HSPA13/HSPD1/PTGES3/HSPA8/ST13/DNAJC18/SDF2/ENTPD5/UGGT1/DNAJB1/HSPA9/DNAJB12/TOR2A/BAG1/CHCHD4/DNAJB14/HSPA5/FKBP1A/HSPA2/FKBP1B/HSPA1B/TOR1A/DNAJC7/ERO1A/HSPH1/TOR1B	29
M42827	GOBP_GLYCEROPHOSPHOLIPID_BIOSYNTHETIC_PROCESS	115/7722	214/17872	0.00116881	0.00749632	0.00485695	IP6K1/PGAP1/SMG1/CEPT1/DGKH/DPM1/EFR3A/FAM126A/FAM126B/HTR2A/IPMK/PIK3C2A/PIK3R4/PIKFYVE/ACSL3/PLSCR1/ACP6/LCLAT1/MTM1/OCRL/MTMR1/ABHD5/ATG14/MTMR3/PIK3R1/SOCS6/PCYT1A/PIK3CB/BPNT2/ETNK1/PCYT1B/PIGK/PIK3CA/SOCS4/TMEM150A/CDS1/GPAM/ITPKC/MTMR4/PITPNM2/SOCS5/ATM/ABHD3/DGKE/PIGA/SLC44A1/PIP4K2C/CHPT1/FGF2/PISD/SYNJ1/INPP1/MTMR6/PI4K2B/SLC44A5/LPCAT3/LPIN1/MTMR7/PDGFA/PIK3CG/PLCG2/AGPAT5/PIK3R3/PTEN/…	115
M24323	GOBP_REGULATION_OF_SMALL_MOLECULE_METABOLIC_PROCESS	176/7722	342/17872	0.00117258	0.00751135	0.00486669	GSK3B/PPARGC1A/RORA/STARD4/APP/CRY1/DKK3/FAM3C/FOXO1/HTR2A/NCOA2/NR4A3/PPP1R3F/PPP4R3B/PRKAA1/SDHAF3/SORBS1/SOX9/ANXA1/CNR1/RANBP2/SLC7A11/USP7/APPL2/ELOVL5/ERLIN1/KAT2B/PROX1/SCAP/ABCG4/DAB2/FOXK2/HIF1A/LDLR/LDLRAP1/LPGAT1/MIDN/PPP1R3B/REST/RORC/SLC4A4/STAT3/STK11/ZBTB20/ZBTB7A/ABCD2/ARPP19/CAV1/HDAC4/MBTPS2/PRKAA2/PTPN2/RDH10/SIRT1/AK4/IRS1/SOGA1/TTC39B/PID1/IGF1/INSIG1/MID1IP1/PPARG/SPHK2/EPM2…	176
M14914	GOBP_RESPONSE_TO_GAMMA_RADIATION	36/7722	56/17872	0.00117763	0.00752543	0.00487582	BCL2/CXCL10/MAP3K20/GATA3/PRKAA1/TRIM13/CDKN1A/CRYAB/YAP1/ATM/DCUN1D3/ERCC6/TIGAR/ZMPSTE24/BAK1/EGR1/FANCD2/HSPA5/SOD2/TLK2/ELK1/TMEM109/ATR/TP53/H2AX/LIG4/MYC/TSPYL5/BRCA2/PARP1/PRKDC/POLB/GTF2H5/CBL/KDM1A/MDM2	36
M3215	GOBP_PROTEOGLYCAN_BIOSYNTHETIC_PROCESS	36/7722	56/17872	0.00117763	0.00752543	0.00487582	HS6ST3/TCF7L2/BMPR2/CTNNB1/HS6ST2/PXYLP1/UST/HS3ST5/CHST9/GLCE/TM9SF2/NDST1/DSEL/IGF1/EXTL3/SLC2A10/EXT2/B3GAT1/XYLT1/NDST3/CHPF/CHST11/FAM20B/GAL3ST3/CHSY1/CSGALNACT2/HS3ST3B1/CSGALNACT1/EXTL2/CHST15/XYLT2/UGDH/CHSY3/FOXL1/HS2ST1/CHST14	36
M7660	GOBP_RESPONSE_TO_TEMPERATURE_STIMULUS	98/7722	179/17872	0.00117965	0.00752918	0.00487824	BAG3/CXCL10/GSK3B/NFKBIA/ADRB2/FOXO1/HTR2A/IER5/NF1/PRKAA1/PSIP1/ATXN3/CREBBP/DNAJB4/MTOR/TP53INP1/APPL2/CDH8/DHX36/GCLC/GRIK2/HSPD1/PRDM12/RPS6KB1/STUB1/EIF2AK4/EPHB1/MMP24/RBBP7/THRA/ANO3/SLC12A5/CXCR4/EIF2AK3/IGFBP7/PLAC8/SIRT1/SUMO1/TMEM135/TRPM8/MAP2K7/NGFR/TRPV3/ATM/IGF1/CD34/DNAJB6/DNAJA2/NOS1/LYN/TRPM3/TPR/TRPV1/ADRB1/ANO1/DNAJB1/TCIM/ZNF516/SLC25A27/EIF2S1/EP300/CIDEA/MAPKAPK2/NTSR1/CETN…	98
M15697	GOBP_REGULATION_OF_CARDIAC_MUSCLE_CONTRACTION	47/7722	77/17872	0.00120397	0.00766586	0.0049668	ATP2A2/PDE4D/AKAP9/CACNA1C/DSG2/FGF13/SLC8A1/ATP1A2/P2RX4/CAV1/PDE4B/SUMO1/HCN4/CALM2/KCNJ2/NOS1/SMAD7/CCN2/RGS2/ADRA1A/GJA5/DMD/PIK3CG/RYR2/PDE5A/CLIC2/BMP10/ATP1B1/DSC2/SLC9A1/SRI/ANK2/FKBP1B/TNNI3K/ACE2/STC1/CAMK2D/CALM1/RNF207/CTNNA3/ASB3/DSP/CAV3/DLG1/SCN5A/CALM3/PKP2	47
M24317	GOBP_SELECTIVE_AUTOPHAGY	47/7722	77/17872	0.00120397	0.00766586	0.0049668	BAG3/WIPI2/ADRB2/ATG2B/UBQLN1/ULK1/VDAC1/ATG14/ATG16L1/MFN2/RB1CC1/RETREG3/SQSTM1/WDFY3/RETREG1/ULK2/ACBD5/VPS13D/ATG13/SPTLC1/UFL1/C5orf51/TIGAR/VPS13C/TBK1/UBA5/LRBA/KLHL3/CALCOCO2/NOD1/PRKN/RNF41/UFM1/WDR81/LGALS8/MAP1LC3B/NOD2/ATG4B/ATG5/RAB7A/TP53/SPTLC2/RIPK2/USP30/PINK1/TAFAZZIN/SLC25A4	47
M11656	GOBP_PROTEIN_MODIFICATION_BY_SMALL_PROTEIN_REMOVAL	96/7722	175/17872	0.00120846	0.00768519	0.00497932	ATXN7L3/BAP1/USP42/ITCH/MINDY3/OTUD4/OTUD6B/TAF2/USP12/USP24/USP25/USP32/USP34/ASXL1/ATXN3/OTUD1/USP48/USP7/COPS5/OTUD3/UCHL5/CYLD/TADA2B/TAF7/USP31/USP28/USP3/USP46/USP6/YOD1/ATXN7/DESI2/OTUD7B/OTULIN/SUPT3H/USP37/USP44/USP9X/USP49/ABRAXAS2/SPATA2/USP13/USP33/USP8/SENP3/COPS4/JOSD1/SENP1/USP10/COPS7B/DESI1/USP15/COPS8/CDK1/USP16/TAF5L/USPL1/SENP6/WDR48/SF3B3/TAF4/TNFAIP3/MINDY2/USP27X/USP20/USP5…	96
M11274	GOBP_NEUROTRANSMITTER_TRANSPORT	112/7722	208/17872	0.00122467	0.00777885	0.00504001	ATP2A2/FMR1/GDNF/GSK3B/ITGB1/SLC6A17/HTR2A/MEF2C/NF1/NLGN1/SLC18A2/SLC6A11/SLC6A4/SNCAIP/SV2B/SYNGR3/CNR1/PCLO/RAP1B/SLC17A6/STXBP1/SYN2/ATP1A2/CASK/CHRNA5/RAB5A/NRXN1/SLC38A2/DRD1/KCNJ10/SLC17A7/SLC4A8/STXBP5/PRKCB/SLC1A2/CSPG5/CTBP2/ERC2/SLC6A15/SYT4/PNKD/SLC6A1/SNAP25/SYT1/UNC13C/BACE1/PFN2/ADCY1/PDZD11/SLC6A6/GABRA2/PER2/RIMS2/SLC6A8/FBXL20/GFAP/NOS1/STXBP3/SYNJ1/UNC13A/WNT7A/RAP1A/ADRA1A/PRE…	112
M11381	GOBP_REGULATION_OF_BROWN_FAT_CELL_DIFFERENTIATION	17/7722	22/17872	0.00123159	0.00779468	0.00505026	BMP7/NAPEPLD/HNRNPU/SIRT1/MAPK14/RREB1/VSTM2A/PIM1/SIX1/SOX13/FNDC5/DUSP10/FLCN/TFE3/ZBTB7B/FTO/LEP	17
M13364	GOBP_SYMPATHETIC_NERVOUS_SYSTEM_DEVELOPMENT	17/7722	22/17872	0.00123159	0.00779468	0.00505026	GDNF/CTNNB1/GATA3/NF1/NRP1/NRP2/INSM1/FZD3/SOX4/ASCL1/PLXNA4/SEMA3A/HAND2/SOX11/EDNRA/TFAP2B/TP63	17
M13463	GOBP_MEMBRANE_DEPOLARIZATION_DURING_CARDIAC_MUSCLE_CELL_ACTION_POTENTIAL	17/7722	22/17872	0.00123159	0.00779468	0.00505026	CACNA1D/ANK3/CACNA1C/CACNA2D1/SLC8A1/ATP1A2/SCN2B/SLMAP/HCN4/KCNJ2/SCN1B/HCN2/ANK2/SCN3B/CAV3/SCN5A/CACNB2	17
M10477	GOBP_REGULATION_OF_ERBB_SIGNALING_PATHWAY	48/7722	79/17872	0.0012358	0.00780258	0.00505538	DAB2IP/HIP1/RBPJ/AREG/PTPN3/PTPRJ/DUSP3/EREG/SOS1/TSG101/ITGA1/ADAM17/BTC/CCDC88A/PTPN2/SOCS4/CBLB/FBXW7/SOCS5/SNX5/SH3TC2/CNOT9/RTN4/PLAUR/PTPN12/AFAP1L2/BCAR3/RHBDF2/FASLG/ZFYVE28/MVB12B/DGKD/FER/HBEGF/EPGN/CDH13/NEU3/SHKBP1/RAB7A/CEACAM1/SNX6/EGFR/PDE6H/CBL/RNF126/IFI6/RNF115/TGFA	48
M13142	GOBP_GLUCOSE_IMPORT	48/7722	79/17872	0.0012358	0.00780258	0.00505538	GRB10/APPL1/POU4F2/SORBS1/SORT1/APPL2/RPS6KB1/DRD1/PIK3R1/SLC1A2/ARPP19/MEF2A/NFE2L2/OCLN/OSBPL8/PRKCI/IRS1/MAPK14/PID1/IGF1/TSC1/SLC2A10/INSR/PTH/SLC2A14/SLC2A3/STXBP3/GSK3A/ZDHHC7/HK2/AKT2/IRS2/SLC27A4/PEA15/SLC5A1/TNF/OPN3/CREBL2/TERT/PRKAG2/HNF1A/MYC/ADIPOQ/RHOQ/SELENOS/ENPP1/SLC2A4/LEP	48
M42633	GOBP_PROTEIN_EXPORT_FROM_NUCLEUS	37/7722	58/17872	0.00124727	0.00786555	0.00509618	ANP32B/BAG3/CTDSPL2/GSK3B/TCF7L2/XPO4/PPM1A/RBM22/XPO1/STYX/CSE1L/BARD1/DNAJC27/EGR2/PKD1/TXN/DESI1/SMURF1/STRADB/XPO7/UHMK1/CHP1/RANBP3L/TPR/SP100/HSPA9/NUP214/DUSP16/IL1B/YWHAE/RAN/XPO5/RANBP17/RANBP3/EMD/PTPN14/XPO6	37
M11220	GOBP_THYMUS_DEVELOPMENT	30/7722	45/17872	0.00126135	0.00792593	0.0051353	BCL11B/BCL2/CITED2/CTNNB1/GATA3/HES1/ABL1/ASXL1/FOXE1/MAPK1/SLC46A2/BCL2L11/RAG1/SIX4/SRF/CRKL/TGFBR1/ATM/HOXA3/JARID2/MAP2K1/HAND2/SIX1/LMO4/ZMPSTE24/RAF1/PBX1/EPHB3/ZBTB1/MAFB	30
M14569	GOBP_REGULATION_OF_CHROMATIN_ORGANIZATION	30/7722	45/17872	0.00126135	0.00792593	0.0051353	CTR9/LSM11/SETD5/SPTY2D1/L3MBTL3/TET1/HNRNPU/PIK3CA/SIN3A/TAL1/TASOR/TLK1/MLLT3/TPR/ZNF445/SSRP1/SETDB1/SETDB2/ZNF304/METTL4/TLK2/PHF2/PPHLN1/RESF1/ATF7IP/AICDA/ATF7IP2/MACROH2A1/MPHOSPH8/KDM1A	30
M15448	GOBP_THIOESTER_BIOSYNTHETIC_PROCESS	30/7722	45/17872	0.00126135	0.00792593	0.0051353	ELOVL2/ELOVL7/MPC2/ACSL3/ELOVL5/ELOVL6/ACSL4/ACSL6/PDHX/ACSL1/PDK1/PDK4/PPT2/HACD2/ACACB/ELOVL4/PDK3/PDHA2/ACLY/ACSBG1/PPCS/DLAT/HACD1/DLD/DIP2A/ELOVL3/ACSS1/PDHA1/ACACA/SNCA	30
M16234	GOBP_NEGATIVE_REGULATION_OF_ORGANELLE_ORGANIZATION	180/7722	351/17872	0.0012789	0.00802665	0.00520056	ARFGEF1/DLC1/RAD21/TAOK1/TMSB4Y/ATRX/BAZ1B/CLASP2/CRACD/FBXO43/HNRNPA1/MAP2/OPA1/PAK2/RDX/SMARCA5/SPTB/TFRC/ARAP1/BMP7/DCP2/FGF13/IAPP/MDM1/APC/CAMSAP2/CAPZA2/CHMP4B/GCLC/KAT2B/MTM1/SETMAR/SPTBN1/TMOD2/TRIAP1/XRN1/ZW10/DYRK1A/EPS8/ARHGEF18/CEP97/CORO2B/LIMA1/PIK3R1/S1PR1/SMAD4/SSH1/SSH2/TNKS2/TRIM37/HDGFL3/MTPN/RHPN2/ADD3/ANKRD27/ATXN7/BCL2L2/CCP110/GNL3L/HNRNPU/KANK1/PIK3CA/PPFIA1/TENT4B/TJP1/TM…	180
M11430	GOBP_RESPONSE_TO_AXON_INJURY	50/7722	83/17872	0.00129307	0.00809628	0.00524568	BCL2/FLRT3/IGF1R/JAK2/KLF4/SCARF1/STK24/KIAA0319/EPHA4/MMP2/NDEL1/P2RX4/RGMA/CSPG5/KCNK2/ISL1/MAPK8IP3/NREP/FGF2/LRIG2/MAP2K1/LYN/CDK1/MAP1B/PLCG2/PTEN/TXN2/PTPRF/BNIP3/CTNNA1/DHFR/NTRK3/SOD2/NEFL/MTR/TNR/FKBP1B/RTN4RL1/PTN/MAG/JUN/P2RY12/INPP5F/PCSK1/CERS2/MAX/MORN4/SARM1/DPYSL3/DAG1	50
M13138	GOBP_POSITIVE_REGULATION_OF_EXOCYTOSIS	50/7722	83/17872	0.00129307	0.00809628	0.00524568	CFTR/CLASP2/F2RL1/NLGN1/CNR1/STXBP1/RAB5A/KCNB1/SCAMP5/SLC4A8/STXBP5/SYTL4/TSG101/VAMP7/GATA2/SMPD3/STAM/SYT4/SYT1/VPS4B/SPHK2/RAB9A/VPS4A/SDC1/CLASP1/VSNL1/RAB27A/ATP13A2/IFNG/FGB/RAB27B/SYT9/CACNA1I/IL13/AP1G1/PDCD6IP/SNX4/GAB2/RAB7A/CADPS2/FGA/LAMP1/CD177/RAB3D/FGG/CADPS/SYT10/EXPH5/SNCA/CACNB2	50
M14668	GOBP_NEGATIVE_REGULATION_OF_APOPTOTIC_SIGNALING_PATHWAY	121/7722	227/17872	0.00131503	0.0081961	0.00531035	BCL2/GDNF/GSK3B/HMGB2/TCF7L2/ACVR1/ATAD5/BDNF/CTNNB1/GNAI3/ITGA6/ITGAV/NRP1/OPA1/PHIP/EYA1/EYA4/VNN1/GCLC/GCLM/MAPK8IP1/NR4A2/RPS6KB1/SCG2/SFRP2/TRIAP1/MCL1/HIF1A/PAK5/RB1CC1/TMBIM6/URI1/WFS1/DDIAS/PIK3CB/BCL2L2/DDX3X/GNAI2/IVNS1ABP/NFE2L2/RTKN2/SIRT1/YAP1/MNT/SH3RF1/TGFBR1/AR/BAG5/IGF1/ING2/ZNF385A/STRADB/WNT4/PLAUR/HYOU1/NOG/YBX3/RAF1/SERPINE1/TNFAIP3/ZMYND11/RRM2B/BDKRB2/PTPN1/BOK/MAPK7/PRELID…	121
M16151	GOBP_AORTA_MORPHOGENESIS	25/7722	36/17872	0.00131523	0.0081961	0.00531035	DLL4/HES1/JAG1/RBPJ/EYA1/PROX1/TGFB2/SOX4/EFNB2/MYLK/NOTCH1/SRF/BMPR1A/SIX1/HEY1/ACVRL1/TBX2/PDGFRB/ADAMTS9/COL3A1/HEY2/FKBP10/TFAP2B/CHD7/LRP1	25
M23490	GOBP_VIRAL_RNA_GENOME_REPLICATION	25/7722	36/17872	0.00131523	0.0081961	0.00531035	FMR1/EEA1/RAB5A/ROCK2/ATG16L1/TASOR/PHB/CDC42/SETDB1/APOBEC3A/HMGA2/RESF1/TOP2B/ATG5/PCBP2/TMEM41B/CXCL8/AICDA/PCBP1/TOP2A/MPHOSPH8/SMARCB1/APOBEC3D/APOBEC3F/FBXL2	25
M25346	GOBP_POSITIVE_REGULATION_OF_MORPHOGENESIS_OF_AN_EPITHELIUM	25/7722	36/17872	0.00131523	0.0081961	0.00531035	GDNF/CTNNB1/GATA3/LGR4/SOX9/WNT5B/ABL1/AGTR2/SIX4/SOX8/GREM1/AR/GJA1/FGF2/VEGFA/WNT4/SIX1/NOG/LIF/HOXB7/MMRN2/MDK/STOX1/ITGAX/PIK3CD	25
M3162	GOBP_DOUBLE_STRAND_BREAK_REPAIR	143/7722	273/17872	0.00131741	0.00819995	0.00531284	HMGB2/MBTD1/RAD21/REV3L/ACTL6A/BRIP1/CDC7/DCLRE1B/MMS22L/PARPBP/PPP4R2/PPP4R3B/RIF1/RNF138/SFPQ/YY1/EYA1/HMGB1/PPP5C/SETMAR/OGG1/KLHL15/KMT5B/NABP1/TNKS1BP1/ZBTB7A/ZFYVE26/MORF4L2/KMT5C/MCM6/MTA1/NUCKS1/RNF8/SETD2/SMARCAD1/SMC6/UBR5/POGZ/PPP4C/UBE2N/ATM/TENT4A/EPC2/ERCC4/INO80/KDM2A/RAD51B/RBBP8/DEK/RAD51D/ACTR2/CHEK1/EPC1/OOEP/RAD50/ARID2/ERCC6/NBN/DTX3L/ESCO2/MEIOC/RADX/BRD8/WDR48/MCMDC2/MSH2/R…	143
M16023	GOBP_RNA_LOCALIZATION	106/7722	196/17872	0.00134035	0.00831408	0.00538679	FMR1/SMG1/TOMM20/FYTTD1/HNRNPA1/HNRNPA1L2/HNRNPA2B1/NDC1/NUP35/NUP58/NUP98/QKI/SRSF1/XPO1/YTHDC1/YY1/ZC3H11A/DCP2/NUP133/NUP153/NUP160/RANBP2/DHX36/EIF5A2/YBX1/G3BP2/AGFG1/BICD2/MEX3D/TGFBR2/ATXN2/AHCTF1/CKAP5/HNRNPU/KHSRP/NUP205/NXF1/SETD2/XPOT/ZFP36L1/CASC3/ATM/IGF2BP2/TSC1/SEH1L/UPF2/ZNF385A/KIF5C/NUP50/ZNHIT6/CCT6A/RBFOX1/SHQ1/TCP1/ZFP36/PARP11/RAE1/SARNP/SMG7/NCBP2/SIDT1/TERF1/TPR/POM121/ARC…	106
M12149	GOBP_NEGATIVE_REGULATION_OF_AUTOPHAGY	52/7722	87/17872	0.00134205	0.00831408	0.00538679	BCL2/SMG1/TAB2/EIF4G3/GOLGA2/MTOR/CHMP4B/EIF4E/EIF4G2/MTM1/MCL1/CTSA/FOXK2/STAT3/ATG7/PIK3CA/TAB3/MET/TSC1/FOXK1/POLDIP2/ADRA1A/FEZ2/TIGAR/SMCR8/LEPR/RUBCN/BMF/KDM4A/TLK2/RNF41/MTMR9/NPC1/USP36/RRAGA/HGF/MTMR8/NRBP2/SNRNP70/TP53/IL10RA/USP30/PINK1/PTPN22/HERC1/ZKSCAN3/SEC22B/FEZ1/CPTP/SNCA/UBQLN4/LEP	52
M13768	GOBP_PYRIMIDINE_CONTAINING_COMPOUND_METABOLIC_PROCESS	52/7722	87/17872	0.00134205	0.00831408	0.00538679	CDADC1/UCK2/CMPK1/TET2/TET3/ENPP3/MTOR/DCK/ENTPD7/MAPK1/TBPL1/DPYS/OGG1/DPYSL2/DPYSL5/ENTPD4/TET1/ACP3/DUT/SLC19A2/UPP2/TDG/ALDH6A1/NME7/MBD4/UPRT/NEIL1/UCK1/CPS1/TPK1/APOBEC3A/SLC19A3/CMPK2/ERH/DPYSL4/NME6/CTPS2/DPYD/AICDA/NME1/AK3/CRMP1/NT5C3A/APOBEC3D/APOBEC3F/SMUG1/UMPS/DCTD/UPB1/DPYSL3/DTYMK/PRPS1	52
M15836	GOBP_REGULATION_OF_VIRAL_GENOME_REPLICATION	52/7722	87/17872	0.00134205	0.00831408	0.00538679	BCL2/NR5A2/TRIM6/PLSCR1/IFIT1/MX1/PPIE/PROX1/ADARB1/CNOT7/SRPK2/ZNFX1/DDX3X/ILF3/NOTCH1/TASOR/N4BP1/OAS3/TARBP2/TRIM38/FAM111A/ISG20/OAS2/PABPC1/PKN2/SRPK1/PPARA/RSAD2/HACD3/PDE12/LARP1/CD28/SETDB1/APOBEC3A/HMGA2/STAU1/IFI16/RESF1/TOP2B/TNF/CXCL8/AICDA/RAD23A/TOP2A/ADAR/TNIP1/DDB1/MPHOSPH8/APOBEC3D/APOBEC3F/MAVS/ZC3HAV1	52
M15089	GOBP_POSITIVE_REGULATION_OF_LIPID_METABOLIC_PROCESS	85/7722	153/17872	0.00135666	0.00839475	0.00543906	PDGFRA/PPARGC1A/STARD4/VAV2/VAV3/AGTR1/FSHB/HTR2A/IGF1R/NR4A3/PIK3R4/PRKAA1/SORBS1/ACSL3/ANXA1/MTOR/TEK/CREB1/ELOVL5/SCAP/ABCG4/ABHD5/ATG14/DAB2/FLT1/LDLR/LDLRAP1/LPGAT1/ZBTB20/ABCD2/RDH10/IRS1/MID1IP1/PPARG/SPHK2/EPHA8/PPARD/PTK2/FGF2/FLT3/SIRT4/WNT4/CYP7A1/LYN/ABCG1/CDC42/CTDNEP1/NR1D1/CHP1/PPARA/HTR2C/AVPR1A/IFNG/PDGFRB/SCARB1/ADGRF5/AKT2/IL1B/CNEP1R1/IRS2/TWIST1/CPT1A/ANGPTL3/NOD2/RAB38/TNF/A…	85
M16788	GOBP_LEUKOCYTE_HOMEOSTASIS	53/7722	89/17872	0.00136354	0.00842743	0.00546023	BAP1/BCL2/SH2B3/DOCK10/DOCK11/MEF2C/RC3H1/SOS2/ABL1/ANXA1/CCR2/SLC7A11/HMGB1/SLC46A2/BCL2L11/CXCL6/HIF1A/SLC40A1/SOS1/FAS/PIK3CB/ADAM17/BCL10/CAMLG/GPR183/KITLG/PDE4B/RAG1/RC3H2/SKIL/STAT5B/GAPT/GPAM/FLT3/TNFSF13B/LYN/PPP3CB/SLC15A4/TNFAIP3/SLC39A3/BAK1/ADA/NKX2-3/AXL/TNFSF14/CASP3/IL2RA/MPL/JAM3/IL6/JAK3/PIK3CD/TRAF3IP2	53
M42861	GOBP_VENTRICULAR_CARDIAC_MUSCLE_TISSUE_MORPHOGENESIS	31/7722	47/17872	0.00137351	0.00847909	0.0054937	COL11A1/DLL4/FGFR2/RBPJ/TGFBR3/ZFPM2/PROX1/TGFB2/HEG1/SMAD4/NOTCH1/ISL1/TGFBR1/LRP2/POU4F1/FOXC1/BMPR1A/SMAD7/NOG/RYR2/BMP10/EDNRA/FKBP1A/NRG1/HAND1/HEY2/TNNI1/CHD7/DSP/MED1/PKP2	31
M11676	GOBP_REGULATION_OF_MEMBRANE_LIPID_DISTRIBUTION	39/7722	62/17872	0.00137764	0.00849147	0.00550172	ANO4/PLSCR1/KCNN4/TRIAP1/ABCA1/ANO6/ANO3/ATP10D/ABCB1/ATP11C/ABCA12/ATP8A1/TMEM30A/ATG9A/VMP1/ABCG1/XKR5/ATP9A/PLSCR4/ATP10A/ATP11A/FASLG/GBA2/PRELID1/XKR4/XKR6/XKR7/ABCC1/ATP9B/RFT1/ATP11B/ATP8B1/TMEM41B/PLSCR2/PLSCR5/XKR9/ATP10B/TRPC5/TLCD2	39
M11317	GOBP_EXTRINSIC_APOPTOTIC_SIGNALING_PATHWAY	118/7722	221/17872	0.00138327	0.00849147	0.00550172	BAG3/BCL2/DAB2IP/GDNF/GSK3B/HMGB2/TCF7L2/ACVR1/CASP8AP2/ITGA6/ITGAV/ITM2C/JAK2/NF1/NRP1/PAK2/PHIP/EYA1/EYA4/FOXO3/SORT1/TIMP3/GCLC/GCLM/RPS6KB1/SCG2/SFRP2/STK3/TGFB2/CYLD/MCL1/BCL2L11/MKNK2/PAK5/PIK3R1/RB1CC1/FAS/HIPK1/MOAP1/AGTR2/BCL10/BCL2L2/CAV1/DDX3X/G0S2/KITLG/SKIL/YAP1/ZDHHC3/FEM1B/PDPK1/RET/SH3RF1/TGFBR1/AR/IGF1/FGFR1/PPP2R1B/STRADB/MLLT11/CASP2/GSK3A/ERBB3/PTEN/RAF1/RBCK1/SERPINE1/SIVA1/S…	118
M14854	GOBP_PHARYNGEAL_SYSTEM_DEVELOPMENT	21/7722	29/17872	0.00138736	0.00849147	0.00550172	ACVR1/BMPR2/GATA3/HES1/PTCH1/BMP7/EYA1/TGFB2/SIX4/ECE1/ISL1/NKX3-1/TGFBR1/EDN1/BMPR1A/SIX1/NOG/EDNRA/ADGRF5/HOXA2/PLXNA2	21
M23904	GOBP_NEGATIVE_REGULATION_OF_MRNA_PROCESSING	21/7722	29/17872	0.00138736	0.00849147	0.00550172	C1QBP/CTR9/HNRNPA2B1/SFSWAP/SRSF10/BARD1/DYRK1A/CELF4/CCNT1/SRSF9/RNF20/SRSF12/SRSF6/HNRNPK/SRSF4/ZC3H14/PTBP1/SRSF7/RBMX/PCBP4/RNPS1	21
M11147	GOBP_VENTRICULAR_CARDIAC_MUSCLE_CELL_DIFFERENTIATION	12/7722	14/17872	0.00139067	0.00849147	0.00550172	MEF2C/MYOCD/PROX1/MEF2A/RARA/RARB/CDK1/BMP10/FHL2/HEY2/ATG5/LMNA	12
M11924	GOBP_NUCLEAR_PORE_ORGANIZATION	12/7722	14/17872	0.00139067	0.00849147	0.00550172	NDC1/NUP35/NUP98/NUP133/NUP153/AHCTF1/NUP205/TMEM170A/SEH1L/RTN4/TPR/NUP54	12
M12568	GOBP_NOSE_DEVELOPMENT	12/7722	14/17872	0.00139067	0.00849147	0.00550172	ALDH1A3/PROX1/ASCL1/DLX5/RDH10/SIX4/SKI/SIX1/RPGRIP1L/SMCHD1/CHD7/GLI3	12
M14987	GOBP_PRE_MIRNA_PROCESSING	12/7722	14/17872	0.00139067	0.00849147	0.00550172	LIN28B/TUT4/AGO1/AGO4/TUT7/DICER1/AGO2/TARBP2/AGO3/LIN28A/BCDIN3D/ADAR	12
M34254	GOBP_ENDOPLASMIC_RETICULUM_MEMBRANE_ORGANIZATION	12/7722	14/17872	0.00139067	0.00849147	0.00550172	ATL2/ATL1/TRDN/MOSPD3/ARL6IP1/RTN4/LPCAT3/VCPIP1/REEP5/TMED2/BNIP1/STEEP1	12
M13573	GOBP_RESPONSE_TO_UV	82/7722	147/17872	0.00139162	0.00849147	0.00550172	BCL2/FMR1/MAP4K3/POLH/IMPACT/PRKAA1/UBE2B/YY1/CREBBP/ERCC3/MAPK8/TP53INP1/DHX36/TAF1/TRIAP1/EIF2AK4/OPN5/UBE2A/UBE4B/CCND1/CDKN1A/MMP2/PIK3R1/STK11/USP28/PTPRK/SIRT1/MAP2K7/MME/N4BP1/RO60/DCUN1D3/ERCC4/INO80/CDC25A/CHEK1/ERCC6/IL12A/MSH2/RHBDD1/GTF2H2/PCNA/POLD3/EIF2S1/EP300/BAK1/BMF/CCAR2/MAP3K4/MFAP4/USP1/ZRANB3/CIRBP/HUS1/METTL3/PCLAF/ATR/FEN1/OPN3/CASP3/ZBTB1/SPRTN/TP53/POLK/MYC/NEDD4/SDE2/EG…	82
M40406	GOBP_POSITIVE_REGULATION_OF_PROTEASOMAL_UBIQUITIN_DEPENDENT_PROTEIN_CATABOLIC_PROCESS	55/7722	93/17872	0.00140081	0.00853766	0.00553165	GSK3B/ARIH1/BAG2/HECTD1/PIAS1/RNF180/UBQLN1/GCLC/RCHY1/STUB1/TAF1/ANKIB1/DAB2/RNF217/NUB1/RNF19B/CAV1/FBXO22/NFE2L2/SOCS4/SUMO1/SUMO2/RNF144A/SH3RF1/SOCS5/ZER1/COP1/RNF144B/SMAD7/RNF19A/MAPK9/PABIR1/UBQLN2/CSNK1D/GSK3A/ARIH2/TRIB2/CSNK1E/PSMD10/CSNK1A1/PRKN/CBFA2T3/HSPA1B/SGTA/ZYG11B/CHFR/HERPUD1/FZR1/BBS7/RAD23A/RNF14/DNAJB2/CEBPA/CLU/MDM2	55
M10120	GOBP_NEGATIVE_REGULATION_OF_PROTEIN_CONTAINING_COMPLEX_ASSEMBLY	81/7722	145/17872	0.00140249	0.008538	0.00553187	ARFGEF1/GSK3B/TMSB4Y/CRACD/DACT1/IMPACT/MAP2/PPM1A/RDX/SOX9/SPTB/ULK1/ZNF827/IAPP/STXBP1/CAPZA2/HMGB1/SPTBN1/TMOD2/CARD8/DYRK1A/EPS8/SORL1/SSH1/SSH2/THRA/CRYAB/MTPN/ADD3/ANKRD27/DDX3X/DNAJC15/KANK1/TWF1/ISL1/SLIT2/PFN2/LDLRAD4/PMEPA1/TMOD1/SPTBN2/SVIP/CDC42/LMO4/RIOK3/RAF1/VPS35/KIF14/ADD2/EP300/TRIOBP/PTGER4/AKAIN1/MAPRE1/STMN2/TMOD3/HSPA5/AIDA/SPTBN4/PRRT2/CAPZA1/CRBN/BIRC2/AVIL/ADD1/CYRIB/FLII…	81
M12446	GOBP_REGULATION_OF_TRANSPORTER_ACTIVITY	158/7722	305/17872	0.00141984	0.00863368	0.00559386	BCL2/CACNA1D/FMR1/ITGB1/PDE4D/RASGRF1/RXRA/SGK1/SHISA6/TCAF1/ADRB2/AKAP6/AKAP9/ANK3/APP/CAB39/CACNA2D1/CFTR/CTTNBP2NL/GRM5/JPH1/MEF2C/NLGN1/SYNGR3/UBQLN1/UTRN/ATP7A/CCR2/FGF13/PTPN3/ATP1A2/CACNB4/KLHL24/KMT2A/AHNAK/GNB5/LRRC55/MINK1/NEDD4L/OSR1/PKD2/RASGRF2/SCN2B/SLMAP/TRDN/WNK3/WWP2/KCNRG/ABCB1/CAV1/FGF14/HECW2/HOMER1/IFNGR2/KCNA1/NETO2/PDE4B/SLC5A3/SUMO1/CACNG2/EPHB2/GEM/RELN/STIM2/WNK1/CALM2/E…	158
M12140	GOBP_NEGATIVE_REGULATION_OF_EXTRINSIC_APOPTOTIC_SIGNALING_PATHWAY	57/7722	97/17872	0.00143084	0.00869056	0.00563072	BCL2/GDNF/GSK3B/HMGB2/TCF7L2/ACVR1/ITGA6/ITGAV/NRP1/PHIP/EYA1/EYA4/GCLC/GCLM/RPS6KB1/SCG2/SFRP2/MCL1/PAK5/RB1CC1/DDX3X/YAP1/SH3RF1/TGFBR1/AR/IGF1/STRADB/RAF1/SERPINE1/TNFAIP3/ZMYND11/MAPK7/FGB/COL2A1/CTNNA1/IL1B/HGF/CFLAR/CTTN/PEA15/RNF34/RFFL/TNF/HSPA1B/FGA/TERT/FGG/BIRC6/FAIM/THBS1/SNAI2/IFI6/ARHGEF2/BRCA1/PSME3/RELA/LMNA	57
M12662	GOBP_NEURAL_NUCLEUS_DEVELOPMENT	40/7722	64/17872	0.00143812	0.00870466	0.00563985	BCL2/NKX2-1/ATF2/BASP1/GNB4/RHOA/SYNGR3/ZNF430/ALDH1A3/FGF9/NFIB/ZNF148/ASCL1/CALM2/G6PD/CDK5R1/FGF2/YWHAH/CDC42/TTBK1/HOXB2/KCNC2/FOXP2/GLUD1/MAOB/INA/PLP1/HSPA5/YWHAE/ACTB/KCNC1/RAD1/CHRNB2/CNP/CALM1/YWHAQ/SUDS3/CALM3/MAPKAP1/MBP	40
M13433	GOBP_MESONEPHRIC_TUBULE_MORPHOGENESIS	40/7722	64/17872	0.00143812	0.00870466	0.00563985	BCL2/GDNF/CTNNB1/GATA3/HES1/LGR4/PTCH1/SOX9/EYA1/SALL1/WT1/KIF26B/OSR1/PKD2/SMAD4/AGTR2/SIX4/SOX8/GREM1/NPNT/FGF2/VEGFA/WNT4/FMN1/SIX1/SIX2/WNT1/WNT9B/FOXD1/NOG/HNF1B/HOXB7/TCF21/PBX1/BMP2/MYC/GZF1/GLI3/DLG1/LAMA5	40
M22483	GOBP_VESICLE_BUDDING_FROM_MEMBRANE	40/7722	64/17872	0.00143812	0.00870466	0.00563985	SNAP91/VAPA/GOLPH3L/SNX3/CHMP4B/SCAP/SEC24A/FNBP1L/PPP6C/SAR1B/TBC1D20/AP3B1/PICALM/GBF1/GOLPH3/PRKCI/SAR1A/SEC31A/CUL3/INSIG1/ARFGAP2/VPS4A/CHMP5/RAB1A/CHMP7/WASL/CSNK1D/MIA3/SEC24D/PRKN/SEC31B/RAB7A/TMED2/SEC23B/KLHL12/SEC23A/ARFGAP3/ANXA2/SLC2A4/TMED9	40
M14674	GOBP_REGULATION_OF_SIGNAL_TRANSDUCTION_BY_P53_CLASS_MEDIATOR	60/7722	103/17872	0.00146342	0.00884765	0.0057325	BCL2/KAT6A/SGK1/ATAD5/HIC1/MAPKAPK5/SPRED1/MTOR/SETD9/USP7/MSX1/TAF1/TRIAP1/DYRK1A/HEXIM1/CHD5/DDX5/SOX4/STK11/SMYD2/DYRK3/HIPK2/SIRT1/SPRED2/ATM/RPS20/ING2/UBB/ZNF385A/CHEK1/PIP4P1/ZMPSTE24/RRM2B/BDKRB2/URB2/HNRNPK/EP300/KMT5A/DYRK2/C16orf72/PSMD10/EEF1E1/PRKN/TWIST1/RNF34/RFFL/SNAI1/ATR/MLF1/ANKRD1/MAP2K6/TP53/MYC/NUAK1/TAF9B/COPS3/SNAI2/KDM1A/MDM2/MARCHF7	60
M10347	GOBP_METENCEPHALON_DEVELOPMENT	62/7722	107/17872	0.00147757	0.00892294	0.00578128	BCL2/CNTN1/FZD4/LMX1A/PDSS2/RORA/ATF2/DLL1/HNRNPD/IGF1R/ABL1/ATP7A/NCSTN/PROX1/AGTPBP1/NANOS1/CRK/ASCL1/GLI2/MTPN/EZH2/NEUROD1/SERPINE2/CRKL/OPHN1/RERE/TTC21B/MECP2/SEMA4C/FOXC1/CD3E/CDK5R1/DIXDC1/MAP2K1/OTX1/SPTBN2/SSTR3/WNT7A/SSTR2/WNT1/KIF14/RPGRIP1L/GBX2/KLHL1/SSTR1/ATRN/HSPA5/TTBK2/KCNC1/MDK/PTBP2/ZNF365/TP53/GRID2/HERC1/NLGN4X/FCGR2B/CBLN1/SDF4/ARCN1/SCN5A/TRNP1	62
M14805	GOBP_REGULATION_OF_DNA_BIOSYNTHETIC_PROCESS	70/7722	123/17872	0.00148427	0.00893917	0.00579179	DACH1/BMPR2/CTNNB1/HNRNPA1/HNRNPA2B1/HNRNPD/KLF4/MAPKAPK5/RFC3/DCP2/MAPK1/NEK7/PTGES3/TFDP1/XRN1/CDKN1A/SMOC2/TNKS2/CYP1B1/GNL3L/HMBOX1/HNRNPU/ING5/JADE3/KCNK2/TENT4B/CHTF8/GREM1/KAT7/MAP2K7/NEK2/ATM/ERCC4/JADE1/NPPC/CHEK1/FGF2/CCT6A/GINS1/TCP1/PAK3/PDGFA/TERF1/ACVRL1/TNKS/PCNA/PIF1/JADE2/PDGFRB/PINX1/MAP3K4/NOX4/HGF/TNF/GINS3/NIBAN2/ATR/ANKRD1/FBXO4/PKIB/TP53/MYC/DSCC1/ADIPOQ/HNRNPC/RGCC/GRHL2/T…	70
M16357	GOBP_DNA_INTEGRITY_CHECKPOINT_SIGNALING	70/7722	123/17872	0.00148427	0.00893917	0.00579179	MAP3K20/TAOK1/ATF2/BRIP1/CLOCK/CRY1/GIGYF2/SYF2/WAC/ZNF830/SETMAR/TRIAP1/EIF2AK4/CCND1/CDKN1A/E2F1/FBXO31/RNASEH2B/TAOK3/USP28/CDC5L/PLK2/DOT1L/FEM1B/MAPK14/ATM/CHEK1/STK33/CDK1/CASP2/ERCC6/NBN/MSH2/DNA2/MRE11/CDKN1B/FOXN3/CCAR2/FANCD2/HMGA2/PPP1R10/BLM/HUS1/NAE1/THOC1/RAD9B/ATR/FOXO4/FBXO4/RAD1/FZR1/RFWD3/TP53/RPS27L/H2AX/BABAM1/DONSON/CLSPN/CCNG1/SDE2/TP53BP1/PRKDC/RAD17/TOPBP1/WDR76/MDM2/RHNO1…	70
M10525	GOBP_REGULATION_OF_PHOSPHATIDYLINOSITOL_3_KINASE_SIGNALING	64/7722	111/17872	0.00148624	0.00893917	0.00579179	DAB2IP/PDGFRA/F2RL1/IGF1R/JAK2/SOX9/PPP1R16B/TEK/PTPN13/RASGRP1/TGFB2/FLT1/OSM/NTRK2/SERPINE2/SIRT1/NKX3-1/RELN/RGL2/ROR1/IGF1/FN1/PPARD/PTK2/CEP55/FGF2/FGFR1/FLT3/INSR/PRR5L/ENTPD5/PDGFA/UBE3A/ERBB3/ERBB4/PTEN/BTN2A2/CD28/PDGFRB/NTRK3/PIK3AP1/PIP5K1C/TWIST1/HGF/FSHR/CSF3/DIPK2A/TNF/PLXNB1/CEACAM1/SEMA4D/KDR/DCN/KIT/NEDD4/PLGLB1/PLGLB2/EGFR/PIP5K1B/F2R/CBL/NLRC3/FBXL2/LEP	64
M14488	GOBP_NEGATIVE_REGULATION_OF_JNK_CASCADE	26/7722	38/17872	0.00148703	0.00893917	0.00579179	DACT1/F2RL1/HIPK3/ITCH/MECOM/MAPK8IP1/SFRP2/CYLD/DUSP3/TAOK3/PAFAH1B1/MARVELD3/KLHL31/PDCD4/ZMYND11/DUSP16/PER1/PRKN/AIDA/DUSP10/SFRP1/DUSP19/PINK1/PTPN22/NCOR1/FKTN	26
M16262	GOBP_REGULATION_OF_CATION_CHANNEL_ACTIVITY	98/7722	180/17872	0.00150025	0.00900834	0.0058366	FMR1/ITGB1/PDE4D/RASGRF1/SHISA6/ADRB2/AKAP6/ANK3/APP/CACNA2D1/JPH1/MEF2C/NLGN1/UBQLN1/CCR2/FGF13/CACNB4/KLHL24/AHNAK/GNB5/LRRC55/MINK1/PKD2/RASGRF2/SLMAP/TRDN/KCNRG/CAV1/FGF14/HOMER1/IFNGR2/KCNA1/NETO2/PDE4B/SUMO1/CACNG2/EPHB2/GEM/RELN/STIM2/CALM2/EDN1/JPH3/NOS1/NETO1/CACNG4/OPRM1/DMD/KCNC2/PLCG2/ARC/SHANK1/CLIC2/EDNRA/FGF11/IFNG/NTSR1/CACNG3/DAPK1/CTSS/FKBP1A/KCNIP2/SHISA7/ALG10B/SRI/ANK2/CACNB3…	98
M24148	GOBP_CARDIAC_MUSCLE_CELL_MYOBLAST_DIFFERENTIATION	10/7722	11/17872	0.0015103	0.00904809	0.00586236	RBPJ/MYOCD/REST/NOTCH1/SRF/GREM1/ISL1/TBX2/NRG1/TBXT	10
M24507	GOBP_COMMISSURAL_NEURON_AXON_GUIDANCE	10/7722	11/17872	0.0015103	0.00904809	0.00586236	GDNF/NRP1/PTCH1/FZD3/NFIB/NCAM1/EPHB2/VEGFA/RYK/DAG1	10
M14116	GOBP_GLIAL_CELL_MIGRATION	33/7722	51/17872	0.00158736	0.00949895	0.00615448	DAB2IP/CTNNB1/SUN1/ZMIZ1/CCR2/TGFB2/EPHA4/APCDD1/LRP8/P2RX4/PAFAH1B1/GPR183/CRKL/CSF1/DISC1/RELN/SRGAP2/CDK5R1/RTN4/SRGAP2C/NDN/MBOAT7/NR2E1/P2RY1/STAP1/P2RY12/FOXG1/GLI3/CD9/CCL2/CERS2/CX3CR1/MMP14	33
M14659	GOBP_POSITIVE_REGULATION_OF_TRANSCRIPTION_REGULATORY_REGION_DNA_BINDING	18/7722	24/17872	0.0015986	0.00955235	0.00618908	CTNNB1/GATA3/KLF4/POU4F2/TRIM6/NEUROD1/IGF1/POU4F1/FOXC1/HAND2/EP300/IFNG/RB1/TWIST1/NIBAN2/TRAF6/PARP1/H1-0	18
M15980	GOBP_POSITIVE_REGULATION_OF_SMALL_GTPASE_MEDIATED_SIGNAL_TRANSDUCTION	43/7722	70/17872	0.00159991	0.00955235	0.00618908	ARHGEF3/NET1/RASGRF1/SHOC2/AKAP13/AUTS2/F2RL1/ITGAV/KRAS/SOS2/GPR18/RASGRP1/MCF2L/SOS1/TGM2/PIK3CB/KITLG/LPAR1/NOTCH1/NOTCH2/CSF1/LPAR6/RELN/ERBIN/IGF1/ADCYAP1R1/LPAR4/PIK3CG/ALS2/FRMD7/PDGFRB/COL3A1/MAP4K4/MAPRE2/ROBO1/NRG1/GPR55/RASGEF1A/LRRC59/RAC1/F2R/MMD2/RASGRP4	43
M11483	GOBP_CHONDROCYTE_DEVELOPMENT	22/7722	31/17872	0.00164288	0.00979782	0.00634812	BMPR2/COL11A1/SOX9/AXIN2/SFRP2/PTHLH/TGFBR2/BPNT2/EIF2AK3/RUNX2/SMPD3/COL27A1/SULF1/SULF2/MEX3C/SMAD7/FGF18/CHST11/CHSY1/SERPINH1/TSKU/RFLNB	22
M42679	GOBP_PEPTIDE_TRANSPORT	131/7722	249/17872	0.00165301	0.00984445	0.00637833	ABCC5/KLF7/RFX3/TCF7L2/TNFSF11/ACVR2B/ARNTL/CCDC186/CD38/CFTR/CLOCK/JAK2/MPC2/PPP3CA/RAB11B/RAB11FIP2/ANXA1/CNR1/PCLO/SLC7A11/SMAD2/ABCA1/ACSL4/EPHA5/HIF1A/KCNB1/MIDN/RAB11FIP5/RAB8B/REST/SERP1/SOX4/SYTL4/ADCYAP1/CPE/SLC15A1/ACVR1C/CYB5R4/NEUROD1/SMPD3/ABCA12/ABCB9/IRS1/ISL1/SNAP25/EDN1/GJA1/RAPGEF4/AIMP1/OSBP/PER2/ILDR2/PPARD/RIMS2/CASR/MCU/MYRIP/SIRT4/SLC13A3/STXBP3/UBE2Q1/RAB1A/G6PC2/CD209/JAG…	131
M11907	GOBP_HISTONE_DEUBIQUITINATION	27/7722	40/17872	0.0016563	0.00984445	0.00637833	ATXN7L3/BAP1/TAF2/ASXL1/USP7/TADA2B/TAF7/USP3/ATXN7/SUPT3H/USP49/USP15/USP16/TAF5L/SF3B3/TAF4/TAF5/MYSM1/SUPT20H/USP36/ENY2/TAF10/TADA1/USP21/TAF12/SUPT7L/SART3	27
M15287	GOBP_CELLULAR_RESPONSE_TO_ESTRADIOL_STIMULUS	27/7722	40/17872	0.0016563	0.00984445	0.00637833	CCNA2/HNRNPD/IGF1R/LCOR/POU4F2/NRIP1/ESR1/BCL2L11/MMP2/NCOA3/BCL2L2/POU4F1/FAM210B/AQP4/SSTR3/SSTR2/ESR2/ITGA2/SSTR1/CCDC62/CFLAR/SFRP1/MYOG/ZNF703/EGFR/KIF18A/AIFM1	27
M10200	GOBP_N_GLYCAN_PROCESSING	15/7722	19/17872	0.00166873	0.00985169	0.00638302	MAN1A1/ST8SIA4/MAN2A1/MGAT4A/ST8SIA5/MAN2A2/ST8SIA3/FUT8/MAN1A2/ST8SIA2/ST8SIA6/GNPTAB/GANC/ST8SIA1/MAN1C1	15
M14572	GOBP_PERICARDIUM_DEVELOPMENT	15/7722	19/17872	0.00166873	0.00985169	0.00638302	FLRT3/DLL4/BMP7/WT1/SMAD2/HEG1/SOS1/NOTCH1/SETD2/HAND2/WNT5A/CCM2/RPGRIP1L/BMP2/TBX5	15
M15352	GOBP_TROPHECTODERMAL_CELL_DIFFERENTIATION	15/7722	19/17872	0.00166873	0.00985169	0.00638302	CITED2/SP3/CTR9/CNOT2/SRF/YAP1/CUL3/HOPX/RBM46/CDX2/EOMES/ADA/NODAL/HAND1/CNOT1	15
M15933	GOBP_DNA_DOUBLE_STRAND_BREAK_PROCESSING	15/7722	19/17872	0.00166873	0.00985169	0.00638302	BRIP1/RNF138/SETMAR/SMARCAD1/UBE2N/RBBP8/UBE2V2/DNA2/MRE11/C14orf39/EXD2/SLX4/BLM/SPO11/RAD52	15
M24215	GOBP_MAMMARY_GLAND_ALVEOLUS_DEVELOPMENT	15/7722	19/17872	0.00166873	0.00985169	0.00638302	TNFSF11/AREG/FOXF1/ESR1/CCND1/HIF1A/ID2/HOXA5/AR/PRLR/VEGFA/ERBB4/TNFRSF11A/SOCS2/TGFA	15
M24238	GOBP_CORONARY_VASCULATURE_MORPHOGENESIS	15/7722	19/17872	0.00166873	0.00985169	0.00638302	NRP1/SPRED1/TGFBR3/SGCD/NOTCH1/SETD2/TGFBR1/LRP2/FGF2/VEGFA/HAND2/ARID2/PDGFRB/HEY2/TBX5	15
M13340	GOBP_POSITIVE_REGULATION_OF_CELL_CYCLE_PROCESS	130/7722	247/17872	0.00168416	0.00993164	0.00643482	MAP3K20/PLCB1/RAD21/APP/ATAD5/ATRX/CDC7/E2F8/IGF1R/PHIP/RDX/RHOA/SFPQ/SPAST/UBE2B/ANXA1/CSPP1/PLSCR1/CCND3/CDC73/DYNC1H1/LSM11/MSX1/ROCK2/RRM2/TFDP1/ANKRD17/CCND1/CDC23/CEP120/EREG/KIF23/KIF3B/MAP10/NEUROG1/RACGAP1/ADAM17/BTC/DDX3X/DYRK3/ECT2/EZH2/HNRNPU/KMT2E/SIN3A/SMPD3/WIZ/DBF4B/E2F7/MTA3/UBE2E2/VPS4B/CUL3/EDN1/IGF1/INO80/MECP2/RAD51B/UBXN2B/CIT/FAM83D/KLHL18/NSFL1C/CCND2/CDC25A/CDC27/CXCR5/IN…	130
M12936	GOBP_RESPONSE_TO_ISCHEMIA	34/7722	53/17872	0.0016881	0.00994374	0.00644266	BCL2/MAP2K3/MAP3K5/RNLS/ROCK2/STUB1/P2RX4/PANX2/REST/SQSTM1/PIK3CB/BCL2L2/CAV1/CSF1/ABRAXAS2/PER2/CASR/HYOU1/TIGAR/HK2/NQO1/BVES/GJB2/EGR1/CPEB4/RCAN1/MAP2K6/NDNF/TP53/PINK1/EEF2K/CAV3/CX3CR1/AIFM1	34
M16443	GOBP_CELLULAR_RESPONSE_TO_VASCULAR_ENDOTHELIAL_GROWTH_FACTOR_STIMULUS	45/7722	74/17872	0.00169134	0.00995175	0.00644785	DAB2IP/PDGFRA/DLL1/DLL4/MAP2K3/NRP1/NRP2/SPRY2/ANXA1/TSPAN12/VCAM1/ADAMTS3/FLT1/GAB1/SMOC2/PIK3CB/CCBE1/EGR3/NOTCH1/PIK3CA/MAPK14/NUS1/VEGFC/ADGRA2/FOXC1/FLT3/VEGFA/JCAD/IL12A/MAPKAPK2/PDGFRB/ATP2B4/ROBO1/ITGB1BP1/GAS1/PRKD1/CD63/CADM4/KDR/DCN/SEMA6A/MT1G/PIK3CD/XDH/RELA	45
M11578	GOBP_ADULT_LOCOMOTORY_BEHAVIOR	46/7722	76/17872	0.00173223	0.0101809	0.00659634	GDNF/APP/GIGYF2/OXR1/PUM1/ZIC1/ATP1A2/CLCN3/NR4A2/SHANK2/EPHA4/EPS8/AGTPBP1/DRD1/KCNJ10/PBX3/SCN1A/PAFAH1B1/HIPK2/GRIN2D/MECP2/TMOD1/TSC1/CHL1/PREX2/BTBD9/ZMPSTE24/GLRB/CTNS/KLHL1/NTSR1/DMRT3/SLITRK6/PRKN/GLRA1/NPC1/SPTBN4/CNTN2/FXN/CNP/CHD7/INPP5F/ARCN1/EFNB3/FGF12/SNCA	46
M22684	GOBP_REGULATION_OF_GLUCOSE_TRANSMEMBRANE_TRANSPORT	47/7722	78/17872	0.00176996	0.0103911	0.00673254	GRB10/APPL1/NR4A3/POU4F2/SORBS1/APPL2/C2CD5/RPS6KB1/PIK3R1/PRKCB/SLC1A2/ARPP19/BRAF/MEF2A/NFE2L2/OCLN/OSBPL8/PRKCI/YES1/IRS1/MAPK14/PID1/EDN1/IGF1/INSR/PTH/STXBP3/GSK3A/EDNRA/HK2/AKT2/IL1B/IRS2/FABP5/PEA15/TNF/OPN3/CREBL2/TERT/PRKAG2/MYC/ADIPOQ/RHOQ/SELENOS/RSC1A1/ENPP1/LEP	47
M15950	GOBP_RESPONSE_TO_NUTRIENT	83/7722	150/17872	0.00179347	0.0105174	0.00681436	CXCL10/DNMT3A/RXRA/BRIP1/GDAP1/IGF1R/LIPG/SLC6A4/SRSF2/TFRC/BMP7/CNR1/CYP26B1/MTOR/SLC8A1/TNFRSF11B/VCAM1/GCLC/GCLM/RPS6KB1/SFRP2/SHANK2/OGG1/CCND1/TGFBR2/ASCL1/CYP1B1/APAF1/GNAI2/SNW1/SRF/RARA/ACSL1/IL15/PPARG/PPARD/CASR/OGT/PTH/CCL28/AGL/BCHE/MAP1B/KANK2/PIM1/MN1/ITGA2/POSTN/NQO1/STAT1/PHEX/MTHFR/STC2/NDOR1/COL1A1/LPL/SOD2/ATP2B1/CYBB/ENSA/ALAD/SLC27A4/CYP24A1/HLCS/NOD2/FGF23/FKBP1B/XBP1/ARSB/N…	83
M13899	GOBP_TRANSCRIPTION_INITIATION_FROM_RNA_POLYMERASE_II_PROMOTER	48/7722	80/17872	0.00180463	0.0105711	0.00684914	PPARGC1A/TBP/DR1/GTF2A1/MED14/PPM1D/TAF2/TAF4B/ERCC3/MED23/DHX36/HMGB1/MED13/TAF1/ESR1/TAF7/THRA/GTF2A2/SRF/SUB1/E2F3/MED26/PSMC6/ERCC6/CAND1/TAF4/ELOC/GTF2H2/HNF1B/TAF7L/TAF11/TAF5/ELOA/HEY2/ZNF451/TAF10/TP53/ATF7IP/CCNH/HNF1A/MED4/TAF12/GTF2H5/MED1/MED27/E2F2/MED17/TAF8	48
M5982	GOBP_B_CELL_DIFFERENTIATION	79/7722	142/17872	0.0018622	0.0108963	0.00705981	ADGRG3/BCL2/BCL6/ITGB1/SP3/DLL1/DOCK10/DOCK11/MALT1/PLCL2/RBPJ/TCF3/YY1/ABL1/HMGB3/IRF2BP2/ITGA4/VCAM1/PTPRJ/DNAJB9/ST3GAL1/ZBTB7A/ADAM17/EZH2/GPR183/HDAC4/HDAC9/ID2/KLF6/NOTCH2/PTPN2/RAG1/STAT5B/ZFP36L1/ZFP36L2/ATM/FLT3/TNFSF13B/CMTM7/FCRL3/HDAC5/FNIP1/IFNA2/IFNA8/IRF8/PLCG2/CEBPG/MSH2/EP300/GON4L/BAK1/IKZF3/ONECUT1/ADA/NKX2-3/MS4A1/TPD52/XBP1/ITM2A/CLCF1/DCLRE1C/IL11/SFRP1/TP53/KIT/AICDA/CDH17/…	79
M16087	GOBP_SOMITE_DEVELOPMENT	50/7722	84/17872	0.00186507	0.0109009	0.00706284	ABI1/DLL1/LRP6/PCDH8/PTCH1/RBPJ/RIPPLY2/SCX/SEMA3C/AXIN2/FOXF1/MEOX2/NUP133/SFRP2/SMAD4/EPB41L5/NOTCH1/NRARP/SIX4/NKX3-1/POGLUT1/WNT3A/ATM/FRZB/RAD51B/FOXC1/BMPR1A/IHH/MIB1/RBBP6/WNT4/COBL/WNT5A/SOX11/SIX1/WNT1/NOG/DMRT2/EP300/CDX2/TBXT/TBX18/LEF1/PLXNA2/SFRP1/TMED2/TP53/PRKDC/WDR19/CDX1	50
M15019	GOBP_NUCLEAR_ENVELOPE_ORGANIZATION	36/7722	57/17872	0.00187559	0.0109382	0.00708697	NEK6/LEMD3/SPAST/SUN1/CHMP4B/NDEL1/REEP3/UBXN2A/PAFAH1B1/PRKCB/TARDBP/TMEM170A/UBXN2B/NSFL1C/DMPK/VPS4A/CHMP5/UBE2I/CHMP7/CTDNEP1/PARP11/LPIN1/ZMPSTE24/CHMP1B/NUP155/NEMP1/CHMP1A/PRKCA/TOR1A/TMEM43/EMD/RCC1/CHMP2B/TOR1B/LMNB1/LMNA	36
M42948	GOBP_REGULATION_OF_ESTABLISHMENT_OF_PLANAR_POLARITY	36/7722	57/17872	0.00187559	0.0109382	0.00708697	MAGI2/VANGL2/DAAM1/DACT1/FZD6/GRHL3/RHOA/ABL1/ZNRF3/GPC6/PRICKLE2/SFRP2/RSPO3/DAB2/FZD3/TIAM1/VANGL1/SMURF2/GPC4/ROR1/SMURF1/WNT7A/MLLT3/WNT5A/CDC42/WNT9B/NPHP3/DVL3/SFRP1/PTK7/FZD2/RYK/CELSR1/NKD1/RAC1/PKHD1	36
M15495	GOBP_CELL_ADHESION_MEDIATED_BY_INTEGRIN	51/7722	86/17872	0.00189103	0.011016	0.00713742	ITGA10/ITGB1/FBN1/ITGA6/ITGAV/PLPP3/EFNA1/ITGA4/ITGB8/SFRP2/TGFB2/ITGA8/ADAM9/PDE3B/CRK/CYP1B1/ITGA1/ADAM17/CRKL/ITGA5/RET/WNK1/NPNT/EPHA8/ITGAL/PTK2/CD3E/IFT74/LYN/NEXMIF/CXCL13/FERMT1/PIK3CG/ITGA2/SERPINE1/ITGA9/LIF/ITGBL1/ADA/CCN3/ITGB5/ITGB1BP1/SWAP70/P2RY12/DPP4/JAM3/MMRN1/SNAI2/PLAU/FYB2/ITGAX	51
M12859	GOBP_EMBRYONIC_DIGESTIVE_TRACT_DEVELOPMENT	23/7722	33/17872	0.00189869	0.0110484	0.00715841	PDGFRA/FGFR2/FOXF1/SALL1/FGF9/TGFB2/GLI2/ID2/FOXF2/IHH/RARB/SOX11/SIX2/PCSK5/HNF1B/NIPBL/RBPMS2/ADA/PKDCC/TCF21/TNF/CXCL8/GLI3	23
M10758	GOBP_PHOSPHATIDYLINOSITOL_BIOSYNTHETIC_PROCESS	75/7722	134/17872	0.00192264	0.0111755	0.00724074	IP6K1/PGAP1/SMG1/DPM1/EFR3A/FAM126A/FAM126B/HTR2A/IPMK/PIK3C2A/PIK3R4/PIKFYVE/MTM1/OCRL/MTMR1/ATG14/MTMR3/PIK3R1/SOCS6/PIK3CB/BPNT2/PIGK/PIK3CA/SOCS4/TMEM150A/CDS1/ITPKC/MTMR4/PITPNM2/SOCS5/ATM/DGKE/PIGA/PIP4K2C/FGF2/SYNJ1/INPP1/MTMR6/PI4K2B/MTMR7/PDGFA/PIK3CG/PLCG2/PIK3R3/PTEN/SOCS1/SOCS3/HTR2C/MBOAT7/MTMR14/PGAP2/SYNJ2/PIP5K1C/PIGM/IP6K2/PIK3C2B/PIGN/PIGS/INPP4A/PI4KB/PIP4K2A/BPNT1/INPP5F/PIGW/…	75
M14858	GOBP_HOMOTYPIC_CELL_CELL_ADHESION	54/7722	92/17872	0.00195305	0.0113273	0.00733908	MEGF11/PDGFRA/SH2B3/TNFSF11/ANK3/BLOC1S4/DSG2/GP1BA/JAK2/PLPP3/RDX/VCL/SLC7A11/STXBP1/MEGF10/METAP1/IL6ST/JAK1/PIK3CB/PRKG1/SERPINE2/CXADR/WNT3A/FN1/STXBP3/LYN/PLAUR/PIK3CG/ACTN1/FGB/DSC2/MYH9/UBASH3B/C1QTNF1/HBB/XG/ACTB/PRKCA/CEACAM1/CSRP1/FGA/MPL/ZNF703/ADAMTS18/P2RY12/FGG/CD99/CTNNA3/IL6/CD9/DSP/ACTG1/MMRN1/PKP2	54
M23696	GOBP_MAINTENANCE_OF_PROTEIN_LOCATION	54/7722	92/17872	0.00195305	0.0113273	0.00733908	NFKBIA/TMSB4Y/ANK3/FBN1/LATS1/SUN1/BARD1/G3BP2/ANKRD13C/PKD1/PKD2/SORL1/TOPORS/CAV1/CCDC88A/GOLPH3/HNRNPU/IGSF11/TWF1/TXN/LTBP1/YWHAB/INSIG1/VPS13D/HK1/KDELR2/ARL2/DZIP1/VPS13C/GRIK5/KDELR3/DBN1/SP100/HK2/FBN2/RER1/HSPA5/PSMD10/VPS13A/KDELR1/RIT2/CHCHD10/MORC3/GOPC/SRI/TAPT1/SRGN/PINK1/SUPT7L/INSIG2/TMSB4X/DAND5/TAF8/SUFU	54
M10396	GOBP_AXIS_SPECIFICATION	55/7722	94/17872	0.00196878	0.0113553	0.00735723	CITED2/CXXC4/PGAP1/BASP1/CTNNB1/DLL1/ETS2/FRS2/OTX2/PTCH1/RIPPLY2/AXIN2/WT1/SMAD2/NEUROG1/SMAD4/EPB41L5/NOTCH1/NOTCH2/NRARP/RNF2/SKI/SRF/TASOR/BMPR1A/WNT7A/COBL/BCOR/WNT5A/PCSK6/SIX2/SIX3/WNT1/TDRD15/WNT3/PITX2/CDX2/SETDB2/WLS/NODAL/TBXT/HEY2/TDRD5/SFRP1/TDGF1/TMED2/STC1/TDRD10/ARL13B/TIFAB/TDRD6/TBX3/CDX1/STIL/FZD5	55
M10927	GOBP_EMBRYONIC_SKELETAL_SYSTEM_MORPHOGENESIS	55/7722	94/17872	0.00196878	0.0113553	0.00735723	ALX1/DSCAML1/HOXA1/OSR2/PDGFRA/ZEB1/COL11A1/CTNNB1/DLX2/FGFR2/HOXA9/TGFB3/BMP7/EYA1/IRX5/SMAD2/OSR1/TGFBR2/FLVCR1/RDH10/RUNX2/SETD2/SIX4/HOXA5/NDST1/TGFBR1/HOXA3/SATB2/TFAP2A/SOX11/SIX1/SIX2/WNT9B/HOXB2/NOG/PAX5/GSC/ALX4/CHST11/NIPBL/SLC39A3/COL2A1/HOXB7/NODAL/TWIST1/HOXA2/HOXA4/PRRX1/HOXD3/MMP16/GLI3/GRHL2/WDR19/DLG1/MMP14	55
M14664	GOBP_CELLULAR_RESPONSE_TO_KETONE	55/7722	94/17872	0.00196878	0.0113553	0.00735723	SGK1/AHR/CFTR/IGF1R/JAK2/KLF2/NR3C1/PRKAA1/CBX3/FOXO3/PTGFR/EIF4E/ROCK2/RPS6KB1/XRN1/KLF9/PTGDR/CYP1B1/FBXO32/GOLPH3/PRKAA2/SIRT1/ADCY2/ADCY1/AR/SPHK2/USP8/GNG2/METTL21C/AKR1C2/GNAI1/NCOA4/POSTN/FDX1/LARP1/PTGER4/EFNA5/GJB2/NDOR1/GNB1/ATP2B1/ADCY3/ELK1/CFLAR/ADCY5/PTGER2/TFAP4/TRERF1/SFRP1/MSN/MYC/PRKCE/ACACA/AIFM1/DDIT4	55
M14056	GOBP_BLASTODERM_SEGMENTATION	19/7722	26/17872	0.00197934	0.0113553	0.00735723	BASP1/FRS2/NRP1/NRP2/WT1/NEUROG1/TASOR/SEMA3A/WNT5A/PCSK6/TDRD15/TBXT/TDRD5/TDGF1/TDRD10/TIFAB/TDRD6/TBX3/FZD5	19
M15666	GOBP_REGULATION_OF_DENDRITE_EXTENSION	19/7722	26/17872	0.00197934	0.0113553	0.00735723	BCL11A/SLC23A2/NEDD4L/CXCR4/SYT4/SYT1/PLAA/RIMS2/SMURF1/SYT3/UNC13A/CPNE6/SPAG9/PRKN/RNF157/SYT2/CPNE5/RIMS1/CACNG7	19
M15838	GOBP_MAMMARY_GLAND_EPITHELIAL_CELL_PROLIFERATION	19/7722	26/17872	0.00197934	0.0113553	0.00735723	TNFSF11/GATA3/KDM5B/AREG/MAPK1/ESR1/CCND1/CEBPB/ID2/HOXA5/BTRC/RREB1/RTN4/WNT5A/PYGO2/ROBO1/ZNF703/BRCA2/MED1	19
M24322	GOBP_SECONDARY_PALATE_DEVELOPMENT	19/7722	26/17872	0.00197934	0.0113553	0.00735723	JAG2/LRRC32/TGFB3/TGFBR3/FOXE1/ITGB8/TGFB2/SMAD2/SMAD4/TGFBR2/TSHZ1/WNT3A/WNT7A/WNT5A/SOX11/LEF1/FZD2/CHD7/DLG1	19
M29106	GOBP_HEPARAN_SULFATE_PROTEOGLYCAN_BIOSYNTHETIC_PROCESS	19/7722	26/17872	0.00197934	0.0113553	0.00735723	HS6ST3/TCF7L2/CTNNB1/HS6ST2/PXYLP1/HS3ST5/GLCE/TM9SF2/NDST1/EXTL3/EXT2/XYLT1/NDST3/HS3ST3B1/CSGALNACT1/EXTL2/XYLT2/UGDH/HS2ST1	19
M40465	GOBP_POSITIVE_REGULATION_OF_FOCAL_ADHESION_ASSEMBLY	19/7722	26/17872	0.00197934	0.0113553	0.00735723	ROCK1/NRP1/ABL1/FERMT2/TEK/PTPRJ/EPB41L5/TSC1/VEGFA/WNT4/POLDIP2/FMN1/PPM1F/MAP4K4/ITGB1BP1/LIMS1/SFRP1/KDR/RAC1	19
M10588	GOBP_NEGATIVE_REGULATION_OF_AXON_EXTENSION	29/7722	44/17872	0.00198158	0.0113553	0.00735723	MAP2/NRP1/SEMA3C/CDKL3/KIAA0319/SEMA5A/RNF6/SEMA4B/SEMA7A/WNT3A/SEMA4C/CDK5R1/RTN4/SEMA3A/SEMA3D/SEMA5B/SEMA6D/DIP2B/WNT5A/SLIT1/WNT3/SEMA4A/SEMA3E/TNR/SEMA4D/SEMA4F/MAG/SEMA6A/RYK	29
M10697	GOBP_CELL_CYCLE_DNA_REPLICATION	29/7722	44/17872	0.00198158	0.0113553	0.00735723	BCL6/DACH1/ATAD5/ATRX/CDC7/E2F8/ZNF830/MCM6/WIZ/DBF4B/E2F7/INO80/GINS1/TERF1/ZMPSTE24/MCM4/DNA2/PCNA/BLM/NUGGC/GINS3/FEN1/ZPR1/DONSON/AICDA/POLA1/BRCA2/SENP2/TERF2	29
M10221	GOBP_RESPONSE_TO_ETHANOL	68/7722	120/17872	0.00199878	0.0114414	0.00741304	DNMT3A/CLDN1/FGFR2/GATA3/IGF1R/PRKAA1/RHOA/CNR1/RGS4/TP53INP1/VCAM1/RPS6KB1/SLC23A2/EPS8/OGG1/CCND1/USP46/ADCY7/CLDN18/GLRA2/RARA/FYN/ADCYAP1R1/CA3/G6PD/NPPC/ACTR2/PTH/CYP7A1/CDK1/RGS2/GRIN2B/OPRM1/ITPR2/KCNC2/OPRK1/ABCB11/GRIN2A/PPARA/NQO1/GOT2/MAOB/BAK1/HPGD/NTRK3/RGS7/SLC6A3/SOD2/CYBB/GLRA1/PSMD14/IL13/CPT1A/ALAD/CSF3/HDAC2/TNF/CHRNB2/BIRC2/CASP8/MYC/ADIPOQ/POLB/SDF4/CBL/PRKCE/SLC2A4/LEP	68
M14795	GOBP_PHOSPHOLIPID_TRANSPORT	59/7722	102/17872	0.00200964	0.0114877	0.00744303	ANO4/CERT1/VAPA/PLSCR1/KCNN4/TRIAP1/ABCA1/ANO6/LDLR/PITPNA/PLEKHA3/OSBPL5/ANO3/ATP10D/OSBPL10/ABCB1/ATP11C/OSBPL8/ABCA12/ATP8A1/GLTP/PITPNM2/TMEM30A/OSBP/ATG9A/VMP1/ABCG1/XKR5/ATP9A/PLSCR4/ATP10A/ATP11A/FASLG/MTTP/PITPNC1/PRELID1/SCARB1/XKR4/XKR6/XKR7/ABCC1/PLEKHA8/ATP9B/PRELID3B/SCARB2/ATP11B/SCP2/ATP8B1/C2CD2L/TMEM41B/PLSCR2/PLSCR5/XKR9/ATP10B/TRPC5/PRELID2/APOA2/CPTP/PLTP	59
M11845	GOBP_CELLULAR_RESPONSE_TO_TOPOLOGICALLY_INCORRECT_PROTEIN	66/7722	116/17872	0.00201122	0.0114877	0.00744303	BAG3/DAB2IP/DERL1/HSPA14/PPP1R15B/TMTC4/UBE2W/ATXN3/COPS5/HSPA13/HSPD1/STUB1/BCL2L11/CCND1/DERL2/DNAJB9/HSPA8/KLHL15/PIK3R1/SERP1/TMBIM6/WFS1/YOD1/ABCB10/EIF2AK3/MBTPS2/NFE2L2/PTPN2/DNAJC18/ERLEC1/CUL3/ATF6/NGLY1/UFL1/CREB3L2/HERPUD2/UGGT1/RHBDD1/HSPA9/EIF2S1/PTPN1/EP300/ERMP1/BOK/DNAJB12/STC2/BAK1/DNAJB14/HSPA5/PIGBOS1/PRKN/NCK2/HSPA2/PARP16/HSPA1B/XBP1/TMEM33/TOR1A/PACRG/TMED2/HERPUD1/AMFR/ERO1…	66
M15534	GOBP_ERAD_PATHWAY	62/7722	108/17872	0.00201993	0.0115128	0.00745926	DERL1/MAN1A1/MARCHF6/SGTB/UBQLN1/USP25/ATXN3/TRIM13/ERLIN1/STUB1/UBE4B/DERL2/DNAJB9/NPLOC4/WFS1/YOD1/CANX/CAV1/ECPAS/NFE2L2/SEC61B/SEL1L/TMEM67/UBE4A/DNAJC18/ERLEC1/USP13/STT3B/SVIP/RNFT2/NGLY1/PSMC6/FAM8A1/UBXN10/UBQLN2/UGGT1/RNF103/RHBDD1/DNAJB12/ERLIN2/EDEM3/DNAJB14/HSPA5/UBE2J1/PRKN/EDEM1/UBXN4/USP19/SGTA/TOR1A/FAF2/HERPUD1/AMFR/CCDC47/DNAJC10/AQP11/DNAJB2/SELENOS/HSP90B1/FBXO44/NCCRP1/UBE2G2	62
M25434	GOBP_POSITIVE_REGULATION_OF_UBIQUITIN_DEPENDENT_PROTEIN_CATABOLIC_PROCESS	63/7722	110/17872	0.00201998	0.0115128	0.00745926	GSK3B/ARIH1/BAG2/HECTD1/PIAS1/RNF180/UBQLN1/GCLC/RCHY1/STUB1/TAF1/AGTPBP1/ANKIB1/DAB2/RNF217/NUB1/RNF19B/CAV1/FBXO22/NFE2L2/SOCS4/SUMO1/SUMO2/DISC1/FBXW7/RNF144A/SH3RF1/SOCS5/PTK2/ZER1/COP1/RNF144B/SMAD7/SMURF1/RNF19A/MAPK9/PABIR1/UBQLN2/CSNK1D/GSK3A/ARIH2/PTEN/TRIB2/CSNK1E/PSMD10/CSNK1A1/PRKN/CBFA2T3/HSPA1B/SGTA/TRIM67/ZYG11B/CHFR/HERPUD1/FZR1/BBS7/RAD23A/RNF14/DNAJB2/CEBPA/CLU/CAV3/MDM2	63
M5309	GOBP_CELLULAR_CARBOHYDRATE_METABOLIC_PROCESS	149/7722	288/17872	0.00203569	0.0115898	0.00750917	B3GNT9/GSK3B/PPARGC1A/PPP1CC/RORA/B3GNT2/CRY1/FAM3C/FOXO1/FUT9/NCOA2/PFKFB3/PPP1R2/PPP1R3F/PPP4R3B/SDHAF3/SORBS1/STK40/HAS2/INPP5B/RANBP2/USP7/KAT2B/OCRL/PTGES3/ABHD10/FOXK2/IL6ST/MIDN/NAGK/PPP1R3B/RB1CC1/RORC/STAT3/STK11/ARPP19/BPNT2/BRAF/GK/GK5/HDAC4/INPP5A/PFKFB4/PPIP5K2/PTPN2/SIRT1/SLC5A3/B3GNT7/GPD2/IRS1/NDST1/SOGA1/IGF1/MECP2/EPM2AIP1/PDK1/PER2/ADCYAP1R1/HK1/PPIP5K1/EXT2/FOXK1/INSR/IPPK/OGT…	149
M15016	GOBP_CYTOPLASMIC_PATTERN_RECOGNITION_RECEPTOR_SIGNALING_PATHWAY	38/7722	61/17872	0.00204331	0.0115956	0.00751293	C1QBP/NFKBIA/ITCH/LSM14A/PUM1/PUM2/XIAP/CYLD/SLC46A2/ANKRD17/NPLOC4/DDX60/OTULIN/ZCCHC3/PHB/OAS3/ERBIN/USP15/RIOK3/DDX58/SLC15A4/TNFAIP3/SLC15A2/LACC1/NLRX1/NOD2/RNF135/HSPA1B/MAP2K6/MAP3K7/BIRC2/RIPK2/BIRC3/PTPN22/TRAF6/RNF125/ALPK1/RELA	38
M16056	GOBP_POSITIVE_REGULATION_OF_VIRAL_PROCESS	38/7722	61/17872	0.00204331	0.0115956	0.00751293	FMR1/NR5A2/RSF1/IFIT1/PPIE/ADARB1/CNOT7/KPNA2/SRPK2/TBC1D20/TSG101/DDX3X/MDFIC/NOTCH1/TMEM250/TARBP2/VPS4A/TRIM38/CD209/PABPC1/PKN2/SRPK1/KPNA6/PPARA/HACD3/PDE12/LARP1/CD28/STAU1/TOP2B/ATG5/AXL/RAB7A/RAD23A/TOP2A/ADAR/DDB1/TMPRSS2	38
M34280	GOBP_PRESYNAPTIC_ENDOCYTOSIS	38/7722	61/17872	0.00204331	0.0115956	0.00751293	ROCK1/SNAP91/KIAA1109/NLGN1/SH3GL3/STON2/DNAJC6/FCHO2/ITSN1/DNM3/SLC17A7/CANX/PICALM/OPHN1/SYT1/SH3GL2/SYNJ1/BTBD8/PPP3CB/BTBD9/RAB27B/ARF6/SYNJ2/PIP5K1C/VAMP2/ACTB/STON1/TOR1A/SYT2/AMPH/NLGN4X/ACTG1/VAMP4/SLC2A4/ABCA13/CALM3/SNCA/SYP	38
M13654	GOBP_RECEPTOR_METABOLIC_PROCESS	91/7722	167/17872	0.00209106	0.0118539	0.00768026	FMR1/ITGB1/MAGI2/ARFGEF2/ITCH/PIK3R4/RAB11B/TFRC/ZNRF3/RAB5A/DNM3/RAB31/LDLR/LDLRAP1/LRPAP1/MYLIP/SORL1/ATXN2/PICALM/ANKRD13A/ATAD1/CAMLG/CAV1/EFNB2/PLEKHJ1/SH3GLB1/CACNG2/ECE1/GREM1/OPHN1/SNAP25/WNT3A/CLTC/LRRTM2/SNX1/APLN/FNTA/INSR/NSG1/SMURF1/VEGFA/CHMP5/TBC1D5/CACNG4/DTX3L/FUT8/PLCG2/UBQLN2/TBC1D16/TRAT1/ARC/VAMP3/NTF3/GTF2H2/ALS2/PTPN1/SNX25/BVES/FURIN/ANKRD13B/CACNG3/ARF1/GRIA1/NRG1/NSF/LRR…	91
M15345	GOBP_NEURON_FATE_COMMITMENT	39/7722	63/17872	0.00211957	0.0120025	0.00777658	BCL11B/FEZF2/MYT1L/DLL1/DLL4/DLX2/JAG2/MNX1/OLIG3/RBPJ/TBR1/EYA1/SMAD4/ASCL1/GLI2/GATA2/ID2/NOTCH1/ISL1/TGFBR1/POU3F2/POU4F1/SATB2/HOXC10/IHH/CDC42/FOXN4/SIX1/WNT1/FOXA1/ZNF521/DMRT3/NTRK3/ESRP1/NRG1/PRRX1/FOXG1/GLI3/SUFU	39
M2403	GOBP_ACTIN_POLYMERIZATION_OR_DEPOLYMERIZATION	105/7722	196/17872	0.002129	0.012043	0.00780281	ARFGEF1/TMSB4Y/ABI1/CRACD/F2RL1/JAK2/LATS1/NCKAP1/RDX/RHOA/RICTOR/SPTB/WASF3/ABL1/CFL2/MTOR/RASA1/TENM1/CAPZA2/SPTBN1/TMOD2/WIPF1/BAG4/EPS8/SEMA5A/LIMA1/SSH1/SSH2/VASP/MTPN/ADD3/KANK1/PIK3CA/SNX9/TWF1/ENAH/KIRREL1/SLIT2/ARPC1A/PFN2/DIAPH3/TMOD1/CIT/ARHGAP6/SPTBN2/COBL/FMN1/PAK3/WASL/DBN1/MICAL2/WDR1/WASHC5/ADD2/TRIOBP/GBA2/PLEKHH2/TTC17/FAM107A/DAAM2/ELN/FER/TMOD3/CCL11/ARF6/ARHGAP28/SPIRE2/FCHSD…	105
M10903	GOBP_PHOSPHOLIPID_DEPHOSPHORYLATION	30/7722	46/17872	0.00213549	0.0120668	0.00781819	PLPP3/INPP5B/MTMR12/MTM1/OCRL/PLPPR5/MTMR1/MTMR3/INPP5A/PLPPR4/MTMR4/PLPPR1/MTMR10/PIP4P2/PIP4P1/PLPP1/SYNJ1/MTMR6/MTMR7/PTEN/SYNJ2/CHRM5/MTMR9/SGPP1/EPHX2/MTMR8/TPTE/SGPP2/INPP5F/PLPP5	30
M12598	GOBP_REGULATION_OF_INTRACELLULAR_ESTROGEN_RECEPTOR_SIGNALING_PATHWAY	24/7722	35/17872	0.00215122	0.0121038	0.00784218	CYP7B1/LATS1/CNOT2/YAP1/ISL1/LBH/AR/STRN3/CNOT9/CARM1/UFL1/KANK2/FOXA1/SKP2/PAK1/UBA5/UFSP2/UFM1/CNOT1/TP63/KMT2D/PARP1/MED1/BRCA1	24
M13480	GOBP_VERY_LONG_CHAIN_FATTY_ACID_METABOLIC_PROCESS	24/7722	35/17872	0.00215122	0.0121038	0.00784218	ELOVL2/ELOVL7/ELOVL5/ELOVL6/ABCD2/ACSL6/HACD4/ACSL1/ABCD3/ACOX1/HACD2/ELOVL4/SLC27A6/HSD17B4/HACD3/ACSBG1/SLC27A4/ABCD1/HACD1/ABCD4/PEX2/ACOT4/ELOVL3/PEX5	24
M13952	GOBP_REGULATION_OF_STEM_CELL_POPULATION_MAINTENANCE	24/7722	35/17872	0.00215122	0.0121038	0.00784218	ELAVL1/KDM2B/KDM3A/BMP7/CNOT2/NCOA3/REST/SAV1/TAL1/YAP1/ZNF322/LBH/ZC3H13/TAF5L/WNT9B/ZNF706/HNF1B/LOXL2/HMGA2/NODAL/PTN/CNOT1/MYC/TP63	24
M15167	GOBP_EMBRYONIC_EYE_MORPHOGENESIS	24/7722	35/17872	0.00215122	0.0121038	0.00784218	CITED2/EFEMP1/KDM2B/SP3/ZEB1/FBN1/FRS2/BMP7/ALDH1A3/PROX1/HIPK1/HIPK2/FOXF2/IHH/RARB/TFAP2A/WNT5A/SOX11/SIX3/TBX2/FBN2/TWIST1/PHACTR4/FZD5	24
M15075	GOBP_POSITIVE_REGULATION_OF_SYNAPTIC_TRANSMISSION	88/7722	161/17872	0.00217484	0.0122236	0.00791984	FMR1/GSK3B/SLC24A2/APP/NF1/NLGN1/TSHZ3/ABL1/CCR2/CNR1/STXBP1/GRIK2/MAPK1/NCSTN/SHANK2/EIF2AK4/EPHA4/NRXN1/OXTR/DRD1/RASGRF2/SLC4A8/SQSTM1/IGSF11/KIF5B/NPTN/NTRK2/PLK2/SERPINE2/YTHDF1/ZDHHC3/CA7/CACNG2/EPHB2/GRIN2D/MME/PAIP2/RELN/SNAP25/SYT1/ADCY1/LRRTM2/MECP2/CRTC1/RIMS2/GFAP/NSG1/CLSTN2/ADRA1A/CACNG4/GRIN2B/CALB1/ARC/GRIN2A/PTEN/FAM107A/AKAP5/LAMA2/CACNG3/CRHR2/NR2E1/STAU1/RIMS3/PRKCG/LRRTM1/SHI…	88
M13958	GOBP_GANGLIOSIDE_BIOSYNTHETIC_PROCESS	13/7722	16/17872	0.00220599	0.012346	0.00799913	ST8SIA4/ST6GALNAC3/ST3GAL1/ST6GALNAC6/ST6GALNAC4/ST8SIA3/B4GALT5/ST3GAL5/ST8SIA2/B4GALT6/ST8SIA6/ST3GAL3/ST6GALNAC5	13
M14633	GOBP_REGULATION_OF_CELL_COMMUNICATION_BY_ELECTRICAL_COUPLING	13/7722	16/17872	0.00220599	0.012346	0.00799913	PDE4D/ANK3/IRX3/SLC8A1/TRDN/CAV1/CALM2/GJA5/SRI/TBX5/CAMK2D/CALM1/CALM3	13
M24303	GOBP_CHAPERONE_MEDIATED_AUTOPHAGY	13/7722	16/17872	0.00220599	0.012346	0.00799913	BAG3/LAMP2/STUB1/CTSA/HSPA8/EEF1A1/GFAP/ATP13A2/SYNPO2/ATG5/SNRNP70/CLU/SNCA	13
M25295	GOBP_INHIBITORY_SYNAPSE_ASSEMBLY	13/7722	16/17872	0.00220599	0.012346	0.00799913	FGF13/GABRA1/GABRB2/LGI2/CBLN4/GABRG2/GABRB3/GABRA2/WNT5A/SEMA4A/PLXNB1/SEMA4D/CBLN1	13
M11710	GOBP_PHOSPHATIDYLINOSITOL_3_PHOSPHATE_BIOSYNTHETIC_PROCESS	16/7722	21/17872	0.00223489	0.0124549	0.00806966	PIK3C2A/PIK3R4/PIKFYVE/OCRL/ATG14/PIK3CB/PIK3CA/ATM/SYNJ1/PIK3CG/PIK3R3/SYNJ2/PIK3C2B/INPP4A/UVRAG/PIK3CD	16
M15695	GOBP_REGULATION_OF_SISTER_CHROMATID_COHESION	16/7722	21/17872	0.00223489	0.0124549	0.00806966	RAD21/ATRX/CTNNB1/SFPQ/AXIN2/TNKS/WAPL/RB1/SLF2/BUB1/FEN1/SMC5/NAA10/CTCF/NSMCE2/MACROH2A1	16
M16327	GOBP_REGULATION_OF_TRANSCRIPTION_INVOLVED_IN_G1_S_TRANSITION_OF_MITOTIC_CELL_CYCLE	16/7722	21/17872	0.00223489	0.0124549	0.00806966	E2F6/TFDP1/E2F1/KLF11/NPAT/ID2/E2F7/CDK17/CDK14/CDK16/RB1/BACH1/CDK15/GFI1/ZPR1/E2F4	16
M22537	GOBP_DOSAGE_COMPENSATION	16/7722	21/17872	0.00223489	0.0124549	0.00806966	CDYL/PCGF5/YTHDC1/RLIM/HNRNPU/SUZ12/JARID2/PCGF3/METTL3/SMCHD1/LRIF1/EIF1/MACROH2A2/MACROH2A1/BRCA1/RBM15	16
[truncated: 4,326 more rows]

## Sheet: M9
ID	Description	GeneRatio	BgRatio	pvalue	p.adjust	qvalue	geneID	Count
[truncated: 5,225 more rows]

[truncated: 13 more sheets: M3, M0, M5, M11, M6, M7, M2, M14, M12, M10, M4, M13, M8]
