# Supplementary material for: Candidate Signature miRNAs from Secreted miRNAome of Human Lung Microvascular Endothelial Cells in Response to Different Oxygen Conditions: A Pilot Study
Source: Int J Mol Sci. 2024 Aug 13;25(16):8798. doi: 10.3390/ijms25168798 (PMC11354369; doi:10.3390/ijms25168798)
Supplement: Supplementary file 1 [file ijms-25-08798-s001.zip › Supplemental Data/Supplemental Data 3.xlsx]

## Sheet: M1
ID	Description	GeneRatio	BgRatio	pvalue	p.adjust	qvalue	geneID	Count
M16476	KEGG_CELL_ADHESION_MOLECULES_CAMS	15/480	54/8784	1.11671e-07	0.000688792	0.000658124	ENSG00000162512/ENSG00000142949/ENSG00000162692/ENSG00000174059/ENSG00000204642/ENSG00000204592/ENSG00000234745/ENSG00000091129/ENSG00000120217/ENSG00000166086/ENSG00000090863/ENSG00000108622/ENSG00000173482/ENSG00000170558/ENSG00000184113	15
M13091	GOBP_ANTIGEN_PROCESSING_AND_PRESENTATION_OF_PEPTIDE_ANTIGEN_VIA_MHC_CLASS_I	9/480	20/8784	3.9458e-07	0.000688792	0.000658124	ENSG00000164308/ENSG00000204642/ENSG00000204592/ENSG00000234745/ENSG00000168394/ENSG00000167004/ENSG00000166710/ENSG00000159640/ENSG00000179218	9
M1999	WONG_ADULT_TISSUE_STEM_MODULE	49/480	428/8784	5.23068e-07	0.000688792	0.000658124	ENSG00000175130/ENSG00000116157/ENSG00000162645/ENSG00000162692/ENSG00000159388/ENSG00000174059/ENSG00000143878/ENSG00000119862/ENSG00000081320/ENSG00000124831/ENSG00000160796/ENSG00000136068/ENSG00000179348/ENSG00000157404/ENSG00000163734/ENSG00000113140/ENSG00000112297/ENSG00000111907/ENSG00000027697/ENSG00000106004/ENSG00000078399/ENSG00000253293/ENSG00000122642/ENSG00000091136/ENSG00000091129…	49
M12225	PICCALUGA_ANGIOIMMUNOBLASTIC_LYMPHOMA_UP	23/480	132/8784	6.19874e-07	0.000688792	0.000658124	ENSG00000142798/ENSG00000179163/ENSG00000162692/ENSG00000162733/ENSG00000168309/ENSG00000113657/ENSG00000113140/ENSG00000177409/ENSG00000091136/ENSG00000122786/ENSG00000176907/ENSG00000107551/ENSG00000198682/ENSG00000137491/ENSG00000166741/ENSG00000110799/ENSG00000175899/ENSG00000109099/ENSG00000108846/ENSG00000132481/ENSG00000105499/ENSG00000125810/ENSG00000101335	23
M1062	REACTOME_ANTIGEN_PRESENTATION_FOLDING_ASSEMBLY_AND_PEPTIDE_LOADING_OF_CLASS_I_MHC	8/480	16/8784	6.54658e-07	0.000688792	0.000658124	ENSG00000164308/ENSG00000204642/ENSG00000204592/ENSG00000234745/ENSG00000168394/ENSG00000167004/ENSG00000166710/ENSG00000179218	8
M3645	DELYS_THYROID_CANCER_UP	33/480	240/8784	7.68693e-07	0.000688792	0.000658124	ENSG00000117122/ENSG00000142949/ENSG00000162645/ENSG00000163131/ENSG00000197747/ENSG00000115525/ENSG00000187091/ENSG00000164050/ENSG00000113657/ENSG00000112297/ENSG00000071242/ENSG00000091129/ENSG00000275896/ENSG00000104723/ENSG00000129422/ENSG00000104522/ENSG00000138835/ENSG00000106780/ENSG00000107438/ENSG00000150687/ENSG00000196611/ENSG00000111348/ENSG00000064115/ENSG00000151746/ENSG00000088387…	33
M17723	CHAUHAN_RESPONSE_TO_METHOXYESTRADIOL_DN	16/480	71/8784	9.66447e-07	0.000688792	0.000658124	ENSG00000143384/ENSG00000197747/ENSG00000159388/ENSG00000145741/ENSG00000112893/ENSG00000197958/ENSG00000107438/ENSG00000175390/ENSG00000111348/ENSG00000111144/ENSG00000166598/ENSG00000166710/ENSG00000126247/ENSG00000205542/ENSG00000182287/ENSG00000130985	16
M1578	BOQUEST_STEM_CELL_DN	26/480	167/8784	1.11038e-06	0.000688792	0.000658124	ENSG00000169242/ENSG00000163171/ENSG00000168309/ENSG00000179348/ENSG00000120318/ENSG00000204642/ENSG00000234745/ENSG00000198087/ENSG00000111907/ENSG00000071242/ENSG00000136237/ENSG00000133574/ENSG00000133561/ENSG00000164736/ENSG00000095794/ENSG00000196611/ENSG00000110799/ENSG00000150048/ENSG00000088387/ENSG00000108622/ENSG00000129657/ENSG00000173482/ENSG00000125810/ENSG00000198959/ENSG00000160179…	26
M11197	HSIAO_HOUSEKEEPING_GENES	36/480	279/8784	1.14458e-06	0.000688792	0.000658124	ENSG00000179163/ENSG00000265972/ENSG00000197747/ENSG00000159388/ENSG00000174059/ENSG00000154518/ENSG00000172053/ENSG00000068001/ENSG00000204592/ENSG00000234745/ENSG00000075624/ENSG00000197958/ENSG00000107438/ENSG00000175390/ENSG00000111348/ENSG00000135390/ENSG00000135486/ENSG00000135506/ENSG00000111144/ENSG00000139684/ENSG00000100823/ENSG00000166710/ENSG00000182718/ENSG00000140988/ENSG00000108349…	36
M10371	BENPORATH_ES_WITH_H3K27ME3	38/480	303/8784	1.17118e-06	0.000688792	0.000658124	ENSG00000179163/ENSG00000169242/ENSG00000159388/ENSG00000174059/ENSG00000182118/ENSG00000179348/ENSG00000174640/ENSG00000119227/ENSG00000163132/ENSG00000152953/ENSG00000204642/ENSG00000234745/ENSG00000168394/ENSG00000112297/ENSG00000071242/ENSG00000078399/ENSG00000253293/ENSG00000091136/ENSG00000171056/ENSG00000164736/ENSG00000164683/ENSG00000165113/ENSG00000107485/ENSG00000107731/ENSG00000110328…	38
M19508	HATADA_METHYLATED_IN_LUNG_CANCER_UP	24/480	147/8784	1.20571e-06	0.000688792	0.000658124	ENSG00000143772/ENSG00000168899/ENSG00000131386/ENSG00000168309/ENSG00000079257/ENSG00000152953/ENSG00000157404/ENSG00000145730/ENSG00000075624/ENSG00000078399/ENSG00000171115/ENSG00000130635/ENSG00000107485/ENSG00000197321/ENSG00000138190/ENSG00000107438/ENSG00000150048/ENSG00000139508/ENSG00000100918/ENSG00000140682/ENSG00000075399/ENSG00000004139/ENSG00000125810/ENSG00000179542	24
M259	MANALO_HYPOXIA_UP	25/480	158/8784	1.31697e-06	0.000689653	0.000658947	ENSG00000158195/ENSG00000142949/ENSG00000265972/ENSG00000169756/ENSG00000144476/ENSG00000154556/ENSG00000145730/ENSG00000113083/ENSG00000145911/ENSG00000204592/ENSG00000234745/ENSG00000071242/ENSG00000122642/ENSG00000091136/ENSG00000182158/ENSG00000176907/ENSG00000138835/ENSG00000130635/ENSG00000182022/ENSG00000175264/ENSG00000110799/ENSG00000138604/ENSG00000170558/ENSG00000124440/ENSG00000078596	25
M12794	GOBP_ANTIGEN_PROCESSING_AND_PRESENTATION	13/480	52/8784	2.93665e-06	0.00141953	0.00135633	ENSG00000163131/ENSG00000164308/ENSG00000204642/ENSG00000204592/ENSG00000234745/ENSG00000204264/ENSG00000168394/ENSG00000167004/ENSG00000166710/ENSG00000069974/ENSG00000109113/ENSG00000159640/ENSG00000179218	13
M11444	GOBP_ANTIGEN_PROCESSING_AND_PRESENTATION_OF_PEPTIDE_ANTIGEN	10/480	31/8784	3.38797e-06	0.00152071	0.00145301	ENSG00000163131/ENSG00000164308/ENSG00000204642/ENSG00000204592/ENSG00000234745/ENSG00000168394/ENSG00000167004/ENSG00000166710/ENSG00000159640/ENSG00000179218	10
M4872	TARTE_PLASMA_CELL_VS_PLASMABLAST_UP	26/480	181/8784	5.19057e-06	0.0021745	0.00207769	ENSG00000179163/ENSG00000162692/ENSG00000162733/ENSG00000159388/ENSG00000174059/ENSG00000143772/ENSG00000136068/ENSG00000163132/ENSG00000145730/ENSG00000204642/ENSG00000234745/ENSG00000204304/ENSG00000075624/ENSG00000136237/ENSG00000005249/ENSG00000156103/ENSG00000169740/ENSG00000166710/ENSG00000140988/ENSG00000197879/ENSG00000005884/ENSG00000171298/ENSG00000105640/ENSG00000108107/ENSG00000185339…	26
M6510	PASQUALUCCI_LYMPHOMA_BY_GC_STAGE_UP	25/480	179/8784	1.30116e-05	0.00494175	0.00472173	ENSG00000162512/ENSG00000159388/ENSG00000143878/ENSG00000114850/ENSG00000173040/ENSG00000138771/ENSG00000164111/ENSG00000113719/ENSG00000118407/ENSG00000182158/ENSG00000155660/ENSG00000138835/ENSG00000099282/ENSG00000138162/ENSG00000111261/ENSG00000167535/ENSG00000135452/ENSG00000166598/ENSG00000167004/ENSG00000103512/ENSG00000157637/ENSG00000185624/ENSG00000125844/ENSG00000198959/ENSG00000184164	25
M7396	SWEET_LUNG_CANCER_KRAS_DN	30/480	237/8784	1.33688e-05	0.00494175	0.00472173	ENSG00000117122/ENSG00000159023/ENSG00000162645/ENSG00000162654/ENSG00000143772/ENSG00000143878/ENSG00000144476/ENSG00000163754/ENSG00000157404/ENSG00000145730/ENSG00000113083/ENSG00000113140/ENSG00000106004/ENSG00000122642/ENSG00000091136/ENSG00000133574/ENSG00000164736/ENSG00000164683/ENSG00000198682/ENSG00000107438/ENSG00000170955/ENSG00000124942/ENSG00000110799/ENSG00000135486/ENSG00000109099…	30
M610	REACTOME_EXTRACELLULAR_MATRIX_ORGANIZATION	21/480	139/8784	1.92895e-05	0.00673418	0.00643435	ENSG00000117122/ENSG00000142798/ENSG00000162512/ENSG00000162692/ENSG00000163131/ENSG00000162733/ENSG00000113083/ENSG00000113140/ENSG00000037749/ENSG00000091136/ENSG00000275896/ENSG00000156103/ENSG00000130635/ENSG00000196611/ENSG00000166086/ENSG00000110799/ENSG00000175899/ENSG00000005884/ENSG00000108622/ENSG00000185624/ENSG00000126247	21
M15981	RIGGI_EWING_SARCOMA_PROGENITOR_UP	28/480	219/8784	2.15505e-05	0.00709705	0.00678106	ENSG00000175130/ENSG00000159388/ENSG00000179348/ENSG00000163132/ENSG00000170891/ENSG00000152953/ENSG00000169744/ENSG00000157404/ENSG00000204592/ENSG00000091129/ENSG00000128534/ENSG00000171115/ENSG00000120217/ENSG00000095794/ENSG00000107438/ENSG00000110427/ENSG00000196611/ENSG00000175899/ENSG00000111348/ENSG00000138604/ENSG00000090863/ENSG00000108622/ENSG00000129657/ENSG00000130511/ENSG00000105499…	28
M7388	TAKEDA_TARGETS_OF_NUP98_HOXA9_FUSION_10D_DN	13/480	62/8784	2.32467e-05	0.00709705	0.00678106	ENSG00000179163/ENSG00000134198/ENSG00000119862/ENSG00000163734/ENSG00000145685/ENSG00000071242/ENSG00000107551/ENSG00000137491/ENSG00000196611/ENSG00000175899/ENSG00000276644/ENSG00000159640/ENSG00000189221	13
M19467	SANA_TNF_SIGNALING_DN	14/480	71/8784	2.37171e-05	0.00709705	0.00678106	ENSG00000265972/ENSG00000174059/ENSG00000169744/ENSG00000133561/ENSG00000129422/ENSG00000119326/ENSG00000110799/ENSG00000111348/ENSG00000138604/ENSG00000159640/ENSG00000126247/ENSG00000198959/ENSG00000205542/ENSG00000102010	14
M16750	GOBP_ANTIGEN_PROCESSING_AND_PRESENTATION_OF_ENDOGENOUS_PEPTIDE_ANTIGEN	6/480	13/8784	3.18619e-05	0.00910091	0.0086957	ENSG00000164308/ENSG00000204642/ENSG00000204592/ENSG00000234745/ENSG00000168394/ENSG00000166710	6
M1350	SCHAEFFER_PROSTATE_DEVELOPMENT_48HR_UP	27/480	214/8784	3.83163e-05	0.0104687	0.0100026	ENSG00000213625/ENSG00000172380/ENSG00000151665/ENSG00000144476/ENSG00000187091/ENSG00000174640/ENSG00000114850/ENSG00000145014/ENSG00000154556/ENSG00000113719/ENSG00000204592/ENSG00000234745/ENSG00000112297/ENSG00000111907/ENSG00000051620/ENSG00000176907/ENSG00000107485/ENSG00000174032/ENSG00000125257/ENSG00000134864/ENSG00000125247/ENSG00000198668/ENSG00000170537/ENSG00000102934/ENSG00000034713…	27
M5389	RODWELL_AGING_KIDNEY_UP	32/480	276/8784	4.15197e-05	0.0108712	0.0103872	ENSG00000213625/ENSG00000162692/ENSG00000145730/ENSG00000204642/ENSG00000204592/ENSG00000234745/ENSG00000204264/ENSG00000240065/ENSG00000168394/ENSG00000177409/ENSG00000155660/ENSG00000197958/ENSG00000130635/ENSG00000182022/ENSG00000179241/ENSG00000166741/ENSG00000175899/ENSG00000111348/ENSG00000139508/ENSG00000182718/ENSG00000140988/ENSG00000109113/ENSG00000166750/ENSG00000132481/ENSG00000108639…	32
M17471	SCHUETZ_BREAST_CANCER_DUCTAL_INVASIVE_UP	27/480	217/8784	4.9043e-05	0.0123275	0.0117786	ENSG00000117122/ENSG00000116157/ENSG00000118292/ENSG00000163131/ENSG00000144476/ENSG00000169744/ENSG00000145730/ENSG00000113083/ENSG00000113657/ENSG00000113140/ENSG00000240065/ENSG00000091136/ENSG00000122786/ENSG00000133574/ENSG00000133561/ENSG00000164683/ENSG00000130635/ENSG00000170955/ENSG00000196611/ENSG00000166741/ENSG00000166086/ENSG00000125257/ENSG00000140682/ENSG00000173482/ENSG00000125810…	27
M2240	JOHNSTONE_PARVB_TARGETS_3_UP	33/480	294/8784	6.04369e-05	0.0146071	0.0139568	ENSG00000213625/ENSG00000265972/ENSG00000163131/ENSG00000188643/ENSG00000143878/ENSG00000042445/ENSG00000124831/ENSG00000076201/ENSG00000136068/ENSG00000121858/ENSG00000133835/ENSG00000204642/ENSG00000204592/ENSG00000234745/ENSG00000240065/ENSG00000130024/ENSG00000075624/ENSG00000122786/ENSG00000197448/ENSG00000106780/ENSG00000067082/ENSG00000107798/ENSG00000197142/ENSG00000124942/ENSG00000198668…	33
M8240	REACTOME_IMMUNOREGULATORY_INTERACTIONS_BETWEEN_A_LYMPHOID_AND_A_NON_LYMPHOID_CELL	8/480	27/8784	6.61495e-05	0.0153957	0.0147102	ENSG00000162692/ENSG00000174059/ENSG00000204642/ENSG00000204592/ENSG00000234745/ENSG00000139187/ENSG00000166710/ENSG00000108622	8
M17923	BOQUEST_STEM_CELL_CULTURED_VS_FRESH_UP	31/480	271/8784	7.07415e-05	0.0158764	0.0151695	ENSG00000162645/ENSG00000162692/ENSG00000265972/ENSG00000163131/ENSG00000160712/ENSG00000159388/ENSG00000174059/ENSG00000143878/ENSG00000163171/ENSG00000144476/ENSG00000121858/ENSG00000163734/ENSG00000138698/ENSG00000164056/ENSG00000113083/ENSG00000111907/ENSG00000071242/ENSG00000005249/ENSG00000129422/ENSG00000176907/ENSG00000067082/ENSG00000198682/ENSG00000197142/ENSG00000196611/ENSG00000175899…	31
M2129	CHICAS_RB1_TARGETS_CONFLUENT	40/480	389/8784	7.53043e-05	0.0163177	0.0155911	ENSG00000162512/ENSG00000162645/ENSG00000162692/ENSG00000197747/ENSG00000132688/ENSG00000163171/ENSG00000131386/ENSG00000138496/ENSG00000079257/ENSG00000071127/ENSG00000138698/ENSG00000137628/ENSG00000113083/ENSG00000113657/ENSG00000113140/ENSG00000240065/ENSG00000075624/ENSG00000122642/ENSG00000177409/ENSG00000104213/ENSG00000129422/ENSG00000137100/ENSG00000130635/ENSG00000107551/ENSG00000107798…	40
M1859	RHEIN_ALL_GLUCOCORTICOID_THERAPY_DN	30/480	260/8784	7.886e-05	0.0165185	0.0157831	ENSG00000116251/ENSG00000175130/ENSG00000116157/ENSG00000118292/ENSG00000143252/ENSG00000174059/ENSG00000115866/ENSG00000154518/ENSG00000163655/ENSG00000079257/ENSG00000170891/ENSG00000152953/ENSG00000177733/ENSG00000113140/ENSG00000204264/ENSG00000240065/ENSG00000133561/ENSG00000092964/ENSG00000107438/ENSG00000111144/ENSG00000139684/ENSG00000100823/ENSG00000198668/ENSG00000140350/ENSG00000140740…	30
M16324	GOBP_ANTIGEN_PROCESSING_AND_PRESENTATION_OF_ENDOGENOUS_ANTIGEN	6/480	15/8784	8.45851e-05	0.0171462	0.0163828	ENSG00000164308/ENSG00000204642/ENSG00000204592/ENSG00000234745/ENSG00000168394/ENSG00000166710	6
M525	REACTOME_ENDOSOMAL_VACUOLAR_PATHWAY	5/480	10/8784	9.56397e-05	0.0187812	0.017945	ENSG00000163131/ENSG00000204642/ENSG00000204592/ENSG00000234745/ENSG00000166710	5
M19391	LIU_PROSTATE_CANCER_DN	30/480	266/8784	0.000119714	0.0227965	0.0217815	ENSG00000142798/ENSG00000162645/ENSG00000162733/ENSG00000159176/ENSG00000163171/ENSG00000168899/ENSG00000144476/ENSG00000157404/ENSG00000112992/ENSG00000113657/ENSG00000113140/ENSG00000204592/ENSG00000091136/ENSG00000122786/ENSG00000046889/ENSG00000130635/ENSG00000107485/ENSG00000197321/ENSG00000107731/ENSG00000107438/ENSG00000150687/ENSG00000182718/ENSG00000140682/ENSG00000102934/ENSG00000109099…	30
M5889	NABA_MATRISOME	32/480	293/8784	0.000131469	0.0242986	0.0232167	ENSG00000117122/ENSG00000142798/ENSG00000162512/ENSG00000163131/ENSG00000197747/ENSG00000188643/ENSG00000169231/ENSG00000119862/ENSG00000164050/ENSG00000068001/ENSG00000114554/ENSG00000121858/ENSG00000163734/ENSG00000164111/ENSG00000113083/ENSG00000113140/ENSG00000037749/ENSG00000091136/ENSG00000275896/ENSG00000156103/ENSG00000106780/ENSG00000130635/ENSG00000172889/ENSG00000196611/ENSG00000110799…	32
M5360	KANG_IMMORTALIZED_BY_TERT_UP	10/480	46/8784	0.000148436	0.0263268	0.0251546	ENSG00000162692/ENSG00000135829/ENSG00000163171/ENSG00000115525/ENSG00000091136/ENSG00000091129/ENSG00000106615/ENSG00000166741/ENSG00000185324/ENSG00000005884	10
M16004	KEGG_ANTIGEN_PROCESSING_AND_PRESENTATION	8/480	30/8784	0.000150822	0.0263268	0.0251546	ENSG00000163131/ENSG00000204642/ENSG00000204592/ENSG00000234745/ENSG00000168394/ENSG00000167004/ENSG00000166710/ENSG00000179218	8
M6663	HOLLMANN_APOPTOSIS_VIA_CD40_DN	22/480	173/8784	0.000176698	0.0300101	0.0286739	ENSG00000137944/ENSG00000115525/ENSG00000079257/ENSG00000163132/ENSG00000164111/ENSG00000204642/ENSG00000204592/ENSG00000234745/ENSG00000204264/ENSG00000240065/ENSG00000136243/ENSG00000078399/ENSG00000253293/ENSG00000104518/ENSG00000104522/ENSG00000166228/ENSG00000107438/ENSG00000173141/ENSG00000176438/ENSG00000182718/ENSG00000125844/ENSG00000184164	22
M1687	ZHONG_SECRETOME_OF_LUNG_CANCER_AND_FIBROBLAST	14/480	85/8784	0.0001852	0.0306263	0.0292627	ENSG00000171603/ENSG00000179163/ENSG00000162692/ENSG00000079257/ENSG00000071127/ENSG00000113140/ENSG00000075624/ENSG00000166598/ENSG00000041357/ENSG00000185624/ENSG00000167658/ENSG00000179218/ENSG00000105640/ENSG00000128245	14
M1887	WUNDER_INFLAMMATORY_RESPONSE_AND_CHOLESTEROL_UP	8/480	31/8784	0.000193688	0.0312086	0.0298191	ENSG00000162645/ENSG00000163131/ENSG00000204592/ENSG00000234745/ENSG00000204264/ENSG00000240065/ENSG00000155660/ENSG00000166710	8
M518	REACTOME_ANTIGEN_PROCESSING_CROSS_PRESENTATION	12/480	66/8784	0.000203872	0.0320282	0.0306022	ENSG00000163131/ENSG00000163636/ENSG00000204642/ENSG00000204592/ENSG00000234745/ENSG00000204264/ENSG00000240065/ENSG00000168394/ENSG00000167004/ENSG00000166710/ENSG00000041357/ENSG00000179218	12
M9334	VALK_AML_CLUSTER_11	7/480	24/8784	0.000213546	0.0327298	0.0312725	ENSG00000174059/ENSG00000115525/ENSG00000145685/ENSG00000113140/ENSG00000133561/ENSG00000092964/ENSG00000172889	7
M38973	JINESH_BLEBBISHIELD_VS_LIVE_CONTROL_DN	23/480	188/8784	0.000226823	0.033937	0.032426	ENSG00000116251/ENSG00000175130/ENSG00000172380/ENSG00000162645/ENSG00000162654/ENSG00000265972/ENSG00000158716/ENSG00000135829/ENSG00000157404/ENSG00000112992/ENSG00000145730/ENSG00000113657/ENSG00000234745/ENSG00000158623/ENSG00000122786/ENSG00000067082/ENSG00000125247/ENSG00000182718/ENSG00000102934/ENSG00000109113/ENSG00000167658/ENSG00000102317/ENSG00000102007	23
M10117	VERHAAK_AML_WITH_NPM1_MUTATED_DN	18/480	130/8784	0.000234986	0.0343407	0.0328117	ENSG00000142798/ENSG00000174059/ENSG00000136068/ENSG00000170891/ENSG00000152953/ENSG00000157404/ENSG00000164056/ENSG00000145685/ENSG00000145730/ENSG00000113140/ENSG00000071242/ENSG00000092964/ENSG00000172889/ENSG00000107485/ENSG00000276644/ENSG00000140682/ENSG00000173482/ENSG00000078596	18
M1919	COLINA_TARGETS_OF_4EBP1_AND_4EBP2	28/480	251/8784	0.000241655	0.0345128	0.0329761	ENSG00000117122/ENSG00000179163/ENSG00000142949/ENSG00000116157/ENSG00000137944/ENSG00000162645/ENSG00000162654/ENSG00000162692/ENSG00000143621/ENSG00000168899/ENSG00000079257/ENSG00000145730/ENSG00000204592/ENSG00000234745/ENSG00000204264/ENSG00000240065/ENSG00000027697/ENSG00000106004/ENSG00000137074/ENSG00000197142/ENSG00000166741/ENSG00000125257/ENSG00000157379/ENSG00000166710/ENSG00000154059…	28
M15226	LOPEZ_MESOTHELIOMA_SURVIVAL_WORST_VS_BEST_UP	5/480	12/8784	0.00027427	0.0383003	0.036595	ENSG00000163171/ENSG00000136068/ENSG00000113083/ENSG00000176834/ENSG00000140682	5
M1638	ZAMORA_NOS2_TARGETS_DN	10/480	50/8784	0.000307259	0.0419743	0.0401054	ENSG00000112893/ENSG00000075624/ENSG00000155660/ENSG00000164736/ENSG00000110799/ENSG00000167535/ENSG00000167004/ENSG00000167658/ENSG00000126247/ENSG00000159110	10
M19618	ICHIBA_GRAFT_VERSUS_HOST_DISEASE_35D_UP	11/480	60/8784	0.000346096	0.0462737	0.0442134	ENSG00000162645/ENSG00000162654/ENSG00000162692/ENSG00000163131/ENSG00000159388/ENSG00000204592/ENSG00000240065/ENSG00000168394/ENSG00000166741/ENSG00000205542/ENSG00000102317	11
M13767	LEE_EARLY_T_LYMPHOCYTE_DN	8/480	34/8784	0.000385677	0.0504916	0.0482435	ENSG00000162645/ENSG00000160712/ENSG00000121858/ENSG00000204642/ENSG00000204592/ENSG00000234745/ENSG00000133574/ENSG00000213203	8
M2504	PHONG_TNF_RESPONSE_NOT_VIA_P38	28/480	259/8784	0.000406025	0.0520707	0.0497523	ENSG00000162645/ENSG00000162692/ENSG00000169242/ENSG00000163171/ENSG00000114554/ENSG00000179348/ENSG00000145911/ENSG00000234745/ENSG00000240065/ENSG00000112297/ENSG00000027697/ENSG00000122786/ENSG00000155660/ENSG00000129422/ENSG00000164683/ENSG00000138835/ENSG00000106780/ENSG00000067082/ENSG00000198382/ENSG00000150687/ENSG00000196611/ENSG00000166598/ENSG00000102580/ENSG00000140465/ENSG00000197879…	28
M15669	GNATENKO_PLATELET_SIGNATURE	7/480	27/8784	0.000474949	0.0596916	0.0570339	ENSG00000113140/ENSG00000204592/ENSG00000075624/ENSG00000092841/ENSG00000166710/ENSG00000128245/ENSG00000205542	7
M12144	BROWNE_HCMV_INFECTION_48HR_DN	27/480	249/8784	0.000489331	0.0602933	0.0576088	ENSG00000142798/ENSG00000169231/ENSG00000162733/ENSG00000169756/ENSG00000115694/ENSG00000187091/ENSG00000174640/ENSG00000173905/ENSG00000113083/ENSG00000204264/ENSG00000122642/ENSG00000091136/ENSG00000104213/ENSG00000156103/ENSG00000107798/ENSG00000010219/ENSG00000135452/ENSG00000157379/ENSG00000182718/ENSG00000140682/ENSG00000179314/ENSG00000005884/ENSG00000184009/ENSG00000179218/ENSG00000126247…	27
M2523	ZHAN_MULTIPLE_MYELOMA_DN	6/480	20/8784	0.000518182	0.0626203	0.0598322	ENSG00000162692/ENSG00000163132/ENSG00000005249/ENSG00000092964/ENSG00000107798/ENSG00000175899	6
M34038	GOBP_CELL_MORPHOGENESIS	45/480	498/8784	0.000535385	0.0634785	0.0606522	ENSG00000158195/ENSG00000159023/ENSG00000197747/ENSG00000169242/ENSG00000132688/ENSG00000143878/ENSG00000163171/ENSG00000169756/ENSG00000115694/ENSG00000134086/ENSG00000160796/ENSG00000164050/ENSG00000136068/ENSG00000114554/ENSG00000073803/ENSG00000163132/ENSG00000071127/ENSG00000157404/ENSG00000138771/ENSG00000113140/ENSG00000124772/ENSG00000075624/ENSG00000091136/ENSG00000091129/ENSG00000092964…	45
M10839	BHATI_G2M_ARREST_BY_2METHOXYESTRADIOL_DN	12/480	74/8784	0.000610686	0.0710657	0.0679016	ENSG00000118292/ENSG00000204592/ENSG00000197958/ENSG00000137491/ENSG00000111671/ENSG00000140988/ENSG00000167658/ENSG00000171425/ENSG00000100316/ENSG00000130741/ENSG00000102317/ENSG00000089289	12
M10319	WALLACE_PROSTATE_CANCER_RACE_UP	18/480	141/8784	0.000642454	0.0728297	0.069587	ENSG00000118292/ENSG00000163131/ENSG00000081320/ENSG00000137628/ENSG00000204642/ENSG00000204592/ENSG00000234745/ENSG00000204264/ENSG00000240065/ENSG00000168394/ENSG00000133561/ENSG00000176907/ENSG00000164736/ENSG00000095794/ENSG00000108622/ENSG00000170558/ENSG00000125810/ENSG00000184113	18
M8448	BENPORATH_PRC2_TARGETS	19/480	153/8784	0.000649023	0.0728297	0.069587	ENSG00000169242/ENSG00000159388/ENSG00000174059/ENSG00000182118/ENSG00000179348/ENSG00000174640/ENSG00000119227/ENSG00000163132/ENSG00000152953/ENSG00000171056/ENSG00000164736/ENSG00000164683/ENSG00000107485/ENSG00000110328/ENSG00000276644/ENSG00000176435/ENSG00000109099/ENSG00000167306/ENSG00000087842	19
M2293	PASINI_SUZ12_TARGETS_DN	25/480	228/8784	0.000665512	0.0733698	0.0701031	ENSG00000172380/ENSG00000162645/ENSG00000134198/ENSG00000197747/ENSG00000159176/ENSG00000159388/ENSG00000143878/ENSG00000124831/ENSG00000164111/ENSG00000120318/ENSG00000122786/ENSG00000092964/ENSG00000130635/ENSG00000067082/ENSG00000124942/ENSG00000150687/ENSG00000166710/ENSG00000182718/ENSG00000140682/ENSG00000197879/ENSG00000109099/ENSG00000109113/ENSG00000005884/ENSG00000170558/ENSG00000178980	25
M1941	MEISSNER_BRAIN_HCP_WITH_H3K4ME3_AND_H3K27ME3	42/480	461/8784	0.00069495	0.0752942	0.0719418	ENSG00000265972/ENSG00000132688/ENSG00000163545/ENSG00000143772/ENSG00000168899/ENSG00000153094/ENSG00000081320/ENSG00000179348/ENSG00000174640/ENSG00000163132/ENSG00000157404/ENSG00000138771/ENSG00000145685/ENSG00000113083/ENSG00000145911/ENSG00000168394/ENSG00000124772/ENSG00000091136/ENSG00000173281/ENSG00000171056/ENSG00000129422/ENSG00000130635/ENSG00000197321/ENSG00000099282/ENSG00000107731…	42
M9898	BENPORATH_SUZ12_TARGETS	30/480	295/8784	0.000717402	0.0764094	0.0730073	ENSG00000053371/ENSG00000172380/ENSG00000169242/ENSG00000159388/ENSG00000174059/ENSG00000143772/ENSG00000182118/ENSG00000143878/ENSG00000179348/ENSG00000174640/ENSG00000119227/ENSG00000163132/ENSG00000152953/ENSG00000113083/ENSG00000091129/ENSG00000171056/ENSG00000164736/ENSG00000164683/ENSG00000107485/ENSG00000107731/ENSG00000110328/ENSG00000276644/ENSG00000176435/ENSG00000088808/ENSG00000109099…	30
M1484	IGLESIAS_E2F_TARGETS_UP	14/480	97/8784	0.000747273	0.0781951	0.0747135	ENSG00000117122/ENSG00000162654/ENSG00000163131/ENSG00000197747/ENSG00000159176/ENSG00000174059/ENSG00000143878/ENSG00000169756/ENSG00000113140/ENSG00000166710/ENSG00000182718/ENSG00000109099/ENSG00000184009/ENSG00000078596	14
M8341	PELLICCIOTTA_HDAC_IN_ANTIGEN_PRESENTATION_DN	7/480	29/8784	0.000759055	0.0781951	0.0747135	ENSG00000164308/ENSG00000234745/ENSG00000204264/ENSG00000240065/ENSG00000168394/ENSG00000167004/ENSG00000041357	7
M2324	LEE_BMP2_TARGETS_UP	39/480	422/8784	0.000819565	0.0800838	0.0765181	ENSG00000116251/ENSG00000049239/ENSG00000171603/ENSG00000117122/ENSG00000179163/ENSG00000179862/ENSG00000178922/ENSG00000162645/ENSG00000162654/ENSG00000265972/ENSG00000169231/ENSG00000117691/ENSG00000153094/ENSG00000131386/ENSG00000168309/ENSG00000163132/ENSG00000145730/ENSG00000204592/ENSG00000234745/ENSG00000204264/ENSG00000164849/ENSG00000146592/ENSG00000176907/ENSG00000104518/ENSG00000138835…	39
M42505	FOROUTAN_INTEGRATED_TGFB_EMT_UP	13/480	87/8784	0.000820377	0.0800838	0.0765181	ENSG00000117122/ENSG00000144476/ENSG00000113083/ENSG00000113140/ENSG00000122786/ENSG00000130635/ENSG00000196611/ENSG00000151835/ENSG00000140682/ENSG00000170558/ENSG00000101335/ENSG00000198959/ENSG00000182287	13
M1804	WANG_SMARCE1_TARGETS_UP	22/480	193/8784	0.000822766	0.0800838	0.0765181	ENSG00000265972/ENSG00000169756/ENSG00000124831/ENSG00000138650/ENSG00000112893/ENSG00000113657/ENSG00000253276/ENSG00000122786/ENSG00000173281/ENSG00000176907/ENSG00000130635/ENSG00000107485/ENSG00000107731/ENSG00000151746/ENSG00000276644/ENSG00000176438/ENSG00000069974/ENSG00000109099/ENSG00000166750/ENSG00000101335/ENSG00000124191/ENSG00000078596	22
M1472	PETROVA_PROX1_TARGETS_DN	9/480	47/8784	0.000853853	0.0800838	0.0765181	ENSG00000162645/ENSG00000168309/ENSG00000091129/ENSG00000166741/ENSG00000111348/ENSG00000138604/ENSG00000108622/ENSG00000170558/ENSG00000185339	9
M7488	PELLICCIOTTA_HDAC_IN_ANTIGEN_PRESENTATION_UP	9/480	47/8784	0.000853853	0.0800838	0.0765181	ENSG00000117862/ENSG00000163636/ENSG00000113719/ENSG00000158623/ENSG00000155660/ENSG00000166598/ENSG00000167004/ENSG00000166710/ENSG00000179218	9
M7804	ROSS_ACUTE_MYELOID_LEUKEMIA_CBF	9/480	47/8784	0.000853853	0.0800838	0.0765181	ENSG00000174059/ENSG00000143878/ENSG00000168899/ENSG00000068001/ENSG00000152953/ENSG00000113140/ENSG00000106605/ENSG00000172889/ENSG00000182108	9
M289	OISHI_CHOLANGIOMA_STEM_CELL_LIKE_DN	20/480	169/8784	0.000877129	0.081057	0.077448	ENSG00000117122/ENSG00000142798/ENSG00000175130/ENSG00000162692/ENSG00000162733/ENSG00000112297/ENSG00000027697/ENSG00000130635/ENSG00000198682/ENSG00000197142/ENSG00000170955/ENSG00000111261/ENSG00000170537/ENSG00000140682/ENSG00000109099/ENSG00000141756/ENSG00000108622/ENSG00000178980/ENSG00000142552/ENSG00000101335	20
M9082	GOBP_ACTIN_FILAMENT_BASED_PROCESS	39/480	425/8784	0.000938326	0.082405	0.078736	ENSG00000158195/ENSG00000159023/ENSG00000175130/ENSG00000197747/ENSG00000183856/ENSG00000159176/ENSG00000163545/ENSG00000143878/ENSG00000163171/ENSG00000136068/ENSG00000168309/ENSG00000071127/ENSG00000157404/ENSG00000138771/ENSG00000138698/ENSG00000154556/ENSG00000145730/ENSG00000113657/ENSG00000198087/ENSG00000075624/ENSG00000122786/ENSG00000197321/ENSG00000107438/ENSG00000177105/ENSG00000170955…	39
M8467	JISON_SICKLE_CELL_DISEASE_UP	16/480	122/8784	0.000943276	0.082405	0.078736	ENSG00000213625/ENSG00000162645/ENSG00000168899/ENSG00000115525/ENSG00000145685/ENSG00000204264/ENSG00000240065/ENSG00000168394/ENSG00000106605/ENSG00000107798/ENSG00000182718/ENSG00000185624/ENSG00000179218/ENSG00000101335/ENSG00000185339/ENSG00000128245	16
M15493	CHEN_HOXA5_TARGETS_9HR_DN	7/480	30/8784	0.000944169	0.082405	0.078736	ENSG00000176438/ENSG00000140350/ENSG00000090863/ENSG00000108639/ENSG00000024422/ENSG00000101335/ENSG00000134590	7
M2144	DEMAGALHAES_AGING_UP	7/480	30/8784	0.000944169	0.082405	0.078736	ENSG00000159658/ENSG00000162645/ENSG00000265972/ENSG00000163131/ENSG00000164111/ENSG00000110799/ENSG00000166710	7
M11825	BRUECKNER_TARGETS_OF_MIRLET7A3_DN	10/480	58/8784	0.00105436	0.0907612	0.0867202	ENSG00000142949/ENSG00000136068/ENSG00000163734/ENSG00000113657/ENSG00000113140/ENSG00000122786/ENSG00000130635/ENSG00000150687/ENSG00000166741/ENSG00000109113	10
M7617	BENPORATH_EED_TARGETS	31/480	317/8784	0.00112747	0.0957434	0.0914805	ENSG00000169242/ENSG00000159388/ENSG00000174059/ENSG00000182118/ENSG00000179348/ENSG00000174640/ENSG00000119227/ENSG00000163132/ENSG00000152953/ENSG00000138650/ENSG00000113083/ENSG00000234745/ENSG00000168394/ENSG00000112297/ENSG00000078399/ENSG00000253293/ENSG00000091129/ENSG00000171056/ENSG00000164736/ENSG00000164683/ENSG00000107485/ENSG00000182208/ENSG00000110328/ENSG00000276644/ENSG00000176435…	31
M4023	FLECHNER_BIOPSY_KIDNEY_TRANSPLANT_OK_VS_DONOR_UP	35/480	373/8784	0.00115467	0.0963165	0.092028	ENSG00000116251/ENSG00000213625/ENSG00000162692/ENSG00000143384/ENSG00000135829/ENSG00000124831/ENSG00000154174/ENSG00000121858/ENSG00000164111/ENSG00000112992/ENSG00000145730/ENSG00000133835/ENSG00000113140/ENSG00000204642/ENSG00000240065/ENSG00000198087/ENSG00000027697/ENSG00000182158/ENSG00000104723/ENSG00000092964/ENSG00000106780/ENSG00000175390/ENSG00000166483/ENSG00000135486/ENSG00000167004…	35
M13714	LEE_METASTASIS_AND_ALTERNATIVE_SPLICING_DN	6/480	23/8784	0.00117322	0.0963165	0.092028	ENSG00000153560/ENSG00000121858/ENSG00000113719/ENSG00000197321/ENSG00000125257/ENSG00000179542	6
M11620	WIELAND_UP_BY_HBV_INFECTION	10/480	59/8784	0.00120892	0.0963165	0.092028	ENSG00000162645/ENSG00000118292/ENSG00000197747/ENSG00000204642/ENSG00000204592/ENSG00000234745/ENSG00000240065/ENSG00000111348/ENSG00000166710/ENSG00000069974	10
M17778	DIAZ_CHRONIC_MYELOGENOUS_LEUKEMIA_DN	10/480	59/8784	0.00120892	0.0963165	0.092028	ENSG00000143384/ENSG00000159388/ENSG00000168899/ENSG00000136068/ENSG00000164111/ENSG00000234745/ENSG00000107485/ENSG00000184009/ENSG00000170558/ENSG00000105640	10
M13333	RUTELLA_RESPONSE_TO_HGF_VS_CSF2RB_AND_IL4_DN	19/480	161/8784	0.00121085	0.0963165	0.092028	ENSG00000186827/ENSG00000116251/ENSG00000175130/ENSG00000143384/ENSG00000159176/ENSG00000081320/ENSG00000163389/ENSG00000114554/ENSG00000051620/ENSG00000092964/ENSG00000107020/ENSG00000135486/ENSG00000182718/ENSG00000140350/ENSG00000108107/ENSG00000160179/ENSG00000169093/ENSG00000189221/ENSG00000129675	19
M2486	GUILLAUMOND_KLF10_TARGETS_DN	5/480	16/8784	0.00126037	0.0979841	0.0936215	ENSG00000265972/ENSG00000163131/ENSG00000198682/ENSG00000081760/ENSG00000205542	5
M5547	LU_AGING_BRAIN_UP	20/480	174/8784	0.001263	0.0979841	0.0936215	ENSG00000213625/ENSG00000172380/ENSG00000265972/ENSG00000159176/ENSG00000143772/ENSG00000164050/ENSG00000164111/ENSG00000113657/ENSG00000051620/ENSG00000122786/ENSG00000182158/ENSG00000124942/ENSG00000110799/ENSG00000109099/ENSG00000108622/ENSG00000198959/ENSG00000160179/ENSG00000184113/ENSG00000189221/ENSG00000078596	20
M1542	YAMAZAKI_TCEB3_TARGETS_UP	15/480	114/8784	0.00130336	0.0997848	0.095342	ENSG00000142798/ENSG00000143641/ENSG00000157404/ENSG00000113140/ENSG00000122642/ENSG00000091136/ENSG00000164736/ENSG00000088387/ENSG00000198668/ENSG00000167004/ENSG00000166710/ENSG00000182718/ENSG00000185624/ENSG00000173482/ENSG00000125844	15
M12992	GOBP_CARBOHYDRATE_DERIVATIVE_BIOSYNTHETIC_PROCESS	34/480	362/8784	0.00133196	0.0997848	0.095342	ENSG00000162368/ENSG00000143641/ENSG00000151665/ENSG00000187605/ENSG00000115525/ENSG00000154518/ENSG00000131386/ENSG00000163933/ENSG00000163389/ENSG00000163655/ENSG00000119227/ENSG00000170891/ENSG00000112893/ENSG00000104723/ENSG00000104522/ENSG00000086062/ENSG00000198682/ENSG00000197142/ENSG00000182022/ENSG00000110328/ENSG00000175264/ENSG00000178202/ENSG00000135390/ENSG00000125247/ENSG00000138604…	34
M4100	PROVENZANI_METASTASIS_UP	17/480	138/8784	0.00134565	0.0997848	0.095342	ENSG00000175130/ENSG00000265972/ENSG00000154174/ENSG00000170891/ENSG00000112992/ENSG00000131844/ENSG00000145741/ENSG00000155660/ENSG00000107625/ENSG00000170955/ENSG00000135390/ENSG00000135486/ENSG00000067715/ENSG00000111144/ENSG00000102934/ENSG00000090863/ENSG00000034713	17
M14808	SESTO_RESPONSE_TO_UV_C7	9/480	50/8784	0.00135723	0.0997848	0.095342	ENSG00000187091/ENSG00000145730/ENSG00000133835/ENSG00000106605/ENSG00000196611/ENSG00000139684/ENSG00000100526/ENSG00000100316/ENSG00000102007	9
M1731	GAVIN_FOXP3_TARGETS_CLUSTER_T7	10/480	60/8784	0.00138149	0.0997848	0.095342	ENSG00000153094/ENSG00000172053/ENSG00000163655/ENSG00000138698/ENSG00000204264/ENSG00000137100/ENSG00000135390/ENSG00000092841/ENSG00000132953/ENSG00000147403	10
M5487	ICHIBA_GRAFT_VERSUS_HOST_DISEASE_D7_UP	10/480	60/8784	0.00138149	0.0997848	0.095342	ENSG00000162645/ENSG00000162654/ENSG00000162692/ENSG00000163131/ENSG00000204264/ENSG00000240065/ENSG00000168394/ENSG00000112297/ENSG00000133574/ENSG00000205542	10
M12145	GOBP_POSITIVE_REGULATION_OF_T_CELL_MEDIATED_CYTOTOXICITY	4/480	10/8784	0.00141993	0.0999261	0.095477	ENSG00000204642/ENSG00000204592/ENSG00000234745/ENSG00000166710	4
M1406	JECHLINGER_EPITHELIAL_TO_MESENCHYMAL_TRANSITION_UP	8/480	41/8784	0.00144938	0.0999261	0.095477	ENSG00000162654/ENSG00000162733/ENSG00000144476/ENSG00000113140/ENSG00000091136/ENSG00000166710/ENSG00000109099/ENSG00000170558	8
M1520	ZHOU_TNF_SIGNALING_4HR	8/480	41/8784	0.00144938	0.0999261	0.095477	ENSG00000162368/ENSG00000157404/ENSG00000112893/ENSG00000204264/ENSG00000092841/ENSG00000167658/ENSG00000102007/ENSG00000147403	8
M39639	WP_PROTEASOME_DEGRADATION	8/480	41/8784	0.00144938	0.0999261	0.095477	ENSG00000163636/ENSG00000204642/ENSG00000204592/ENSG00000234745/ENSG00000204264/ENSG00000240065/ENSG00000041357/ENSG00000130985	8
M6659	FULCHER_INFLAMMATORY_RESPONSE_LECTIN_VS_LPS_UP	34/480	364/8784	0.00146295	0.0999261	0.095477	ENSG00000186827/ENSG00000049239/ENSG00000053371/ENSG00000175130/ENSG00000159658/ENSG00000118292/ENSG00000159176/ENSG00000159388/ENSG00000117691/ENSG00000115525/ENSG00000144455/ENSG00000163389/ENSG00000073803/ENSG00000180611/ENSG00000163734/ENSG00000131844/ENSG00000137210/ENSG00000253276/ENSG00000122786/ENSG00000119326/ENSG00000197142/ENSG00000196611/ENSG00000198668/ENSG00000119714/ENSG00000069974…	34
M13867	ONDER_CDH1_TARGETS_2_UP	20/480	177/8784	0.00155796	0.104373	0.0997255	ENSG00000117122/ENSG00000162512/ENSG00000162733/ENSG00000144476/ENSG00000113083/ENSG00000113657/ENSG00000113140/ENSG00000071242/ENSG00000106004/ENSG00000104213/ENSG00000130635/ENSG00000087884/ENSG00000166741/ENSG00000166086/ENSG00000139508/ENSG00000109099/ENSG00000170558/ENSG00000101335/ENSG00000169093/ENSG00000182287	20
M9908	LANDIS_BREAST_CANCER_PROGRESSION_DN	9/480	51/8784	0.00157009	0.104373	0.0997255	ENSG00000049239/ENSG00000174059/ENSG00000091136/ENSG00000130635/ENSG00000170955/ENSG00000124942/ENSG00000110799/ENSG00000109113/ENSG00000105379	9
M34006	BLANCO_MELO_HUMAN_PARAINFLUENZA_VIRUS_3_INFECTION_A594_CELLS_UP	17/480	140/8784	0.00157788	0.104373	0.0997255	ENSG00000162654/ENSG00000143384/ENSG00000163131/ENSG00000138496/ENSG00000121858/ENSG00000137628/ENSG00000164308/ENSG00000204642/ENSG00000168394/ENSG00000112297/ENSG00000146592/ENSG00000177409/ENSG00000120217/ENSG00000067082/ENSG00000110427/ENSG00000166710/ENSG00000198959	17
M2200	LEE_DIFFERENTIATING_T_LYMPHOCYTE	14/480	105/8784	0.00164411	0.107621	0.102829	ENSG00000159023/ENSG00000265972/ENSG00000159388/ENSG00000153094/ENSG00000240065/ENSG00000107485/ENSG00000111348/ENSG00000139508/ENSG00000166750/ENSG00000108622/ENSG00000159110/ENSG00000100403/ENSG00000078596/ENSG00000129675	14
M29853	REACTOME_NERVOUS_SYSTEM_DEVELOPMENT	30/480	311/8784	0.00167223	0.108333	0.103509	ENSG00000116251/ENSG00000169242/ENSG00000143878/ENSG00000164050/ENSG00000163636/ENSG00000114554/ENSG00000113657/ENSG00000204264/ENSG00000240065/ENSG00000071242/ENSG00000075624/ENSG00000091136/ENSG00000091129/ENSG00000092964/ENSG00000197958/ENSG00000130635/ENSG00000107731/ENSG00000167535/ENSG00000092841/ENSG00000041357/ENSG00000140988/ENSG00000205937/ENSG00000109099/ENSG00000108349/ENSG00000184009…	30
M9893	RODWELL_AGING_KIDNEY_NO_BLOOD_UP	16/480	129/8784	0.00171738	0.110122	0.105219	ENSG00000213625/ENSG00000162692/ENSG00000145730/ENSG00000155660/ENSG00000197958/ENSG00000130635/ENSG00000166741/ENSG00000175899/ENSG00000139508/ENSG00000182718/ENSG00000109113/ENSG00000108846/ENSG00000132481/ENSG00000185624/ENSG00000184164/ENSG00000180879	16
M2107	KIM_BIPOLAR_DISORDER_OLIGODENDROCYTE_DENSITY_CORR_UP	38/480	425/8784	0.0017483	0.110973	0.106032	ENSG00000171603/ENSG00000175130/ENSG00000154518/ENSG00000115694/ENSG00000187091/ENSG00000163754/ENSG00000145730/ENSG00000104723/ENSG00000092964/ENSG00000137100/ENSG00000137106/ENSG00000197958/ENSG00000107798/ENSG00000182022/ENSG00000175390/ENSG00000172500/ENSG00000135506/ENSG00000111144/ENSG00000166598/ENSG00000100823/ENSG00000167004/ENSG00000041357/ENSG00000140740/ENSG00000034713/ENSG00000188895…	38
M3485	MONNIER_POSTRADIATION_TUMOR_ESCAPE_DN	27/480	271/8784	0.0017673	0.111057	0.106112	ENSG00000116685/ENSG00000213625/ENSG00000162645/ENSG00000188643/ENSG00000143878/ENSG00000163171/ENSG00000119862/ENSG00000153094/ENSG00000081320/ENSG00000144476/ENSG00000106004/ENSG00000106605/ENSG00000155660/ENSG00000176907/ENSG00000137106/ENSG00000067082/ENSG00000120008/ENSG00000092841/ENSG00000102580/ENSG00000125247/ENSG00000225973/ENSG00000140350/ENSG00000185324/ENSG00000080839/ENSG00000198959…	27
M10961	GOZGIT_ESR1_TARGETS_DN	39/480	442/8784	0.00194232	0.120847	0.115467	ENSG00000162645/ENSG00000163131/ENSG00000119862/ENSG00000144476/ENSG00000121858/ENSG00000180611/ENSG00000137449/ENSG00000138771/ENSG00000138650/ENSG00000112992/ENSG00000204264/ENSG00000112297/ENSG00000071242/ENSG00000078399/ENSG00000106605/ENSG00000177409/ENSG00000091129/ENSG00000182158/ENSG00000104213/ENSG00000156103/ENSG00000107485/ENSG00000095794/ENSG00000099282/ENSG00000198682/ENSG00000182022…	39
M4551	SANA_RESPONSE_TO_IFNG_UP	9/480	53/8784	0.00207598	0.127897	0.122202	ENSG00000162654/ENSG00000168899/ENSG00000138496/ENSG00000121858/ENSG00000137628/ENSG00000204592/ENSG00000234745/ENSG00000177409/ENSG00000120217	9
M1613	MILI_PSEUDOPODIA_CHEMOTAXIS_DN	28/480	288/8784	0.00210527	0.128442	0.122723	ENSG00000171603/ENSG00000142949/ENSG00000265972/ENSG00000169231/ENSG00000144476/ENSG00000136068/ENSG00000174640/ENSG00000145685/ENSG00000113083/ENSG00000204592/ENSG00000198663/ENSG00000122786/ENSG00000138835/ENSG00000197958/ENSG00000130635/ENSG00000067082/ENSG00000110328/ENSG00000172500/ENSG00000139684/ENSG00000167004/ENSG00000205937/ENSG00000090863/ENSG00000011295/ENSG00000005884/ENSG00000171298…	28
M5314	MILI_PSEUDOPODIA_HAPTOTAXIS_DN	41/480	474/8784	0.00217209	0.130843	0.125017	ENSG00000171603/ENSG00000120942/ENSG00000116685/ENSG00000142798/ENSG00000142949/ENSG00000169242/ENSG00000169231/ENSG00000159388/ENSG00000174059/ENSG00000042445/ENSG00000076201/ENSG00000172046/ENSG00000068001/ENSG00000136068/ENSG00000114554/ENSG00000174640/ENSG00000114850/ENSG00000113140/ENSG00000113719/ENSG00000204592/ENSG00000234745/ENSG00000091136/ENSG00000182158/ENSG00000155660/ENSG00000086062…	41
M5885	NABA_MATRISOME_ASSOCIATED	22/480	208/8784	0.00218626	0.130843	0.125017	ENSG00000162512/ENSG00000163131/ENSG00000197747/ENSG00000188643/ENSG00000119862/ENSG00000164050/ENSG00000068001/ENSG00000114554/ENSG00000121858/ENSG00000163734/ENSG00000164111/ENSG00000113083/ENSG00000275896/ENSG00000156103/ENSG00000106780/ENSG00000172889/ENSG00000196611/ENSG00000175899/ENSG00000150048/ENSG00000176435/ENSG00000182718/ENSG00000198959	22
M2226	PILON_KLF1_TARGETS_UP	26/480	262/8784	0.0022572	0.131094	0.125257	ENSG00000179862/ENSG00000142949/ENSG00000162692/ENSG00000065802/ENSG00000163655/ENSG00000163961/ENSG00000153006/ENSG00000113140/ENSG00000204592/ENSG00000075624/ENSG00000005249/ENSG00000122786/ENSG00000119326/ENSG00000138190/ENSG00000110799/ENSG00000175899/ENSG00000132953/ENSG00000170537/ENSG00000109099/ENSG00000141756/ENSG00000108846/ENSG00000170558/ENSG00000101335/ENSG00000087842/ENSG00000102158…	26
M22203	GOBP_T_CELL_MEDIATED_CYTOTOXICITY	5/480	18/8784	0.00225758	0.131094	0.125257	ENSG00000204642/ENSG00000204592/ENSG00000234745/ENSG00000166710/ENSG00000069974	5
M10276	LEE_NEURAL_CREST_STEM_CELL_DN	10/480	64/8784	0.00228314	0.131094	0.125257	ENSG00000169242/ENSG00000163545/ENSG00000144476/ENSG00000168309/ENSG00000164056/ENSG00000154556/ENSG00000234745/ENSG00000146592/ENSG00000129422/ENSG00000150687	10
M4995	LINDGREN_BLADDER_CANCER_CLUSTER_2B	23/480	222/8784	0.00229431	0.131094	0.125257	ENSG00000162512/ENSG00000162692/ENSG00000118292/ENSG00000132688/ENSG00000162733/ENSG00000159176/ENSG00000163171/ENSG00000164056/ENSG00000113140/ENSG00000204592/ENSG00000104213/ENSG00000092964/ENSG00000166741/ENSG00000166086/ENSG00000139187/ENSG00000175899/ENSG00000102796/ENSG00000102580/ENSG00000198668/ENSG00000109099/ENSG00000101335/ENSG00000182287/ENSG00000078596	23
M10484	GOBP_REGULATION_OF_CELL_MORPHOGENESIS	19/480	170/8784	0.00229477	0.131094	0.125257	ENSG00000159023/ENSG00000197747/ENSG00000143878/ENSG00000163171/ENSG00000169756/ENSG00000164050/ENSG00000114554/ENSG00000073803/ENSG00000071127/ENSG00000157404/ENSG00000138771/ENSG00000113140/ENSG00000124772/ENSG00000177105/ENSG00000067715/ENSG00000176438/ENSG00000153774/ENSG00000185624/ENSG00000179218	19
M5103	YAGI_AML_FAB_MARKERS	15/480	121/8784	0.002379	0.134682	0.128685	ENSG00000186827/ENSG00000197747/ENSG00000143621/ENSG00000179348/ENSG00000164111/ENSG00000027697/ENSG00000078399/ENSG00000160991/ENSG00000104723/ENSG00000124942/ENSG00000182718/ENSG00000108622/ENSG00000198959/ENSG00000087842/ENSG00000182287	15
M4008	FARMER_BREAST_CANCER_APOCRINE_VS_LUMINAL	21/480	197/8784	0.00248371	0.138282	0.132125	ENSG00000159388/ENSG00000173272/ENSG00000163655/ENSG00000152953/ENSG00000157404/ENSG00000145730/ENSG00000133835/ENSG00000112297/ENSG00000051620/ENSG00000005249/ENSG00000129422/ENSG00000104522/ENSG00000107485/ENSG00000198682/ENSG00000107438/ENSG00000138162/ENSG00000182022/ENSG00000175264/ENSG00000111261/ENSG00000105379/ENSG00000189221	21
M1432	SANSOM_APC_TARGETS_DN	17/480	146/8784	0.00248662	0.138282	0.132125	ENSG00000162645/ENSG00000162733/ENSG00000168899/ENSG00000204592/ENSG00000197448/ENSG00000133574/ENSG00000198682/ENSG00000107798/ENSG00000087884/ENSG00000111348/ENSG00000157379/ENSG00000005884/ENSG00000108846/ENSG00000159640/ENSG00000108622/ENSG00000132481/ENSG00000129657	17
M1973	HORIUCHI_WTAP_TARGETS_UP	24/480	238/8784	0.00266387	0.146482	0.13996	ENSG00000117758/ENSG00000162692/ENSG00000265972/ENSG00000158716/ENSG00000119862/ENSG00000115525/ENSG00000163734/ENSG00000136237/ENSG00000176907/ENSG00000164683/ENSG00000122696/ENSG00000130635/ENSG00000197142/ENSG00000111339/ENSG00000050426/ENSG00000135452/ENSG00000117899/ENSG00000102934/ENSG00000109099/ENSG00000173482/ENSG00000101335/ENSG00000185339/ENSG00000182287/ENSG00000078596	24
M5880	NABA_ECM_AFFILIATED	8/480	45/8784	0.00269954	0.146482	0.13996	ENSG00000162512/ENSG00000119862/ENSG00000164050/ENSG00000114554/ENSG00000164111/ENSG00000150048/ENSG00000176435/ENSG00000182718	8
M758	REACTOME_ABC_FAMILY_PROTEINS_MEDIATED_TRANSPORT	9/480	55/8784	0.002704	0.146482	0.13996	ENSG00000163636/ENSG00000204264/ENSG00000240065/ENSG00000135506/ENSG00000125257/ENSG00000041357/ENSG00000108846/ENSG00000160179/ENSG00000130741	9
M2310	DANG_REGULATED_BY_MYC_DN	19/480	173/8784	0.00280199	0.150493	0.143793	ENSG00000162645/ENSG00000162692/ENSG00000169756/ENSG00000134086/ENSG00000079257/ENSG00000145730/ENSG00000113083/ENSG00000113140/ENSG00000122786/ENSG00000130635/ENSG00000170955/ENSG00000175899/ENSG00000197879/ENSG00000109099/ENSG00000171298/ENSG00000154059/ENSG00000170558/ENSG00000185339/ENSG00000205542	19
M11428	GAURNIER_PSMD4_TARGETS	6/480	27/8784	0.00285645	0.150822	0.144107	ENSG00000163734/ENSG00000204642/ENSG00000204592/ENSG00000234745/ENSG00000027697/ENSG00000166710	6
M5236	ROSS_AML_WITH_CBFB_MYH11_FUSION	6/480	27/8784	0.00285645	0.150822	0.144107	ENSG00000163131/ENSG00000113140/ENSG00000133574/ENSG00000137106/ENSG00000106780/ENSG00000173482	6
M7923	REACTOME_SEMAPHORIN_INTERACTIONS	7/480	36/8784	0.00291456	0.150822	0.144107	ENSG00000143878/ENSG00000164050/ENSG00000114554/ENSG00000113657/ENSG00000092964/ENSG00000092841/ENSG00000101335	7
M27642	REACTOME_METABOLISM_OF_FAT_SOLUBLE_VITAMINS	5/480	19/8784	0.00292811	0.150822	0.144107	ENSG00000120942/ENSG00000142798/ENSG00000162512/ENSG00000042445/ENSG00000277494	5
M42602	GOBP_ANTIGEN_PROCESSING_AND_PRESENTATION_OF_EXOGENOUS_PEPTIDE_ANTIGEN	5/480	19/8784	0.00292811	0.150822	0.144107	ENSG00000163131/ENSG00000204642/ENSG00000204592/ENSG00000168394/ENSG00000166710	5
M1459	PETROVA_ENDOTHELIUM_LYMPHATIC_VS_BLOOD_DN	16/480	136/8784	0.002966	0.151531	0.144784	ENSG00000162645/ENSG00000159388/ENSG00000143878/ENSG00000163171/ENSG00000168309/ENSG00000091129/ENSG00000175264/ENSG00000196611/ENSG00000166741/ENSG00000111348/ENSG00000138604/ENSG00000108622/ENSG00000170558/ENSG00000198959/ENSG00000185339/ENSG00000078596	16
M12890	ROZANOV_MMP14_TARGETS_UP	19/480	174/8784	0.00299064	0.151558	0.14481	ENSG00000179163/ENSG00000265972/ENSG00000159388/ENSG00000174640/ENSG00000145014/ENSG00000163132/ENSG00000170891/ENSG00000112992/ENSG00000234745/ENSG00000091136/ENSG00000122786/ENSG00000104213/ENSG00000130635/ENSG00000107438/ENSG00000182022/ENSG00000166741/ENSG00000108622/ENSG00000101474/ENSG00000078596	19
M454	ROSS_AML_WITH_MLL_FUSIONS	8/480	46/8784	0.0031153	0.156612	0.149639	ENSG00000116251/ENSG00000053371/ENSG00000164111/ENSG00000106004/ENSG00000078399/ENSG00000276644/ENSG00000182108/ENSG00000090863	8
M34012	BLANCO_MELO_COVID19_SARS_COV_2_INFECTION_CALU3_CELLS_UP	20/480	188/8784	0.00319065	0.159127	0.152042	ENSG00000162654/ENSG00000162692/ENSG00000265972/ENSG00000163545/ENSG00000138496/ENSG00000121858/ENSG00000180611/ENSG00000157404/ENSG00000163734/ENSG00000137628/ENSG00000168394/ENSG00000146592/ENSG00000177409/ENSG00000176907/ENSG00000120217/ENSG00000067082/ENSG00000067715/ENSG00000140465/ENSG00000166750/ENSG00000105499	20
M6557	GOBP_ACUTE_INFLAMMATORY_RESPONSE	7/480	37/8784	0.00342901	0.167773	0.160303	ENSG00000162692/ENSG00000160712/ENSG00000204592/ENSG00000086062/ENSG00000107485/ENSG00000175899/ENSG00000205502	7
M7098	KEGG_ECM_RECEPTOR_INTERACTION	7/480	37/8784	0.00342901	0.167773	0.160303	ENSG00000142798/ENSG00000162512/ENSG00000169231/ENSG00000091136/ENSG00000130635/ENSG00000110799/ENSG00000005884	7
M12085	TONKS_TARGETS_OF_RUNX1_RUNX1T1_FUSION_SUSTAINDED_IN_ERYTHROCYTE_UP	6/480	28/8784	0.00347079	0.167773	0.160303	ENSG00000162645/ENSG00000091129/ENSG00000067082/ENSG00000095794/ENSG00000182718/ENSG00000140465	6
M6921	NUTT_GBM_VS_AO_GLIOMA_UP	6/480	28/8784	0.00347079	0.167773	0.160303	ENSG00000143641/ENSG00000145685/ENSG00000204642/ENSG00000182718/ENSG00000126247/ENSG00000182287	6
M12408	GOBP_BONE_DEVELOPMENT	14/480	114/8784	0.00357851	0.169262	0.161726	ENSG00000158195/ENSG00000169231/ENSG00000164050/ENSG00000163132/ENSG00000157404/ENSG00000113083/ENSG00000147316/ENSG00000156103/ENSG00000198682/ENSG00000119714/ENSG00000182718/ENSG00000090863/ENSG00000157637/ENSG00000198959	14
M11718	BOYLAN_MULTIPLE_MYELOMA_D_DN	8/480	47/8784	0.00357918	0.169262	0.161726	ENSG00000159176/ENSG00000115525/ENSG00000204304/ENSG00000112297/ENSG00000182022/ENSG00000124942/ENSG00000176438/ENSG00000130741	8
M27170	REACTOME_SELENOAMINO_ACID_METABOLISM	11/480	79/8784	0.00358241	0.169262	0.161726	ENSG00000116251/ENSG00000115866/ENSG00000172053/ENSG00000197958/ENSG00000198682/ENSG00000166741/ENSG00000140988/ENSG00000105640/ENSG00000108107/ENSG00000100316/ENSG00000147403	11
M2342	FEVR_CTNNB1_TARGETS_UP	32/480	357/8784	0.00380543	0.17774	0.169826	ENSG00000049239/ENSG00000171603/ENSG00000172380/ENSG00000143384/ENSG00000169242/ENSG00000159388/ENSG00000168899/ENSG00000081320/ENSG00000068001/ENSG00000174640/ENSG00000180611/ENSG00000137628/ENSG00000113140/ENSG00000204592/ENSG00000168394/ENSG00000198663/ENSG00000106004/ENSG00000197448/ENSG00000107731/ENSG00000107798/ENSG00000139508/ENSG00000157379/ENSG00000182718/ENSG00000170537/ENSG00000109099…	32
M2205	CHYLA_CBFA2T3_TARGETS_UP	20/480	191/8784	0.0038278	0.17774	0.169826	ENSG00000049239/ENSG00000162654/ENSG00000118292/ENSG00000174059/ENSG00000143772/ENSG00000143878/ENSG00000164111/ENSG00000145730/ENSG00000173281/ENSG00000179241/ENSG00000178202/ENSG00000111348/ENSG00000088387/ENSG00000069974/ENSG00000179218/ENSG00000125810/ENSG00000160179/ENSG00000185339/ENSG00000078596/ENSG00000129675	20
M2255	MIYAGAWA_TARGETS_OF_EWSR1_ETS_FUSIONS_UP	18/480	165/8784	0.00384669	0.17774	0.169826	ENSG00000179163/ENSG00000159023/ENSG00000115525/ENSG00000179348/ENSG00000145014/ENSG00000157404/ENSG00000204592/ENSG00000092964/ENSG00000175264/ENSG00000111348/ENSG00000138604/ENSG00000090863/ENSG00000108622/ENSG00000142552/ENSG00000198959/ENSG00000124191/ENSG00000124343/ENSG00000129675	18
M16441	REACTOME_INTEGRIN_CELL_SURFACE_INTERACTIONS	7/480	38/8784	0.00400983	0.182592	0.174463	ENSG00000142798/ENSG00000162692/ENSG00000130635/ENSG00000166086/ENSG00000110799/ENSG00000005884/ENSG00000108622	7
M18438	LEE_LIVER_CANCER_E2F1_UP	7/480	38/8784	0.00400983	0.182592	0.174463	ENSG00000143384/ENSG00000163131/ENSG00000143878/ENSG00000164111/ENSG00000113140/ENSG00000182718/ENSG00000184009	7
M215	LIU_VAV3_PROSTATE_CARCINOGENESIS_UP	8/480	48/8784	0.0040948	0.183798	0.175615	ENSG00000162645/ENSG00000163131/ENSG00000121858/ENSG00000204264/ENSG00000240065/ENSG00000168394/ENSG00000111348/ENSG00000198959	8
M8315	MULLIGHAN_NPM1_MUTATED_SIGNATURE_2_DN	8/480	48/8784	0.0040948	0.183798	0.175615	ENSG00000174059/ENSG00000172053/ENSG00000071127/ENSG00000137106/ENSG00000175390/ENSG00000108107/ENSG00000160179/ENSG00000126756	8
M12641	JIANG_TIP30_TARGETS_UP	6/480	29/8784	0.0041782	0.185023	0.176785	ENSG00000136237/ENSG00000091136/ENSG00000166483/ENSG00000182718/ENSG00000170558/ENSG00000167658	6
M12991	GOBP_REGULATION_OF_T_CELL_MEDIATED_CYTOTOXICITY	4/480	13/8784	0.00423985	0.185023	0.176785	ENSG00000204642/ENSG00000204592/ENSG00000234745/ENSG00000166710	4
M14244	GOBP_RESPONSE_TO_PH	4/480	13/8784	0.00423985	0.185023	0.176785	ENSG00000163131/ENSG00000145730/ENSG00000119714/ENSG00000154059	4
M840	REACTOME_CELL_EXTRACELLULAR_MATRIX_INTERACTIONS	4/480	13/8784	0.00423985	0.185023	0.176785	ENSG00000169756/ENSG00000075624/ENSG00000184009/ENSG00000129675	4
M12522	CREIGHTON_ENDOCRINE_THERAPY_RESISTANCE_1	29/480	317/8784	0.00431371	0.186806	0.178489	ENSG00000266472/ENSG00000183856/ENSG00000158716/ENSG00000159388/ENSG00000136068/ENSG00000173905/ENSG00000180611/ENSG00000163961/ENSG00000177733/ENSG00000066379/ENSG00000111907/ENSG00000091129/ENSG00000197448/ENSG00000130635/ENSG00000107485/ENSG00000197321/ENSG00000179241/ENSG00000213465/ENSG00000150687/ENSG00000067715/ENSG00000139684/ENSG00000100823/ENSG00000100526/ENSG00000187720/ENSG00000109099…	29
M1273	SHETH_LIVER_CANCER_VS_TXNIP_LOSS_PAM1	17/480	154/8784	0.00434197	0.186806	0.178489	ENSG00000183856/ENSG00000135829/ENSG00000174059/ENSG00000153094/ENSG00000144476/ENSG00000138771/ENSG00000113083/ENSG00000198087/ENSG00000027697/ENSG00000197958/ENSG00000067082/ENSG00000150687/ENSG00000111261/ENSG00000151746/ENSG00000005884/ENSG00000125844/ENSG00000198959	17
M22563	GOBP_GLYCOPROTEIN_BIOSYNTHETIC_PROCESS	18/480	167/8784	0.00437293	0.186806	0.178489	ENSG00000143641/ENSG00000187605/ENSG00000115525/ENSG00000131386/ENSG00000163933/ENSG00000163389/ENSG00000170891/ENSG00000112893/ENSG00000104723/ENSG00000086062/ENSG00000182022/ENSG00000110328/ENSG00000178202/ENSG00000125247/ENSG00000138604/ENSG00000100417/ENSG00000102158/ENSG00000078596	18
M1036	REACTOME_INNATE_IMMUNE_SYSTEM	41/480	493/8784	0.00439964	0.186806	0.178489	ENSG00000179163/ENSG00000158195/ENSG00000265972/ENSG00000163131/ENSG00000143621/ENSG00000135829/ENSG00000124831/ENSG00000160796/ENSG00000163636/ENSG00000154174/ENSG00000163754/ENSG00000204592/ENSG00000234745/ENSG00000204264/ENSG00000240065/ENSG00000051620/ENSG00000071242/ENSG00000075624/ENSG00000275896/ENSG00000104518/ENSG00000086062/ENSG00000203805/ENSG00000177105/ENSG00000111144/ENSG00000166598…	41
M724	REACTOME_RESPONSE_TO_ELEVATED_PLATELET_CYTOSOLIC_CA2	10/480	70/8784	0.00446483	0.188302	0.179918	ENSG00000071127/ENSG00000164111/ENSG00000145685/ENSG00000113140/ENSG00000110799/ENSG00000175899/ENSG00000125257/ENSG00000198668/ENSG00000205542/ENSG00000155008	10
M2351	TORCHIA_TARGETS_OF_EWSR1_FLI1_FUSION_DN	20/480	194/8784	0.0045675	0.191348	0.182828	ENSG00000175130/ENSG00000172380/ENSG00000137944/ENSG00000174059/ENSG00000163171/ENSG00000145685/ENSG00000204264/ENSG00000240065/ENSG00000027697/ENSG00000078399/ENSG00000133561/ENSG00000172889/ENSG00000197321/ENSG00000107798/ENSG00000107438/ENSG00000088387/ENSG00000198959/ENSG00000189221/ENSG00000102007/ENSG00000078596	20
M965	REACTOME_INTERFERON_GAMMA_SIGNALING	8/480	49/8784	0.00466584	0.191602	0.183072	ENSG00000162645/ENSG00000162654/ENSG00000162692/ENSG00000204642/ENSG00000204592/ENSG00000234745/ENSG00000027697/ENSG00000166710	8
M260	ABE_INNER_EAR	5/480	21/8784	0.00468114	0.191602	0.183072	ENSG00000178922/ENSG00000162733/ENSG00000117691/ENSG00000168899/ENSG00000108107	5
M42695	GOBP_ANTIGEN_PROCESSING_AND_PRESENTATION_OF_EXOGENOUS_ANTIGEN	5/480	21/8784	0.00468114	0.191602	0.183072	ENSG00000163131/ENSG00000204642/ENSG00000204592/ENSG00000168394/ENSG00000166710	5
M2494	PEDRIOLI_MIR31_TARGETS_DN	23/480	235/8784	0.00469554	0.191602	0.183072	ENSG00000186827/ENSG00000162645/ENSG00000162692/ENSG00000144476/ENSG00000169744/ENSG00000138780/ENSG00000177409/ENSG00000091129/ENSG00000171044/ENSG00000164683/ENSG00000156103/ENSG00000067082/ENSG00000197321/ENSG00000095794/ENSG00000166228/ENSG00000110799/ENSG00000139508/ENSG00000159640/ENSG00000185624/ENSG00000105499/ENSG00000125810/ENSG00000184113/ENSG00000205542	23
M15588	TAKEDA_TARGETS_OF_NUP98_HOXA9_FUSION_16D_UP	11/480	82/8784	0.00479265	0.194303	0.185652	ENSG00000116157/ENSG00000163171/ENSG00000153094/ENSG00000136068/ENSG00000121858/ENSG00000157404/ENSG00000106004/ENSG00000078399/ENSG00000005249/ENSG00000107438/ENSG00000179542	11
M12087	GOBP_CELL_CELL_ADHESION	33/480	378/8784	0.00498184	0.199596	0.190709	ENSG00000171603/ENSG00000142949/ENSG00000162692/ENSG00000159176/ENSG00000174059/ENSG00000143772/ENSG00000169756/ENSG00000076201/ENSG00000157404/ENSG00000138650/ENSG00000204592/ENSG00000198087/ENSG00000075624/ENSG00000091136/ENSG00000091129/ENSG00000104522/ENSG00000120217/ENSG00000107485/ENSG00000107438/ENSG00000172500/ENSG00000166086/ENSG00000176834/ENSG00000166710/ENSG00000182718/ENSG00000005884…	33
M1969	MIKKELSEN_IPS_ICP_WITH_H3K4ME3_AND_H327ME3	6/480	30/8784	0.00498671	0.199596	0.190709	ENSG00000204592/ENSG00000164736/ENSG00000167535/ENSG00000176435/ENSG00000166750/ENSG00000108846	6
M19261	YAGI_AML_WITH_T_8_21_TRANSLOCATION	22/480	223/8784	0.00512201	0.203714	0.194643	ENSG00000171603/ENSG00000159023/ENSG00000174059/ENSG00000143641/ENSG00000168899/ENSG00000169756/ENSG00000115866/ENSG00000144476/ENSG00000157404/ENSG00000198087/ENSG00000106605/ENSG00000160991/ENSG00000092964/ENSG00000066117/ENSG00000151835/ENSG00000170558/ENSG00000179218/ENSG00000105755/ENSG00000130985/ENSG00000102007/ENSG00000155008/ENSG00000129675	22
M2616	ZWANG_TRANSIENTLY_UP_BY_2ND_EGF_PULSE_ONLY	36/480	424/8784	0.00536647	0.211755	0.202327	ENSG00000235954/ENSG00000117758/ENSG00000163877/ENSG00000178922/ENSG00000162654/ENSG00000265972/ENSG00000132688/ENSG00000187605/ENSG00000124831/ENSG00000174640/ENSG00000138650/ENSG00000113083/ENSG00000253293/ENSG00000177409/ENSG00000160991/ENSG00000005249/ENSG00000046889/ENSG00000171714/ENSG00000166741/ENSG00000175899/ENSG00000151835/ENSG00000125257/ENSG00000138604/ENSG00000140682/ENSG00000179314…	36
M16535	GOBP_CORTICAL_CYTOSKELETON_ORGANIZATION	7/480	40/8784	0.00539159	0.211755	0.202327	ENSG00000159023/ENSG00000143878/ENSG00000071127/ENSG00000177105/ENSG00000170955/ENSG00000179218/ENSG00000024422	7
M8395	REACTOME_HEMOSTASIS	28/480	308/8784	0.0054421	0.212411	0.202953	ENSG00000162512/ENSG00000172380/ENSG00000197747/ENSG00000143878/ENSG00000179348/ENSG00000071127/ENSG00000164111/ENSG00000145685/ENSG00000113140/ENSG00000075624/ENSG00000160991/ENSG00000005249/ENSG00000107485/ENSG00000177105/ENSG00000166483/ENSG00000196611/ENSG00000166086/ENSG00000110799/ENSG00000175899/ENSG00000125257/ENSG00000088387/ENSG00000198668/ENSG00000182718/ENSG00000090863/ENSG00000005884…	28
M10952	KAAB_HEART_ATRIUM_VS_VENTRICLE_UP	16/480	145/8784	0.00559197	0.216424	0.206788	ENSG00000142798/ENSG00000162733/ENSG00000159176/ENSG00000168899/ENSG00000145730/ENSG00000113657/ENSG00000182158/ENSG00000107731/ENSG00000150687/ENSG00000092841/ENSG00000135506/ENSG00000140988/ENSG00000103512/ENSG00000140682/ENSG00000179218/ENSG00000100316	16
M11596	GOBP_REGULATION_OF_RECEPTOR_BINDING	4/480	14/8784	0.00568269	0.216424	0.206788	ENSG00000142949/ENSG00000113083/ENSG00000166710/ENSG00000182718	4
M18415	REACTOME_SEMA4D_INDUCED_CELL_MIGRATION_AND_GROWTH_CONE_COLLAPSE	4/480	14/8784	0.00568269	0.216424	0.206788	ENSG00000143878/ENSG00000164050/ENSG00000092841/ENSG00000101335	4
M2035	BAUS_TFF2_TARGETS_UP	4/480	14/8784	0.00568269	0.216424	0.206788	ENSG00000204592/ENSG00000204264/ENSG00000240065/ENSG00000168394	4
M2309	AZARE_NEOPLASTIC_TRANSFORMATION_BY_STAT3_UP	11/480	84/8784	0.00576517	0.217898	0.208196	ENSG00000143384/ENSG00000135829/ENSG00000114850/ENSG00000071127/ENSG00000113657/ENSG00000122786/ENSG00000275896/ENSG00000086062/ENSG00000130635/ENSG00000166741/ENSG00000111348	11
M1574	LEE_AGING_MUSCLE_DN	5/480	22/8784	0.00579073	0.217898	0.208196	ENSG00000186827/ENSG00000197747/ENSG00000204264/ENSG00000169740/ENSG00000109099	5
M15780	GRADE_COLON_AND_RECTAL_CANCER_DN	8/480	51/8784	0.00598925	0.222701	0.212785	ENSG00000053371/ENSG00000143772/ENSG00000169744/ENSG00000107731/ENSG00000182022/ENSG00000166086/ENSG00000126561/ENSG00000124191	8
M2331	BILANGES_RAPAMYCIN_SENSITIVE_VIA_TSC1_AND_TSC2	8/480	51/8784	0.00598925	0.222701	0.212785	ENSG00000163754/ENSG00000145741/ENSG00000099282/ENSG00000135486/ENSG00000100316/ENSG00000130741/ENSG00000089289/ENSG00000180879	8
M587	REACTOME_DEGRADATION_OF_THE_EXTRACELLULAR_MATRIX	9/480	62/8784	0.00615605	0.225324	0.215292	ENSG00000142798/ENSG00000163131/ENSG00000091136/ENSG00000275896/ENSG00000156103/ENSG00000130635/ENSG00000196611/ENSG00000175899/ENSG00000126247	9
M2328	BILANGES_SERUM_AND_RAPAMYCIN_SENSITIVE_GENES	7/480	41/8784	0.00620322	0.225324	0.215292	ENSG00000172053/ENSG00000175390/ENSG00000111144/ENSG00000167658/ENSG00000105640/ENSG00000108107/ENSG00000147403	7
M768	REN_ALVEOLAR_RHABDOMYOSARCOMA_UP	7/480	41/8784	0.00620322	0.225324	0.215292	ENSG00000132688/ENSG00000091129/ENSG00000164683/ENSG00000107551/ENSG00000110799/ENSG00000170175/ENSG00000078596	7
M9544	BOYLAN_MULTIPLE_MYELOMA_PCA3_DN	7/480	41/8784	0.00620322	0.225324	0.215292	ENSG00000134198/ENSG00000115525/ENSG00000079257/ENSG00000112297/ENSG00000104518/ENSG00000101335/ENSG00000130741	7
M16586	LAIHO_COLORECTAL_CANCER_SERRATED_UP	11/480	85/8784	0.00630643	0.226455	0.216372	ENSG00000164111/ENSG00000137628/ENSG00000145730/ENSG00000113140/ENSG00000091136/ENSG00000092964/ENSG00000197321/ENSG00000092841/ENSG00000166710/ENSG00000182718/ENSG00000109099	11
M39475	WP_MYOMETRIAL_RELAXATION_AND_CONTRACTION_PATHWAYS	11/480	85/8784	0.00630643	0.226455	0.216372	ENSG00000172380/ENSG00000144476/ENSG00000187091/ENSG00000075624/ENSG00000005249/ENSG00000122786/ENSG00000138835/ENSG00000167535/ENSG00000198668/ENSG00000184009/ENSG00000128245	11
M27620	REACTOME_NEUTROPHIL_DEGRANULATION	23/480	241/8784	0.00636511	0.227263	0.217145	ENSG00000179163/ENSG00000163131/ENSG00000143621/ENSG00000160796/ENSG00000163636/ENSG00000163754/ENSG00000234745/ENSG00000051620/ENSG00000275896/ENSG00000104518/ENSG00000086062/ENSG00000177105/ENSG00000111144/ENSG00000139370/ENSG00000102580/ENSG00000166710/ENSG00000069974/ENSG00000182718/ENSG00000167925/ENSG00000171298/ENSG00000167658/ENSG00000125810/ENSG00000102158	23
M13206	KINSEY_TARGETS_OF_EWSR1_FLII_FUSION_DN	22/480	228/8784	0.00663609	0.2356	0.22511	ENSG00000118292/ENSG00000197747/ENSG00000169242/ENSG00000169231/ENSG00000143878/ENSG00000124831/ENSG00000136068/ENSG00000180611/ENSG00000112893/ENSG00000113083/ENSG00000113140/ENSG00000204592/ENSG00000122642/ENSG00000160991/ENSG00000138835/ENSG00000130635/ENSG00000198682/ENSG00000087884/ENSG00000150687/ENSG00000175899/ENSG00000166750/ENSG00000205542	22
M2122	VERHAAK_GLIOBLASTOMA_MESENCHYMAL	15/480	135/8784	0.00674062	0.235626	0.225135	ENSG00000118292/ENSG00000168899/ENSG00000124831/ENSG00000145685/ENSG00000112893/ENSG00000113083/ENSG00000198087/ENSG00000112297/ENSG00000091136/ENSG00000130635/ENSG00000177105/ENSG00000069974/ENSG00000182718/ENSG00000108639/ENSG00000024422	15
M13859	BASSO_HAIRY_CELL_LEUKEMIA_UP	8/480	52/8784	0.00674931	0.235626	0.225135	ENSG00000162512/ENSG00000075624/ENSG00000150687/ENSG00000067715/ENSG00000166710/ENSG00000034713/ENSG00000198933/ENSG00000173482	8
M1590	LEE_AGING_NEOCORTEX_UP	8/480	52/8784	0.00674931	0.235626	0.225135	ENSG00000162368/ENSG00000163131/ENSG00000197747/ENSG00000091136/ENSG00000177105/ENSG00000166710/ENSG00000108622/ENSG00000167658	8
M16874	GOBP_REGULATION_OF_CELL_SHAPE	11/480	86/8784	0.00688678	0.237407	0.226836	ENSG00000159023/ENSG00000143878/ENSG00000163171/ENSG00000164050/ENSG00000114554/ENSG00000071127/ENSG00000157404/ENSG00000138771/ENSG00000177105/ENSG00000176438/ENSG00000153774	11
M13059	ZHAN_V2_LATE_DIFFERENTIATION_GENES	6/480	32/8784	0.00693929	0.237407	0.226836	ENSG00000163131/ENSG00000067082/ENSG00000166228/ENSG00000100526/ENSG00000126247/ENSG00000102007	6
M14016	GOBP_REGULATION_OF_PROTEIN_MATURATION	6/480	32/8784	0.00693929	0.237407	0.226836	ENSG00000197747/ENSG00000071242/ENSG00000107020/ENSG00000179241/ENSG00000182718/ENSG00000090863	6
M7514	BERENJENO_TRANSFORMED_BY_RHOA_DN	25/480	271/8784	0.00699494	0.237407	0.226836	ENSG00000116251/ENSG00000265972/ENSG00000143252/ENSG00000159176/ENSG00000115525/ENSG00000187091/ENSG00000079257/ENSG00000112893/ENSG00000113083/ENSG00000204592/ENSG00000112297/ENSG00000075624/ENSG00000122642/ENSG00000130635/ENSG00000169740/ENSG00000107798/ENSG00000172500/ENSG00000166741/ENSG00000064115/ENSG00000109099/ENSG00000141756/ENSG00000171298/ENSG00000173482/ENSG00000130511/ENSG00000189221	25
M1963	MIKKELSEN_MEF_ICP_WITH_H3K27ME3	5/480	23/8784	0.00707337	0.237407	0.226836	ENSG00000204592/ENSG00000164736/ENSG00000187720/ENSG00000166750/ENSG00000108846	5
M4519	CHESLER_BRAIN_HIGHEST_EXPRESSION	5/480	23/8784	0.00707337	0.237407	0.226836	ENSG00000159176/ENSG00000075624/ENSG00000137100/ENSG00000067715/ENSG00000128274	5
M41727	REACTOME_SARS_COV_2_INFECTION	7/480	42/8784	0.00710255	0.237407	0.226836	ENSG00000134086/ENSG00000138496/ENSG00000112893/ENSG00000104723/ENSG00000198382/ENSG00000126457/ENSG00000102158	7
M4406	GRAHAM_NORMAL_QUIESCENT_VS_NORMAL_DIVIDING_UP	7/480	42/8784	0.00710255	0.237407	0.226836	ENSG00000162645/ENSG00000121858/ENSG00000163734/ENSG00000197321/ENSG00000095794/ENSG00000135452/ENSG00000140682	7
M14371	NAKAMURA_TUMOR_ZONE_PERIPHERAL_VS_CENTRAL_DN	34/480	403/8784	0.00739568	0.240326	0.229626	ENSG00000116251/ENSG00000179163/ENSG00000158195/ENSG00000213625/ENSG00000265972/ENSG00000153094/ENSG00000144476/ENSG00000079257/ENSG00000121858/ENSG00000073803/ENSG00000145730/ENSG00000113083/ENSG00000204642/ENSG00000204592/ENSG00000234745/ENSG00000182158/ENSG00000104723/ENSG00000164683/ENSG00000107731/ENSG00000198682/ENSG00000120008/ENSG00000182022/ENSG00000050426/ENSG00000111144/ENSG00000139508…	34
M15464	GOBP_POSITIVE_REGULATION_OF_CELL_KILLING	4/480	15/8784	0.00741936	0.240326	0.229626	ENSG00000204642/ENSG00000204592/ENSG00000234745/ENSG00000166710	4
M2243	REACTOME_SEMA4D_IN_SEMAPHORIN_SIGNALING	4/480	15/8784	0.00741936	0.240326	0.229626	ENSG00000143878/ENSG00000164050/ENSG00000092841/ENSG00000101335	4
M2312	AZARE_STAT3_TARGETS	4/480	15/8784	0.00741936	0.240326	0.229626	ENSG00000143384/ENSG00000135829/ENSG00000086062/ENSG00000166741	4
M27782	REACTOME_PROTEIN_METHYLATION	4/480	15/8784	0.00741936	0.240326	0.229626	ENSG00000198668/ENSG00000140988/ENSG00000167658/ENSG00000105379	4
M39845	WP_RENINANGIOTENSINALDOSTERONE_SYSTEM_RAAS	4/480	15/8784	0.00741936	0.240326	0.229626	ENSG00000146592/ENSG00000182158/ENSG00000198668/ENSG00000159640	4
M12695	ROSS_LEUKEMIA_WITH_MLL_FUSIONS	8/480	53/8784	0.00758012	0.244274	0.233398	ENSG00000053371/ENSG00000158234/ENSG00000164111/ENSG00000106004/ENSG00000078399/ENSG00000253293/ENSG00000276644/ENSG00000182108	8
M27548	REACTOME_INFECTIOUS_DISEASE	38/480	464/8784	0.00769517	0.245686	0.234747	ENSG00000116251/ENSG00000158195/ENSG00000172380/ENSG00000265972/ENSG00000160712/ENSG00000134086/ENSG00000163636/ENSG00000138496/ENSG00000112893/ENSG00000204264/ENSG00000240065/ENSG00000027697/ENSG00000075624/ENSG00000136243/ENSG00000005249/ENSG00000104723/ENSG00000104518/ENSG00000197958/ENSG00000198382/ENSG00000067715/ENSG00000102580/ENSG00000198668/ENSG00000166710/ENSG00000041357/ENSG00000140988…	38
M15710	GOBP_GLYCOSYLATION	15/480	137/8784	0.00770213	0.245686	0.234747	ENSG00000143641/ENSG00000187605/ENSG00000115525/ENSG00000131386/ENSG00000163933/ENSG00000163389/ENSG00000119227/ENSG00000112893/ENSG00000104723/ENSG00000086062/ENSG00000110328/ENSG00000178202/ENSG00000125247/ENSG00000100417/ENSG00000102158	15
M4680	DAVICIONI_TARGETS_OF_PAX_FOXO1_FUSIONS_UP	18/480	177/8784	0.00796899	0.252915	0.241654	ENSG00000213625/ENSG00000197747/ENSG00000159176/ENSG00000143772/ENSG00000143878/ENSG00000115525/ENSG00000144476/ENSG00000179348/ENSG00000152953/ENSG00000169976/ENSG00000005249/ENSG00000091129/ENSG00000156103/ENSG00000130635/ENSG00000095794/ENSG00000166741/ENSG00000081760/ENSG00000140682	18
M13879	VANHARANTA_UTERINE_FIBROID_DN	7/480	43/8784	0.008095	0.255623	0.244242	ENSG00000144476/ENSG00000179348/ENSG00000163132/ENSG00000106004/ENSG00000133561/ENSG00000164736/ENSG00000107438	7
M9583	SANA_RESPONSE_TO_IFNG_DN	9/480	65/8784	0.00839845	0.260568	0.248966	ENSG00000143621/ENSG00000174059/ENSG00000119326/ENSG00000150687/ENSG00000110799/ENSG00000111348/ENSG00000100823/ENSG00000187720/ENSG00000126457	9
M11627	GOBP_NEGATIVE_REGULATION_OF_NOTCH_SIGNALING_PATHWAY	5/480	24/8784	0.00854185	0.260568	0.248966	ENSG00000179348/ENSG00000176907/ENSG00000164683/ENSG00000172889/ENSG00000099282	5
M1429	REACTOME_SMOOTH_MUSCLE_CONTRACTION	5/480	24/8784	0.00854185	0.260568	0.248966	ENSG00000122786/ENSG00000092841/ENSG00000198668/ENSG00000182718/ENSG00000101335	5
M15686	GOBP_POSITIVE_REGULATION_OF_T_CELL_MEDIATED_IMMUNITY	5/480	24/8784	0.00854185	0.260568	0.248966	ENSG00000204642/ENSG00000204592/ENSG00000234745/ENSG00000107485/ENSG00000166710	5
M16401	GOBP_T_CELL_APOPTOTIC_PROCESS	5/480	24/8784	0.00854185	0.260568	0.248966	ENSG00000160049/ENSG00000169242/ENSG00000153094/ENSG00000171115/ENSG00000120217	5
M2426	LOPEZ_TRANSLATION_VIA_FN1_SIGNALING	5/480	24/8784	0.00854185	0.260568	0.248966	ENSG00000143384/ENSG00000122786/ENSG00000156103/ENSG00000140350/ENSG00000125651	5
M6984	GAZDA_DIAMOND_BLACKFAN_ANEMIA_PROGENITOR_UP	5/480	24/8784	0.00854185	0.260568	0.248966	ENSG00000213625/ENSG00000143252/ENSG00000164111/ENSG00000095794/ENSG00000157379	5
M3804	TONKS_TARGETS_OF_RUNX1_RUNX1T1_FUSION_HSC_UP	14/480	126/8784	0.00869739	0.264031	0.252275	ENSG00000117122/ENSG00000162645/ENSG00000265972/ENSG00000163171/ENSG00000113140/ENSG00000106004/ENSG00000091129/ENSG00000104723/ENSG00000067082/ENSG00000095794/ENSG00000150687/ENSG00000182718/ENSG00000140465/ENSG00000140682	14
M10381	CHIARADONNA_NEOPLASTIC_TRANSFORMATION_KRAS_DN	11/480	89/8784	0.00888111	0.267028	0.255139	ENSG00000168899/ENSG00000115525/ENSG00000138771/ENSG00000130635/ENSG00000198682/ENSG00000150687/ENSG00000072609/ENSG00000109099/ENSG00000141756/ENSG00000132481/ENSG00000129657	11
M9740	TAKEDA_TARGETS_OF_NUP98_HOXA9_FUSION_8D_DN	11/480	89/8784	0.00888111	0.267028	0.255139	ENSG00000134198/ENSG00000170891/ENSG00000163734/ENSG00000071242/ENSG00000146592/ENSG00000099282/ENSG00000137491/ENSG00000196611/ENSG00000276644/ENSG00000102580/ENSG00000078596	11
M13856	GOBP_PROTEIN_FOLDING	13/480	114/8784	0.0091187	0.272866	0.260717	ENSG00000160049/ENSG00000137168/ENSG00000122642/ENSG00000155660/ENSG00000213465/ENSG00000166598/ENSG00000151835/ENSG00000102580/ENSG00000167004/ENSG00000166710/ENSG00000117899/ENSG00000185624/ENSG00000179218	13
M727	REACTOME_METABOLISM_OF_AMINO_ACIDS_AND_DERIVATIVES	20/480	207/8784	0.00926735	0.273177	0.261014	ENSG00000116251/ENSG00000137944/ENSG00000115866/ENSG00000172053/ENSG00000163636/ENSG00000131844/ENSG00000204264/ENSG00000240065/ENSG00000137106/ENSG00000197958/ENSG00000166228/ENSG00000198682/ENSG00000166741/ENSG00000041357/ENSG00000140988/ENSG00000105640/ENSG00000105755/ENSG00000108107/ENSG00000100316/ENSG00000147403	20
M15451	GOBP_POSITIVE_REGULATION_OF_CELL_DEVELOPMENT	16/480	153/8784	0.00928037	0.273177	0.261014	ENSG00000197747/ENSG00000169756/ENSG00000115694/ENSG00000164050/ENSG00000114554/ENSG00000158234/ENSG00000073803/ENSG00000157404/ENSG00000112893/ENSG00000106615/ENSG00000119714/ENSG00000159640/ENSG00000185624/ENSG00000179218/ENSG00000198959/ENSG00000184113	16
M14539	BERTUCCI_MEDULLARY_VS_DUCTAL_BREAST_CANCER_UP	14/480	127/8784	0.00930297	0.273177	0.261014	ENSG00000159023/ENSG00000162654/ENSG00000162692/ENSG00000163131/ENSG00000163389/ENSG00000163754/ENSG00000204264/ENSG00000240065/ENSG00000168394/ENSG00000107020/ENSG00000120217/ENSG00000107625/ENSG00000197142/ENSG00000125257	14
M828	MASSARWEH_TAMOXIFEN_RESISTANCE_DN	14/480	127/8784	0.00930297	0.273177	0.261014	ENSG00000115866/ENSG00000136068/ENSG00000177733/ENSG00000111907/ENSG00000106605/ENSG00000091129/ENSG00000137074/ENSG00000106780/ENSG00000130635/ENSG00000107438/ENSG00000150687/ENSG00000067715/ENSG00000187720/ENSG00000182287	14
M16673	VALK_AML_CLUSTER_16	4/480	16/8784	0.00947236	0.275575	0.263306	ENSG00000053371/ENSG00000118292/ENSG00000198382/ENSG00000276644	4
M18320	WINNEPENNINCKX_MELANOMA_METASTASIS_DN	4/480	16/8784	0.00947236	0.275575	0.263306	ENSG00000265972/ENSG00000078399/ENSG00000092964/ENSG00000157379	4
M27876	REACTOME_REGULATION_OF_EXPRESSION_OF_SLITS_AND_ROBOS	13/480	115/8784	0.00978677	0.28341	0.270792	ENSG00000116251/ENSG00000163636/ENSG00000204264/ENSG00000240065/ENSG00000197958/ENSG00000041357/ENSG00000140988/ENSG00000205937/ENSG00000108349/ENSG00000105640/ENSG00000108107/ENSG00000100316/ENSG00000147403	13
M19666	TIEN_INTESTINE_PROBIOTICS_24HR_DN	16/480	154/8784	0.00985294	0.284018	0.271372	ENSG00000142949/ENSG00000124831/ENSG00000155660/ENSG00000197958/ENSG00000107731/ENSG00000052841/ENSG00000135452/ENSG00000166598/ENSG00000167004/ENSG00000140988/ENSG00000184009/ENSG00000185624/ENSG00000167658/ENSG00000179218/ENSG00000100316/ENSG00000147403	16
M12824	SHEDDEN_LUNG_CANCER_GOOD_SURVIVAL_A4	12/480	103/8784	0.0101838	0.292214	0.279204	ENSG00000160712/ENSG00000168899/ENSG00000115525/ENSG00000204764/ENSG00000071242/ENSG00000106605/ENSG00000106780/ENSG00000111144/ENSG00000069974/ENSG00000011295/ENSG00000100417/ENSG00000189221	12
M1514	KANG_IMMORTALIZED_BY_TERT_DN	7/480	45/8784	0.0103808	0.296515	0.283313	ENSG00000197321/ENSG00000175264/ENSG00000196611/ENSG00000175899/ENSG00000109099/ENSG00000170558/ENSG00000129675	7
M1259	SASAI_RESISTANCE_TO_NEOPLASTIC_TRANSFROMATION	6/480	35/8784	0.0108267	0.302729	0.28925	ENSG00000162645/ENSG00000159176/ENSG00000115525/ENSG00000027697/ENSG00000167535/ENSG00000140682	6
M10454	MCLACHLAN_DENTAL_CARIES_UP	12/480	104/8784	0.010962	0.302729	0.28925	ENSG00000162692/ENSG00000143384/ENSG00000163131/ENSG00000112297/ENSG00000182022/ENSG00000196611/ENSG00000166741/ENSG00000111348/ENSG00000139508/ENSG00000140465/ENSG00000125810/ENSG00000180879	12
M8901	LANDIS_ERBB2_BREAST_TUMORS_324_DN	12/480	104/8784	0.010962	0.302729	0.28925	ENSG00000049239/ENSG00000174059/ENSG00000163754/ENSG00000091136/ENSG00000130635/ENSG00000198682/ENSG00000170955/ENSG00000124942/ENSG00000110799/ENSG00000109113/ENSG00000105379/ENSG00000101335	12
M986	SMIRNOV_CIRCULATING_ENDOTHELIOCYTES_IN_CANCER_UP	12/480	104/8784	0.010962	0.302729	0.28925	ENSG00000175130/ENSG00000157404/ENSG00000113140/ENSG00000027697/ENSG00000106605/ENSG00000138835/ENSG00000095794/ENSG00000150687/ENSG00000140465/ENSG00000109099/ENSG00000125810/ENSG00000160179	12
M29813	REACTOME_RESPONSE_OF_EIF2AK4_GCN2_TO_AMINO_ACID_DEFICIENCY	9/480	68/8784	0.0112129	0.302729	0.28925	ENSG00000116251/ENSG00000197958/ENSG00000140988/ENSG00000154059/ENSG00000105640/ENSG00000108107/ENSG00000100316/ENSG00000130741/ENSG00000147403	9
M19867	ALCALAY_AML_BY_NPM1_LOCALIZATION_DN	13/480	117/8784	0.0112372	0.302729	0.28925	ENSG00000116157/ENSG00000174059/ENSG00000152953/ENSG00000137628/ENSG00000112992/ENSG00000113140/ENSG00000204304/ENSG00000071242/ENSG00000172889/ENSG00000213465/ENSG00000100526/ENSG00000102317/ENSG00000078596	13
M5792	LI_AMPLIFIED_IN_LUNG_CANCER	13/480	117/8784	0.0112372	0.302729	0.28925	ENSG00000175130/ENSG00000142949/ENSG00000143384/ENSG00000104522/ENSG00000166598/ENSG00000140988/ENSG00000108846/ENSG00000108639/ENSG00000185624/ENSG00000179218/ENSG00000108107/ENSG00000102007/ENSG00000180879	13
M2437	HUANG_GATA2_TARGETS_UP	11/480	92/8784	0.0112954	0.302729	0.28925	ENSG00000265972/ENSG00000118292/ENSG00000163754/ENSG00000157404/ENSG00000204592/ENSG00000204264/ENSG00000240065/ENSG00000177105/ENSG00000166710/ENSG00000182718/ENSG00000125810	11
M12674	WANG_LMO4_TARGETS_DN	23/480	254/8784	0.0116845	0.302729	0.28925	ENSG00000116685/ENSG00000117758/ENSG00000266472/ENSG00000158716/ENSG00000143756/ENSG00000179348/ENSG00000114125/ENSG00000079257/ENSG00000137449/ENSG00000138780/ENSG00000137628/ENSG00000145730/ENSG00000234745/ENSG00000204130/ENSG00000198682/ENSG00000138190/ENSG00000052841/ENSG00000173141/ENSG00000102738/ENSG00000134864/ENSG00000166710/ENSG00000109099/ENSG00000108349	23
M2532	BOSCO_INTERFERON_INDUCED_ANTIVIRAL_MODULE	7/480	46/8784	0.0116849	0.302729	0.28925	ENSG00000162512/ENSG00000162654/ENSG00000115525/ENSG00000121858/ENSG00000137628/ENSG00000177409/ENSG00000120217	7
M27285	REACTOME_REGULATION_OF_INSULIN_LIKE_GROWTH_FACTOR_IGF_TRANSPORT_AND_UPTAKE_BY_INSULIN_LIKE_GROWTH_FACTOR_BINDING_PROTEINS_IGFBPS	7/480	46/8784	0.0116849	0.302729	0.28925	ENSG00000091136/ENSG00000150687/ENSG00000196611/ENSG00000166598/ENSG00000102580/ENSG00000185624/ENSG00000170558	7
M43628	SATOH_COLORECTAL_CANCER_MYC_DN	7/480	46/8784	0.0116849	0.302729	0.28925	ENSG00000179163/ENSG00000042445/ENSG00000187091/ENSG00000174640/ENSG00000198682/ENSG00000139508/ENSG00000100417	7
M97	BAELDE_DIABETIC_NEPHROPATHY_UP	7/480	46/8784	0.0116849	0.302729	0.28925	ENSG00000174059/ENSG00000068001/ENSG00000174640/ENSG00000107731/ENSG00000108622/ENSG00000173482/ENSG00000078596	7
M42916	GOBP_CELLULAR_RESPONSE_TO_INTERFERON_GAMMA	8/480	57/8784	0.0116895	0.302729	0.28925	ENSG00000162645/ENSG00000162654/ENSG00000136068/ENSG00000138496/ENSG00000151502/ENSG00000197879/ENSG00000170310/ENSG00000184009	8
M27	BENPORATH_MYC_TARGETS_WITH_EBOX	16/480	157/8784	0.0117403	0.302729	0.28925	ENSG00000116251/ENSG00000126088/ENSG00000134086/ENSG00000075624/ENSG00000177105/ENSG00000166483/ENSG00000135486/ENSG00000100823/ENSG00000153774/ENSG00000185324/ENSG00000170175/ENSG00000159640/ENSG00000108639/ENSG00000184009/ENSG00000102317/ENSG00000147403	16
M11911	KEGG_ABC_TRANSPORTERS	4/480	17/8784	0.0118619	0.302729	0.28925	ENSG00000168394/ENSG00000125257/ENSG00000108846/ENSG00000160179	4
M13634	GOBP_MULTIVESICULAR_BODY_SORTING_PATHWAY	4/480	17/8784	0.0118619	0.302729	0.28925	ENSG00000213625/ENSG00000076201/ENSG00000198382/ENSG00000069974	4
M14390	GOBP_CELL_FATE_DETERMINATION	4/480	17/8784	0.0118619	0.302729	0.28925	ENSG00000143384/ENSG00000179348/ENSG00000164736/ENSG00000107485	4
M15044	GOBP_RESPONSE_TO_THYROID_HORMONE	4/480	17/8784	0.0118619	0.302729	0.28925	ENSG00000163131/ENSG00000154174/ENSG00000157404/ENSG00000159640	4
M16026	VERRECCHIA_RESPONSE_TO_TGFB1_C1	4/480	17/8784	0.0118619	0.302729	0.28925	ENSG00000142798/ENSG00000143878/ENSG00000113140/ENSG00000005884	4
M16409	KYNG_ENVIRONMENTAL_STRESS_RESPONSE_NOT_BY_UV_IN_OLD	4/480	17/8784	0.0118619	0.302729	0.28925	ENSG00000143641/ENSG00000143878/ENSG00000171056/ENSG00000150687	4
M27491	REACTOME_RHO_GTPASES_ACTIVATE_IQGAPS	4/480	17/8784	0.0118619	0.302729	0.28925	ENSG00000183856/ENSG00000075624/ENSG00000198668/ENSG00000184009	4
M39748	WP_IMMUNE_RESPONSE_TO_TUBERCULOSIS	4/480	17/8784	0.0118619	0.302729	0.28925	ENSG00000204264/ENSG00000168394/ENSG00000027697/ENSG00000159110	4
M8023	MARKS_HDAC_TARGETS_UP	4/480	17/8784	0.0118619	0.302729	0.28925	ENSG00000160049/ENSG00000265972/ENSG00000153094/ENSG00000121858	4
M17856	MULLIGHAN_MLL_SIGNATURE_1_UP	21/480	226/8784	0.0118747	0.302729	0.28925	ENSG00000053371/ENSG00000179163/ENSG00000118292/ENSG00000160712/ENSG00000163171/ENSG00000151665/ENSG00000204264/ENSG00000106004/ENSG00000078399/ENSG00000253293/ENSG00000086062/ENSG00000107551/ENSG00000276644/ENSG00000198668/ENSG00000069974/ENSG00000182108/ENSG00000090863/ENSG00000108639/ENSG00000185624/ENSG00000125844/ENSG00000100417	21
M19541	REN_ALVEOLAR_RHABDOMYOSARCOMA_DN	26/480	298/8784	0.0120498	0.302729	0.28925	ENSG00000117758/ENSG00000213625/ENSG00000172380/ENSG00000197747/ENSG00000079257/ENSG00000071127/ENSG00000164111/ENSG00000145730/ENSG00000112893/ENSG00000113083/ENSG00000113657/ENSG00000051620/ENSG00000182158/ENSG00000104723/ENSG00000086062/ENSG00000130635/ENSG00000067082/ENSG00000198682/ENSG00000166741/ENSG00000182718/ENSG00000140682/ENSG00000141756/ENSG00000185624/ENSG00000142552/ENSG00000125844…	26
M12678	BOYLAN_MULTIPLE_MYELOMA_D_CLUSTER_DN	5/480	26/8784	0.012085	0.302729	0.28925	ENSG00000134198/ENSG00000159176/ENSG00000079257/ENSG00000204304/ENSG00000112297	5
M1527	MCDOWELL_ACUTE_LUNG_INJURY_UP	5/480	26/8784	0.012085	0.302729	0.28925	ENSG00000143384/ENSG00000159388/ENSG00000113083/ENSG00000067082/ENSG00000102317	5
M2025	NAKAMURA_ADIPOGENESIS_EARLY_DN	5/480	26/8784	0.012085	0.302729	0.28925	ENSG00000162692/ENSG00000113083/ENSG00000122786/ENSG00000150687/ENSG00000005884	5
M27963	GARGALOVIC_RESPONSE_TO_OXIDIZED_PHOSPHOLIPIDS_PINK_DN	5/480	26/8784	0.012085	0.302729	0.28925	ENSG00000162645/ENSG00000121858/ENSG00000118407/ENSG00000171115/ENSG00000133561	5
M11513	SARRIO_EPITHELIAL_MESENCHYMAL_TRANSITION_DN	11/480	93/8784	0.0122025	0.302729	0.28925	ENSG00000162645/ENSG00000169242/ENSG00000169231/ENSG00000131386/ENSG00000164050/ENSG00000163734/ENSG00000027697/ENSG00000122786/ENSG00000067082/ENSG00000167658/ENSG00000189221	11
M39693	WP_EBOLA_VIRUS_INFECTION_IN_HOST	9/480	69/8784	0.0122922	0.302729	0.28925	ENSG00000143878/ENSG00000136068/ENSG00000204642/ENSG00000204592/ENSG00000234745/ENSG00000075624/ENSG00000005884/ENSG00000108622/ENSG00000184009	9
M9948	KIM_WT1_TARGETS_8HR_DN	9/480	69/8784	0.0122922	0.302729	0.28925	ENSG00000144476/ENSG00000113083/ENSG00000137210/ENSG00000122786/ENSG00000107223/ENSG00000166741/ENSG00000139187/ENSG00000140350/ENSG00000147403	9
M10354	GOBP_RESPIRATORY_GASEOUS_EXCHANGE_BY_RESPIRATORY_SYSTEM	6/480	36/8784	0.0124091	0.302729	0.28925	ENSG00000135940/ENSG00000163075/ENSG00000112893/ENSG00000106004/ENSG00000276644/ENSG00000171298	6
M13763	RADAEVA_RESPONSE_TO_IFNA1_UP	6/480	36/8784	0.0124091	0.302729	0.28925	ENSG00000053371/ENSG00000162692/ENSG00000121858/ENSG00000204642/ENSG00000204592/ENSG00000179218	6
M27439	REACTOME_HEDGEHOG_LIGAND_BIOGENESIS	6/480	36/8784	0.0124091	0.302729	0.28925	ENSG00000163636/ENSG00000204264/ENSG00000240065/ENSG00000135506/ENSG00000041357/ENSG00000185624	6
M27686	REACTOME_EUKARYOTIC_TRANSLATION_INITIATION	10/480	81/8784	0.0124095	0.302729	0.28925	ENSG00000116251/ENSG00000197958/ENSG00000175390/ENSG00000111361/ENSG00000140988/ENSG00000105640/ENSG00000108107/ENSG00000100316/ENSG00000130741/ENSG00000147403	10
M39736	WP_PI3KAKT_SIGNALING_PATHWAY	16/480	158/8784	0.012429	0.302729	0.28925	ENSG00000172380/ENSG00000143384/ENSG00000160712/ENSG00000169242/ENSG00000169231/ENSG00000153094/ENSG00000157404/ENSG00000146592/ENSG00000091136/ENSG00000182158/ENSG00000106615/ENSG00000160447/ENSG00000110799/ENSG00000166598/ENSG00000005884/ENSG00000159110	16
M11350	KYNG_DNA_DAMAGE_DN	13/480	119/8784	0.0128493	0.310557	0.29673	ENSG00000143641/ENSG00000143878/ENSG00000169756/ENSG00000114850/ENSG00000113083/ENSG00000027697/ENSG00000104213/ENSG00000150687/ENSG00000166741/ENSG00000139684/ENSG00000159640/ENSG00000126457/ENSG00000080839	13
M1851	QI_PLASMACYTOMA_UP	13/480	119/8784	0.0128493	0.310557	0.29673	ENSG00000162645/ENSG00000163171/ENSG00000081320/ENSG00000124831/ENSG00000071127/ENSG00000157404/ENSG00000204264/ENSG00000240065/ENSG00000027697/ENSG00000107551/ENSG00000111348/ENSG00000198959/ENSG00000205542	13
M13068	GOBP_ACTIN_FILAMENT_ORGANIZATION	22/480	242/8784	0.0129171	0.311001	0.297154	ENSG00000158195/ENSG00000175130/ENSG00000197747/ENSG00000143878/ENSG00000163171/ENSG00000168309/ENSG00000071127/ENSG00000138771/ENSG00000154556/ENSG00000113657/ENSG00000198087/ENSG00000122786/ENSG00000197321/ENSG00000107438/ENSG00000177105/ENSG00000052841/ENSG00000166598/ENSG00000197879/ENSG00000184009/ENSG00000167306/ENSG00000205542/ENSG00000158352	22
M18168	CASTELLANO_NRAS_TARGETS_UP	7/480	47/8784	0.0131034	0.314177	0.300188	ENSG00000162645/ENSG00000234745/ENSG00000204264/ENSG00000168394/ENSG00000112297/ENSG00000169740/ENSG00000166710	7
M11615	CHANDRAN_METASTASIS_DN	16/480	159/8784	0.013149	0.314177	0.300188	ENSG00000179163/ENSG00000116157/ENSG00000134198/ENSG00000162733/ENSG00000159388/ENSG00000168309/ENSG00000154556/ENSG00000067082/ENSG00000107551/ENSG00000099282/ENSG00000166086/ENSG00000166710/ENSG00000187720/ENSG00000161920/ENSG00000109113/ENSG00000167925	16
M17466	SANA_TNF_SIGNALING_UP	9/480	70/8784	0.013447	0.318873	0.304675	ENSG00000162692/ENSG00000143878/ENSG00000144476/ENSG00000163734/ENSG00000137628/ENSG00000204592/ENSG00000234745/ENSG00000177409/ENSG00000104213	9
M2222	ACOSTA_PROLIFERATION_INDEPENDENT_MYC_TARGETS_DN	9/480	70/8784	0.013447	0.318873	0.304675	ENSG00000143384/ENSG00000164683/ENSG00000067082/ENSG00000095794/ENSG00000177105/ENSG00000137491/ENSG00000126561/ENSG00000129657/ENSG00000125651	9
M15640	GOBP_CELL_SUBSTRATE_ADHESION	18/480	187/8784	0.0136446	0.322342	0.30799	ENSG00000162692/ENSG00000197747/ENSG00000169242/ENSG00000169231/ENSG00000174059/ENSG00000169756/ENSG00000153094/ENSG00000168309/ENSG00000091136/ENSG00000104522/ENSG00000106780/ENSG00000213465/ENSG00000166086/ENSG00000110799/ENSG00000005884/ENSG00000184009/ENSG00000185624/ENSG00000179218	18
M8646	BOYLAN_MULTIPLE_MYELOMA_C_D_DN	13/480	120/8784	0.0137194	0.322894	0.308517	ENSG00000162692/ENSG00000134198/ENSG00000143878/ENSG00000157404/ENSG00000204592/ENSG00000171115/ENSG00000133574/ENSG00000106780/ENSG00000175264/ENSG00000167535/ENSG00000182718/ENSG00000170558/ENSG00000184164	13
M3837	WEST_ADRENOCORTICAL_TUMOR_DN	26/480	302/8784	0.0141262	0.327314	0.312741	ENSG00000053371/ENSG00000178922/ENSG00000159176/ENSG00000159388/ENSG00000174059/ENSG00000143878/ENSG00000174640/ENSG00000121858/ENSG00000154556/ENSG00000111907/ENSG00000106004/ENSG00000122642/ENSG00000122786/ENSG00000104518/ENSG00000067082/ENSG00000095794/ENSG00000124942/ENSG00000166086/ENSG00000157379/ENSG00000011295/ENSG00000184009/ENSG00000170558/ENSG00000160179/ENSG00000169093/ENSG00000078596…	26
M2386	GILDEA_METASTASIS	5/480	27/8784	0.0141824	0.327314	0.312741	ENSG00000168899/ENSG00000113140/ENSG00000170955/ENSG00000111348/ENSG00000101335	5
M500	VANTVEER_BREAST_CANCER_METASTASIS_UP	5/480	27/8784	0.0141824	0.327314	0.312741	ENSG00000159388/ENSG00000152953/ENSG00000113719/ENSG00000155660/ENSG00000050426	5
M39719	WP_FOCAL_ADHESION_PI3KAKTMTORSIGNALING_PATHWAY	15/480	147/8784	0.014267	0.327314	0.312741	ENSG00000172380/ENSG00000160712/ENSG00000169242/ENSG00000169231/ENSG00000157404/ENSG00000146592/ENSG00000091136/ENSG00000182158/ENSG00000106615/ENSG00000130635/ENSG00000110799/ENSG00000166598/ENSG00000005884/ENSG00000124440/ENSG00000159110	15
M6100	SENESE_HDAC1_TARGETS_DN	15/480	147/8784	0.014267	0.327314	0.312741	ENSG00000162512/ENSG00000197747/ENSG00000032389/ENSG00000163171/ENSG00000124831/ENSG00000170891/ENSG00000113719/ENSG00000160991/ENSG00000130635/ENSG00000107551/ENSG00000124942/ENSG00000139370/ENSG00000108846/ENSG00000157637/ENSG00000101335	15
M1060	REACTOME_CYTOKINE_SIGNALING_IN_IMMUNE_SYSTEM	30/480	362/8784	0.0144994	0.327314	0.312741	ENSG00000186827/ENSG00000162645/ENSG00000162654/ENSG00000162692/ENSG00000143384/ENSG00000160712/ENSG00000153094/ENSG00000076201/ENSG00000136068/ENSG00000163636/ENSG00000114125/ENSG00000204642/ENSG00000204592/ENSG00000234745/ENSG00000204264/ENSG00000240065/ENSG00000027697/ENSG00000071242/ENSG00000136243/ENSG00000104518/ENSG00000107485/ENSG00000196611/ENSG00000166598/ENSG00000166710/ENSG00000182718…	30
M2230	BHAT_ESR1_TARGETS_NOT_VIA_AKT1_UP	12/480	108/8784	0.0145424	0.327314	0.312741	ENSG00000120942/ENSG00000136068/ENSG00000111907/ENSG00000086062/ENSG00000197321/ENSG00000150687/ENSG00000110799/ENSG00000119714/ENSG00000198933/ENSG00000132481/ENSG00000198959/ENSG00000128274	12
M11367	MAHADEVAN_IMATINIB_RESISTANCE_DN	3/480	10/8784	0.0145843	0.327314	0.312741	ENSG00000162692/ENSG00000157404/ENSG00000160179	3
M12263	GOBP_PROXIMAL_DISTAL_PATTERN_FORMATION	3/480	10/8784	0.0145843	0.327314	0.312741	ENSG00000204304/ENSG00000078399/ENSG00000253293	3
M169	PID_INTEGRIN2_PATHWAY	3/480	10/8784	0.0145843	0.327314	0.312741	ENSG00000162692/ENSG00000166086/ENSG00000108622	3
M18615	KEGG_ALLOGRAFT_REJECTION	3/480	10/8784	0.0145843	0.327314	0.312741	ENSG00000204642/ENSG00000204592/ENSG00000234745	3
M19437	ALONSO_METASTASIS_NEURAL_UP	3/480	10/8784	0.0145843	0.327314	0.312741	ENSG00000197747/ENSG00000157404/ENSG00000109099	3
M22672	GOBP_REGULATION_OF_PLASMINOGEN_ACTIVATION	3/480	10/8784	0.0145843	0.327314	0.312741	ENSG00000197747/ENSG00000107020/ENSG00000182718	3
M6222	GRABARCZYK_BCL11B_TARGETS_UP	7/480	48/8784	0.0146415	0.327427	0.312849	ENSG00000121858/ENSG00000112297/ENSG00000005249/ENSG00000124942/ENSG00000069974/ENSG00000182718/ENSG00000109099	7
M38981	MANNE_COVID19_COMBINED_COHORT_VS_HEALTHY_DONOR_PLATELETS_DN	12/480	109/8784	0.0155625	0.345463	0.330081	ENSG00000174059/ENSG00000136068/ENSG00000168309/ENSG00000169744/ENSG00000113657/ENSG00000046889/ENSG00000277494/ENSG00000107731/ENSG00000175899/ENSG00000276644/ENSG00000103512/ENSG00000159640	12
M6564	HAHTOLA_MYCOSIS_FUNGOIDES_SKIN_UP	13/480	122/8784	0.0155947	0.345463	0.330081	ENSG00000162692/ENSG00000265972/ENSG00000169744/ENSG00000037749/ENSG00000182158/ENSG00000155660/ENSG00000135486/ENSG00000100823/ENSG00000198668/ENSG00000160633/ENSG00000105755/ENSG00000184113/ENSG00000078596	13
M2574	LIM_MAMMARY_STEM_CELL_DN	21/480	232/8784	0.0156129	0.345463	0.330081	ENSG00000116251/ENSG00000159023/ENSG00000142949/ENSG00000266472/ENSG00000187118/ENSG00000154556/ENSG00000131844/ENSG00000204264/ENSG00000197448/ENSG00000129422/ENSG00000067082/ENSG00000107485/ENSG00000111261/ENSG00000177981/ENSG00000135506/ENSG00000139508/ENSG00000170310/ENSG00000161395/ENSG00000126561/ENSG00000167306/ENSG00000198959	21
M39495	WP_CYTOPLASMIC_RIBOSOMAL_PROTEINS	8/480	60/8784	0.0157061	0.346306	0.330887	ENSG00000116251/ENSG00000071242/ENSG00000197958/ENSG00000140988/ENSG00000105640/ENSG00000108107/ENSG00000100316/ENSG00000147403	8
M10702	JAEGER_METASTASIS_DN	10/480	84/8784	0.0157842	0.346811	0.33137	ENSG00000265972/ENSG00000157404/ENSG00000112297/ENSG00000111907/ENSG00000091129/ENSG00000107485/ENSG00000124942/ENSG00000108846/ENSG00000102007/ENSG00000078596	10
M10617	GOBP_INFLAMMATORY_RESPONSE	27/480	320/8784	0.0159936	0.347743	0.33226	ENSG00000186827/ENSG00000142798/ENSG00000162692/ENSG00000134198/ENSG00000160712/ENSG00000135829/ENSG00000068001/ENSG00000079257/ENSG00000157404/ENSG00000163734/ENSG00000177733/ENSG00000204592/ENSG00000147316/ENSG00000104518/ENSG00000107020/ENSG00000086062/ENSG00000107485/ENSG00000107798/ENSG00000175264/ENSG00000166086/ENSG00000139187/ENSG00000175899/ENSG00000119714/ENSG00000205502/ENSG00000159640…	27
M1723	LEIN_CEREBELLUM_MARKERS	6/480	38/8784	0.016048	0.347743	0.33226	ENSG00000049239/ENSG00000168309/ENSG00000157404/ENSG00000046889/ENSG00000102580/ENSG00000173482	6
M4737	VERRECCHIA_EARLY_RESPONSE_TO_TGFB1	6/480	38/8784	0.016048	0.347743	0.33226	ENSG00000142798/ENSG00000175130/ENSG00000143878/ENSG00000113140/ENSG00000177105/ENSG00000005884	6
M5929	CROONQUIST_STROMAL_STIMULATION_UP	6/480	38/8784	0.016048	0.347743	0.33226	ENSG00000163734/ENSG00000113083/ENSG00000113140/ENSG00000166741/ENSG00000198959/ENSG00000205542	6
M16434	GOBP_PROTEIN_O_LINKED_GLYCOSYLATION	7/480	49/8784	0.0163041	0.352079	0.336403	ENSG00000143641/ENSG00000187605/ENSG00000131386/ENSG00000163389/ENSG00000110328/ENSG00000178202/ENSG00000125247	7
M15303	REACTOME_APOPTOSIS	12/480	110/8784	0.016636	0.357175	0.341272	ENSG00000160049/ENSG00000153094/ENSG00000163636/ENSG00000121858/ENSG00000204264/ENSG00000240065/ENSG00000104518/ENSG00000107731/ENSG00000088808/ENSG00000041357/ENSG00000128245/ENSG00000102010	12
M1936	MEISSNER_NPC_HCP_WITH_H3_UNMETHYLATED	18/480	191/8784	0.0166538	0.357175	0.341272	ENSG00000116157/ENSG00000134198/ENSG00000168899/ENSG00000187091/ENSG00000174640/ENSG00000138771/ENSG00000173281/ENSG00000171056/ENSG00000104518/ENSG00000170955/ENSG00000171714/ENSG00000111261/ENSG00000100490/ENSG00000102934/ENSG00000126561/ENSG00000132481/ENSG00000124440/ENSG00000184113	18
M5884	NABA_CORE_MATRISOME	10/480	85/8784	0.0170479	0.364385	0.348161	ENSG00000117122/ENSG00000142798/ENSG00000169231/ENSG00000113140/ENSG00000037749/ENSG00000091136/ENSG00000130635/ENSG00000110799/ENSG00000187720/ENSG00000184164	10
M3008	NABA_ECM_GLYCOPROTEINS	8/480	61/8784	0.0172434	0.366072	0.349773	ENSG00000117122/ENSG00000169231/ENSG00000113140/ENSG00000037749/ENSG00000091136/ENSG00000110799/ENSG00000187720/ENSG00000184164	8
M41835	REACTOME_SENSORY_PERCEPTION	8/480	61/8784	0.0172434	0.366072	0.349773	ENSG00000142798/ENSG00000162512/ENSG00000042445/ENSG00000075624/ENSG00000277494/ENSG00000198668/ENSG00000197879/ENSG00000184009	8
M8582	RUTELLA_RESPONSE_TO_CSF2RB_AND_IL4_DN	18/480	192/8784	0.0174812	0.369872	0.353403	ENSG00000116251/ENSG00000213625/ENSG00000143384/ENSG00000081320/ENSG00000163734/ENSG00000164111/ENSG00000113140/ENSG00000204592/ENSG00000198087/ENSG00000051620/ENSG00000182022/ENSG00000135486/ENSG00000111144/ENSG00000140350/ENSG00000108846/ENSG00000108622/ENSG00000108107/ENSG00000129675	18
M11179	GOBP_BONE_CELL_DEVELOPMENT	4/480	19/8784	0.0177202	0.36998	0.353507	ENSG00000158195/ENSG00000157404/ENSG00000119714/ENSG00000182718	4
M11519	AMIT_SERUM_RESPONSE_40_MCF10A	4/480	19/8784	0.0177202	0.36998	0.353507	ENSG00000143384/ENSG00000163734/ENSG00000067082/ENSG00000166483	4
M15411	BARIS_THYROID_CANCER_DN	6/480	39/8784	0.0181181	0.36998	0.353507	ENSG00000121858/ENSG00000160447/ENSG00000107485/ENSG00000090863/ENSG00000108846/ENSG00000130985	6
M34010	BLANCO_MELO_COVID19_SARS_COV_2_INFECTION_A594_CELLS_UP	6/480	39/8784	0.0181181	0.36998	0.353507	ENSG00000162654/ENSG00000145911/ENSG00000112297/ENSG00000071242/ENSG00000196611/ENSG00000166750	6
M2121	VERHAAK_GLIOBLASTOMA_CLASSICAL	11/480	99/8784	0.0188569	0.36998	0.353507	ENSG00000132688/ENSG00000164111/ENSG00000120318/ENSG00000146592/ENSG00000197448/ENSG00000198668/ENSG00000090863/ENSG00000179314/ENSG00000109099/ENSG00000170558/ENSG00000278129	11
M4235	GRAHAM_CML_DIVIDING_VS_NORMAL_QUIESCENT_DN	8/480	62/8784	0.0188859	0.36998	0.353507	ENSG00000162645/ENSG00000121858/ENSG00000163734/ENSG00000164111/ENSG00000197321/ENSG00000095794/ENSG00000135452/ENSG00000140682	8
M8493	BASSO_CD40_SIGNALING_UP	8/480	62/8784	0.0188859	0.36998	0.353507	ENSG00000145685/ENSG00000204642/ENSG00000168394/ENSG00000166598/ENSG00000069974/ENSG00000126561/ENSG00000108639/ENSG00000205542	8
M9556	BANDRES_RESPONSE_TO_CARMUSTIN_MGMT_48HR_DN	8/480	62/8784	0.0188859	0.36998	0.353507	ENSG00000154556/ENSG00000204304/ENSG00000166228/ENSG00000151746/ENSG00000005884/ENSG00000125651/ENSG00000128245/ENSG00000169093	8
M12294	KEGG_VIRAL_MYOCARDITIS	5/480	29/8784	0.0190803	0.36998	0.353507	ENSG00000204642/ENSG00000204592/ENSG00000234745/ENSG00000075624/ENSG00000184009	5
M16376	KEGG_ARRHYTHMOGENIC_RIGHT_VENTRICULAR_CARDIOMYOPATHY_ARVC	5/480	29/8784	0.0190803	0.36998	0.353507	ENSG00000075624/ENSG00000167535/ENSG00000005884/ENSG00000184009/ENSG00000170558	5
M39462	WP_ARRHYTHMOGENIC_RIGHT_VENTRICULAR_CARDIOMYOPATHY	5/480	29/8784	0.0190803	0.36998	0.353507	ENSG00000075624/ENSG00000167535/ENSG00000005884/ENSG00000184009/ENSG00000170558	5
M39508	WP_TYROBP_CAUSAL_NETWORK_IN_MICROGLIA	5/480	29/8784	0.0190803	0.36998	0.353507	ENSG00000170891/ENSG00000145685/ENSG00000182158/ENSG00000125257/ENSG00000126561	5
M6679	BEGUM_TARGETS_OF_PAX3_FOXO1_FUSION_DN	5/480	29/8784	0.0190803	0.36998	0.353507	ENSG00000136068/ENSG00000157404/ENSG00000111907/ENSG00000130635/ENSG00000005884	5
M16867	MULLIGHAN_MLL_SIGNATURE_2_DN	16/480	166/8784	0.0191436	0.36998	0.353507	ENSG00000186827/ENSG00000174059/ENSG00000068001/ENSG00000170891/ENSG00000152953/ENSG00000164056/ENSG00000145685/ENSG00000113140/ENSG00000071242/ENSG00000172889/ENSG00000111261/ENSG00000135486/ENSG00000125257/ENSG00000140682/ENSG00000126561/ENSG00000078596	16
M10076	GOBP_POSITIVE_REGULATION_OF_PROTEIN_MATURATION	3/480	11/8784	0.0192526	0.36998	0.353507	ENSG00000197747/ENSG00000107020/ENSG00000182718	3
M10225	GOBP_NEGATIVE_REGULATION_OF_TRANSCRIPTION_REGULATORY_REGION_DNA_BINDING	3/480	11/8784	0.0192526	0.36998	0.353507	ENSG00000163132/ENSG00000164683/ENSG00000205542	3
M10801	GOBP_REGULATION_OF_MEIOTIC_NUCLEAR_DIVISION	3/480	11/8784	0.0192526	0.36998	0.353507	ENSG00000163132/ENSG00000071242/ENSG00000179218	3
M1193	HERNANDEZ_MITOTIC_ARREST_BY_DOCETAXEL_2_DN	3/480	11/8784	0.0192526	0.36998	0.353507	ENSG00000164056/ENSG00000172889/ENSG00000175899	3
M13519	KEGG_GRAFT_VERSUS_HOST_DISEASE	3/480	11/8784	0.0192526	0.36998	0.353507	ENSG00000204642/ENSG00000204592/ENSG00000234745	3
M13647	GOBP_BILE_ACID_AND_BILE_SALT_TRANSPORT	3/480	11/8784	0.0192526	0.36998	0.353507	ENSG00000137491/ENSG00000125257/ENSG00000108846	3
M1403	PARK_HSC_VS_MULTIPOTENT_PROGENITORS_DN	3/480	11/8784	0.0192526	0.36998	0.353507	ENSG00000078399/ENSG00000111348/ENSG00000198668	3
M16713	DIRMEIER_LMP1_RESPONSE_LATE_DN	3/480	11/8784	0.0192526	0.36998	0.353507	ENSG00000265972/ENSG00000240065/ENSG00000111348	3
M19193	REACTOME_GLYCOGEN_BREAKDOWN_GLYCOGENOLYSIS	3/480	11/8784	0.0192526	0.36998	0.353507	ENSG00000163754/ENSG00000198668/ENSG00000171298	3
M1962	MIKKELSEN_MEF_ICP_WITH_H3K4ME3_AND_H3K27ME3	3/480	11/8784	0.0192526	0.36998	0.353507	ENSG00000167535/ENSG00000067715/ENSG00000151835	3
M2318	KASLER_HDAC7_TARGETS_1_DN	3/480	11/8784	0.0192526	0.36998	0.353507	ENSG00000265972/ENSG00000011295/ENSG00000100417	3
M24362	GOBP_THYMOCYTE_APOPTOTIC_PROCESS	3/480	11/8784	0.0192526	0.36998	0.353507	ENSG00000160049/ENSG00000169242/ENSG00000153094	3
M25046	GOBP_POSITIVE_REGULATION_OF_AMYLOID_BETA_FORMATION	3/480	11/8784	0.0192526	0.36998	0.353507	ENSG00000169242/ENSG00000027697/ENSG00000160179	3
M27493	REACTOME_RHO_GTPASES_ACTIVATE_ROCKS	3/480	11/8784	0.0192526	0.36998	0.353507	ENSG00000143878/ENSG00000092841/ENSG00000101335	3
M7581	NAKAMURA_CANCER_MICROENVIRONMENT_UP	3/480	11/8784	0.0192526	0.36998	0.353507	ENSG00000143878/ENSG00000275896/ENSG00000277494	3
M8245	REACTOME_CRMPS_IN_SEMA3A_SIGNALING	3/480	11/8784	0.0192526	0.36998	0.353507	ENSG00000114554/ENSG00000113657/ENSG00000092964	3
M24772	GOBP_SUPRAMOLECULAR_FIBER_ORGANIZATION	32/480	401/8784	0.0194734	0.373081	0.35647	ENSG00000158195/ENSG00000175130/ENSG00000197747/ENSG00000162733/ENSG00000159176/ENSG00000143878/ENSG00000163171/ENSG00000168309/ENSG00000071127/ENSG00000138771/ENSG00000138698/ENSG00000154556/ENSG00000113083/ENSG00000113657/ENSG00000198087/ENSG00000122786/ENSG00000130635/ENSG00000197321/ENSG00000107438/ENSG00000177105/ENSG00000052841/ENSG00000213465/ENSG00000166598/ENSG00000166710/ENSG00000187720…	32
M15896	MARTINEZ_RB1_AND_TP53_TARGETS_UP	29/480	356/8784	0.0198447	0.37904	0.362164	ENSG00000179163/ENSG00000142949/ENSG00000117862/ENSG00000162645/ENSG00000265972/ENSG00000118292/ENSG00000197747/ENSG00000169756/ENSG00000079257/ENSG00000153006/ENSG00000113657/ENSG00000204592/ENSG00000234745/ENSG00000075624/ENSG00000078399/ENSG00000176907/ENSG00000107020/ENSG00000107798/ENSG00000166483/ENSG00000175264/ENSG00000135506/ENSG00000253719/ENSG00000174032/ENSG00000139684/ENSG00000166710…	29
M4198	GOBP_REGULATION_OF_BINDING	19/480	209/8784	0.0199825	0.380119	0.363195	ENSG00000159023/ENSG00000142949/ENSG00000197747/ENSG00000132688/ENSG00000135829/ENSG00000138496/ENSG00000163132/ENSG00000113083/ENSG00000075624/ENSG00000164683/ENSG00000107223/ENSG00000107485/ENSG00000198668/ENSG00000166710/ENSG00000182718/ENSG00000159640/ENSG00000125651/ENSG00000184113/ENSG00000205542	19
M14001	GOBP_REGULATION_OF_NOTCH_SIGNALING_PATHWAY	7/480	51/8784	0.0200222	0.380119	0.363195	ENSG00000163389/ENSG00000179348/ENSG00000157404/ENSG00000176907/ENSG00000164683/ENSG00000172889/ENSG00000099282	7
M12353	FONTAINE_PAPILLARY_THYROID_CARCINOMA_UP	6/480	40/8784	0.020364	0.384898	0.367761	ENSG00000197747/ENSG00000143621/ENSG00000168309/ENSG00000071242/ENSG00000107438/ENSG00000108846	6
M15540	GOBP_CELL_CELL_JUNCTION_ASSEMBLY	9/480	75/8784	0.0204577	0.384898	0.367761	ENSG00000071127/ENSG00000075624/ENSG00000213465/ENSG00000166086/ENSG00000197879/ENSG00000159640/ENSG00000184009/ENSG00000170558/ENSG00000184113	9
M1949	MEISSNER_NPC_HCP_WITH_H3K4ME2_AND_H3K27ME3	9/480	75/8784	0.0204577	0.384898	0.367761	ENSG00000179862/ENSG00000182118/ENSG00000179348/ENSG00000124772/ENSG00000124942/ENSG00000176438/ENSG00000005884/ENSG00000160179/ENSG00000128274	9
M17572	SMID_BREAST_CANCER_LUMINAL_B_DN	20/480	224/8784	0.0205954	0.385967	0.368783	ENSG00000186827/ENSG00000117122/ENSG00000162692/ENSG00000132688/ENSG00000187605/ENSG00000168309/ENSG00000170891/ENSG00000157404/ENSG00000168394/ENSG00000112297/ENSG00000106004/ENSG00000078399/ENSG00000122786/ENSG00000067082/ENSG00000198682/ENSG00000196611/ENSG00000166741/ENSG00000125257/ENSG00000108622/ENSG00000078596	20
M39746	WP_THERMOGENESIS	8/480	63/8784	0.0206373	0.385967	0.368783	ENSG00000071242/ENSG00000075624/ENSG00000146592/ENSG00000182158/ENSG00000106615/ENSG00000197142/ENSG00000066117/ENSG00000184009	8
M8445	KIM_MYC_AMPLIFICATION_TARGETS_UP	13/480	127/8784	0.0211358	0.388717	0.37141	ENSG00000179862/ENSG00000182118/ENSG00000143878/ENSG00000136237/ENSG00000091136/ENSG00000119326/ENSG00000197958/ENSG00000165716/ENSG00000151835/ENSG00000276644/ENSG00000108846/ENSG00000105640/ENSG00000129675	13
M11654	LIEN_BREAST_CARCINOMA_METAPLASTIC	4/480	20/8784	0.0212174	0.388717	0.37141	ENSG00000163132/ENSG00000113140/ENSG00000156103/ENSG00000185624	4
M1516	HU_GENOTOXIN_ACTION_DIRECT_VS_INDIRECT_4HR	4/480	20/8784	0.0212174	0.388717	0.37141	ENSG00000143384/ENSG00000075624/ENSG00000110799/ENSG00000108622	4
M15196	TIEN_INTESTINE_PROBIOTICS_2HR_UP	4/480	20/8784	0.0212174	0.388717	0.37141	ENSG00000124831/ENSG00000166710/ENSG00000140350/ENSG00000140465	4
M15266	GOBP_CARDIAC_EPITHELIAL_TO_MESENCHYMAL_TRANSITION	4/480	20/8784	0.0212174	0.388717	0.37141	ENSG00000169242/ENSG00000163132/ENSG00000164056/ENSG00000164683	4
M39363	WP_TYPE_II_INTERFERON_SIGNALING_IFNG	4/480	20/8784	0.0212174	0.388717	0.37141	ENSG00000234745/ENSG00000240065/ENSG00000168394/ENSG00000027697	4
M9326	VALK_AML_CLUSTER_9	4/480	20/8784	0.0212174	0.388717	0.37141	ENSG00000113140/ENSG00000071242/ENSG00000198682/ENSG00000173482	4
M8519	DAVICIONI_MOLECULAR_ARMS_VS_ERMS_DN	12/480	114/8784	0.0214951	0.392661	0.375178	ENSG00000117122/ENSG00000118292/ENSG00000143641/ENSG00000253293/ENSG00000104213/ENSG00000164683/ENSG00000104522/ENSG00000177105/ENSG00000109099/ENSG00000124440/ENSG00000125844/ENSG00000078596	12
M14514	GOBP_MEGAKARYOCYTE_DIFFERENTIATION	5/480	30/8784	0.021899	0.397727	0.380018	ENSG00000158195/ENSG00000179348/ENSG00000157404/ENSG00000113083/ENSG00000126457	5
M3694	LIN_MELANOMA_COPY_NUMBER_DN	5/480	30/8784	0.021899	0.397727	0.380018	ENSG00000067082/ENSG00000198682/ENSG00000139684/ENSG00000167004/ENSG00000166710	5
M19170	MULLIGHAN_NPM1_MUTATED_SIGNATURE_1_UP	15/480	155/8784	0.0221223	0.399558	0.381768	ENSG00000213625/ENSG00000265972/ENSG00000143756/ENSG00000169756/ENSG00000133835/ENSG00000037749/ENSG00000106004/ENSG00000078399/ENSG00000253293/ENSG00000137074/ENSG00000196199/ENSG00000139508/ENSG00000088387/ENSG00000197879/ENSG00000134590	15
M12739	GOBP_REGULATION_OF_NEURON_DIFFERENTIATION	9/480	76/8784	0.022127	0.399558	0.381768	ENSG00000179348/ENSG00000073803/ENSG00000091129/ENSG00000092964/ENSG00000164683/ENSG00000166710/ENSG00000154059/ENSG00000179218/ENSG00000128245	9
M11839	GOBP_AMEBOIDAL_TYPE_CELL_MIGRATION	22/480	255/8784	0.0223393	0.401695	0.38381	ENSG00000158195/ENSG00000169242/ENSG00000162733/ENSG00000143878/ENSG00000076201/ENSG00000068001/ENSG00000179348/ENSG00000157404/ENSG00000113140/ENSG00000164736/ENSG00000104522/ENSG00000160447/ENSG00000107485/ENSG00000107438/ENSG00000111348/ENSG00000176435/ENSG00000126561/ENSG00000005884/ENSG00000173482/ENSG00000170558/ENSG00000179218/ENSG00000205542	22
M29556	REACTOME_EUKARYOTIC_TRANSLATION_ELONGATION	8/480	64/8784	0.022501	0.401695	0.38381	ENSG00000116251/ENSG00000197958/ENSG00000140988/ENSG00000167658/ENSG00000105640/ENSG00000108107/ENSG00000100316/ENSG00000147403	8
M3015	HUANG_DASATINIB_SENSITIVITY_UP	8/480	64/8784	0.022501	0.401695	0.38381	ENSG00000172380/ENSG00000163171/ENSG00000204264/ENSG00000240065/ENSG00000177409/ENSG00000122786/ENSG00000130635/ENSG00000166741	8
M8565	GARGALOVIC_RESPONSE_TO_OXIDIZED_PHOSPHOLIPIDS_GREY_DN	8/480	64/8784	0.022501	0.401695	0.38381	ENSG00000158716/ENSG00000144476/ENSG00000180611/ENSG00000154556/ENSG00000136237/ENSG00000106004/ENSG00000176907/ENSG00000235387	8
M1278	MCLACHLAN_DENTAL_CARIES_DN	6/480	41/8784	0.0227915	0.404582	0.386568	ENSG00000157404/ENSG00000154556/ENSG00000124942/ENSG00000067715/ENSG00000138604/ENSG00000078596	6
M973	REACTOME_INTERFERON_ALPHA_BETA_SIGNALING	6/480	41/8784	0.0227915	0.404582	0.386568	ENSG00000162645/ENSG00000204642/ENSG00000204592/ENSG00000234745/ENSG00000204264/ENSG00000159110	6
M42503	FOROUTAN_PRODRANK_TGFB_EMT_UP	14/480	142/8784	0.0229808	0.406793	0.388681	ENSG00000117122/ENSG00000144476/ENSG00000174640/ENSG00000113083/ENSG00000113140/ENSG00000122786/ENSG00000130635/ENSG00000196611/ENSG00000151835/ENSG00000140682/ENSG00000170558/ENSG00000101335/ENSG00000198959/ENSG00000182287	14
M2213	WIERENGA_STAT5A_TARGETS_DN	11/480	102/8784	0.0230497	0.406866	0.388751	ENSG00000143772/ENSG00000119862/ENSG00000145014/ENSG00000145685/ENSG00000120318/ENSG00000107438/ENSG00000166086/ENSG00000110799/ENSG00000111261/ENSG00000125810/ENSG00000184113	11
M19432	MCBRYAN_PUBERTAL_BREAST_4_5WK_UP	13/480	129/8784	0.0237224	0.416306	0.397771	ENSG00000116251/ENSG00000175130/ENSG00000174640/ENSG00000138771/ENSG00000113657/ENSG00000051620/ENSG00000122786/ENSG00000164683/ENSG00000107485/ENSG00000110799/ENSG00000111261/ENSG00000108846/ENSG00000198959	13
M567	REACTOME_SRP_DEPENDENT_COTRANSLATIONAL_PROTEIN_TARGETING_TO_MEMBRANE	9/480	77/8784	0.0238919	0.416306	0.397771	ENSG00000116251/ENSG00000114850/ENSG00000197958/ENSG00000140988/ENSG00000105640/ENSG00000108107/ENSG00000100316/ENSG00000180879/ENSG00000147403	9
M2001	WU_CELL_MIGRATION	12/480	116/8784	0.0242861	0.416306	0.397771	ENSG00000265972/ENSG00000164308/ENSG00000112297/ENSG00000129422/ENSG00000107485/ENSG00000182022/ENSG00000166741/ENSG00000111348/ENSG00000151835/ENSG00000198959/ENSG00000087842/ENSG00000189221	12
M10485	GOBP_TOLERANCE_INDUCTION	3/480	12/8784	0.024648	0.416306	0.397771	ENSG00000204592/ENSG00000234745/ENSG00000120217	3
M11748	GOBP_PYRIMIDINE_NUCLEOBASE_METABOLIC_PROCESS	3/480	12/8784	0.024648	0.416306	0.397771	ENSG00000162368/ENSG00000113657/ENSG00000092964	3
M1423	ABBUD_LIF_SIGNALING_1_DN	3/480	12/8784	0.024648	0.416306	0.397771	ENSG00000169756/ENSG00000124942/ENSG00000100897	3
M1437	WANG_IMMORTALIZED_BY_HOXA9_AND_MEIS1_DN	3/480	12/8784	0.024648	0.416306	0.397771	ENSG00000134198/ENSG00000174059/ENSG00000125810	3
M16063	GOBP_PEPTIDE_CATABOLIC_PROCESS	3/480	12/8784	0.024648	0.416306	0.397771	ENSG00000164308/ENSG00000111144/ENSG00000159640	3
M16091	DISTECHE_ESCAPED_FROM_X_INACTIVATION	3/480	12/8784	0.024648	0.416306	0.397771	ENSG00000205542/ENSG00000130741/ENSG00000130985	3
M16248	GOBP_NEGATIVE_REGULATION_OF_CELL_KILLING	3/480	12/8784	0.024648	0.416306	0.397771	ENSG00000204642/ENSG00000204592/ENSG00000234745	3
M19944	GEISS_RESPONSE_TO_DSRNA_DN	3/480	12/8784	0.024648	0.416306	0.397771	ENSG00000162692/ENSG00000154174/ENSG00000196611	3
M2347	TORCHIA_TARGETS_OF_EWSR1_FLI1_FUSION_TOP20_DN	3/480	12/8784	0.024648	0.416306	0.397771	ENSG00000163171/ENSG00000078399/ENSG00000198959	3
M27151	REACTOME_DAP12_INTERACTIONS	3/480	12/8784	0.024648	0.416306	0.397771	ENSG00000204592/ENSG00000234745/ENSG00000166710	3
M27489	REACTOME_RHO_GTPASES_ACTIVATE_CIT	3/480	12/8784	0.024648	0.416306	0.397771	ENSG00000143878/ENSG00000092841/ENSG00000101335	3
M6929	KEGG_O_GLYCAN_BIOSYNTHESIS	3/480	12/8784	0.024648	0.416306	0.397771	ENSG00000143641/ENSG00000131386/ENSG00000110328	3
M877	REACTOME_INTERACTION_BETWEEN_L1_AND_ANKYRINS	3/480	12/8784	0.024648	0.416306	0.397771	ENSG00000075624/ENSG00000091129/ENSG00000184009	3
M11983	GOBP_PORPHYRIN_CONTAINING_COMPOUND_METABOLIC_PROCESS	5/480	31/8784	0.0249749	0.416306	0.397771	ENSG00000126088/ENSG00000137210/ENSG00000106605/ENSG00000137491/ENSG00000140465	5
M27158	REACTOME_VISUAL_PHOTOTRANSDUCTION	5/480	31/8784	0.0249749	0.416306	0.397771	ENSG00000142798/ENSG00000162512/ENSG00000042445/ENSG00000277494/ENSG00000198668	5
M41730	REACTOME_TRANSLATION_OF_SARS_COV_2_STRUCTURAL_PROTEINS	5/480	31/8784	0.0249749	0.416306	0.397771	ENSG00000138496/ENSG00000112893/ENSG00000104723/ENSG00000126457/ENSG00000102158	5
M2157	DUTERTRE_ESTRADIOL_RESPONSE_24HR_DN	29/480	363/8784	0.0250328	0.416306	0.397771	ENSG00000159023/ENSG00000143384/ENSG00000197747/ENSG00000169242/ENSG00000159176/ENSG00000159388/ENSG00000163545/ENSG00000144476/ENSG00000153560/ENSG00000138496/ENSG00000174640/ENSG00000137449/ENSG00000137628/ENSG00000145685/ENSG00000145730/ENSG00000145911/ENSG00000027697/ENSG00000091136/ENSG00000122786/ENSG00000182158/ENSG00000156103/ENSG00000067082/ENSG00000107438/ENSG00000182718/ENSG00000140465…	29
M10770	ZHAN_MULTIPLE_MYELOMA_MF_UP	4/480	21/8784	0.0251082	0.416306	0.397771	ENSG00000117122/ENSG00000092964/ENSG00000107551/ENSG00000132481	4
M17363	KIM_LRRC3B_TARGETS	4/480	21/8784	0.0251082	0.416306	0.397771	ENSG00000204592/ENSG00000234745/ENSG00000168394/ENSG00000166710	4
M27257	REACTOME_DISEASES_ASSOCIATED_WITH_GLYCOSAMINOGLYCAN_METABOLISM	4/480	21/8784	0.0251082	0.416306	0.397771	ENSG00000142798/ENSG00000162512/ENSG00000086062/ENSG00000198682	4
M42501	FOROUTAN_TGFB_EMT_UP	14/480	144/8784	0.0255772	0.422967	0.404134	ENSG00000117122/ENSG00000144476/ENSG00000174640/ENSG00000113083/ENSG00000113140/ENSG00000122786/ENSG00000130635/ENSG00000196611/ENSG00000151835/ENSG00000140682/ENSG00000170558/ENSG00000101335/ENSG00000198959/ENSG00000182287	14
M12082	GOBP_POSITIVE_REGULATION_OF_BINDING	11/480	104/8784	0.0261997	0.430662	0.411488	ENSG00000159023/ENSG00000197747/ENSG00000135829/ENSG00000138496/ENSG00000107223/ENSG00000107485/ENSG00000198668/ENSG00000166710/ENSG00000182718/ENSG00000159640/ENSG00000184113	11
M12138	TONKS_TARGETS_OF_RUNX1_RUNX1T1_FUSION_ERYTHROCYTE_UP	10/480	91/8784	0.0262482	0.430662	0.411488	ENSG00000162645/ENSG00000120318/ENSG00000078399/ENSG00000091129/ENSG00000067082/ENSG00000095794/ENSG00000198682/ENSG00000166086/ENSG00000182718/ENSG00000140465	10
M15047	MULLIGHAN_NPM1_SIGNATURE_3_DN	10/480	91/8784	0.0262482	0.430662	0.411488	ENSG00000142798/ENSG00000174059/ENSG00000168899/ENSG00000172053/ENSG00000137106/ENSG00000197321/ENSG00000175390/ENSG00000108107/ENSG00000160179/ENSG00000126756	10
M16741	GOBP_GLYCOPROTEIN_METABOLIC_PROCESS	18/480	201/8784	0.0264384	0.432654	0.413391	ENSG00000143641/ENSG00000187605/ENSG00000115525/ENSG00000131386/ENSG00000163933/ENSG00000163389/ENSG00000170891/ENSG00000112893/ENSG00000104723/ENSG00000086062/ENSG00000182022/ENSG00000110328/ENSG00000178202/ENSG00000125247/ENSG00000138604/ENSG00000100417/ENSG00000102158/ENSG00000078596	18
M15175	GOBP_LIPOSACCHARIDE_METABOLIC_PROCESS	8/480	66/8784	0.0265785	0.432692	0.413427	ENSG00000179163/ENSG00000151665/ENSG00000115525/ENSG00000144455/ENSG00000119227/ENSG00000157404/ENSG00000161395/ENSG00000128274	8
M3069	LENAOUR_DENDRITIC_CELL_MATURATION_DN	8/480	66/8784	0.0265785	0.432692	0.413427	ENSG00000175130/ENSG00000265972/ENSG00000160712/ENSG00000159388/ENSG00000163734/ENSG00000145685/ENSG00000111348/ENSG00000111144	8
M2605	ONKEN_UVEAL_MELANOMA_DN	29/480	365/8784	0.0266941	0.433452	0.414153	ENSG00000116251/ENSG00000160049/ENSG00000117122/ENSG00000053371/ENSG00000265972/ENSG00000143772/ENSG00000172053/ENSG00000068001/ENSG00000154174/ENSG00000114125/ENSG00000163655/ENSG00000071127/ENSG00000164056/ENSG00000104723/ENSG00000129422/ENSG00000092964/ENSG00000213465/ENSG00000166086/ENSG00000111261/ENSG00000050426/ENSG00000111144/ENSG00000138604/ENSG00000109099/ENSG00000105640/ENSG00000105755…	29
M4508	ENK_UV_RESPONSE_EPIDERMIS_DN	26/480	320/8784	0.0272617	0.441526	0.421868	ENSG00000142949/ENSG00000162645/ENSG00000160712/ENSG00000143641/ENSG00000143878/ENSG00000081320/ENSG00000124831/ENSG00000079257/ENSG00000071127/ENSG00000157404/ENSG00000133835/ENSG00000240065/ENSG00000071242/ENSG00000107485/ENSG00000138162/ENSG00000198382/ENSG00000150687/ENSG00000125257/ENSG00000205937/ENSG00000102934/ENSG00000170310/ENSG00000109099/ENSG00000108846/ENSG00000128245/ENSG00000078596…	26
M8229	REACTOME_TRANSLATION	18/480	202/8784	0.0276151	0.444826	0.425021	ENSG00000116251/ENSG00000266472/ENSG00000115866/ENSG00000172053/ENSG00000114850/ENSG00000197958/ENSG00000175390/ENSG00000111361/ENSG00000173141/ENSG00000102738/ENSG00000140988/ENSG00000167658/ENSG00000105640/ENSG00000108107/ENSG00000100316/ENSG00000130741/ENSG00000180879/ENSG00000147403	18
M27921	REACTOME_NONSENSE_MEDIATED_DECAY_NMD	9/480	79/8784	0.0277183	0.444826	0.425021	ENSG00000116251/ENSG00000197958/ENSG00000140988/ENSG00000205937/ENSG00000108349/ENSG00000105640/ENSG00000108107/ENSG00000100316/ENSG00000147403	9
M13415	GOBP_BLOOD_VESSEL_MORPHOGENESIS	28/480	351/8784	0.027818	0.444826	0.425021	ENSG00000142798/ENSG00000158195/ENSG00000169242/ENSG00000174059/ENSG00000143878/ENSG00000144476/ENSG00000153560/ENSG00000179348/ENSG00000113083/ENSG00000113140/ENSG00000106004/ENSG00000091129/ENSG00000122786/ENSG00000164736/ENSG00000164683/ENSG00000086062/ENSG00000172889/ENSG00000107731/ENSG00000166086/ENSG00000176435/ENSG00000182718/ENSG00000141756/ENSG00000159640/ENSG00000184009/ENSG00000173482…	28
M23698	GOBP_CELL_CELL_JUNCTION_ORGANIZATION	11/480	105/8784	0.0278865	0.444826	0.425021	ENSG00000169756/ENSG00000076201/ENSG00000071127/ENSG00000075624/ENSG00000213465/ENSG00000166086/ENSG00000197879/ENSG00000159640/ENSG00000184009/ENSG00000170558/ENSG00000184113	11
M16781	GOBP_ANATOMICAL_STRUCTURE_HOMEOSTASIS	13/480	132/8784	0.0280321	0.444826	0.425021	ENSG00000174059/ENSG00000179348/ENSG00000170891/ENSG00000169744/ENSG00000113083/ENSG00000075624/ENSG00000107798/ENSG00000166086/ENSG00000166710/ENSG00000171298/ENSG00000184009/ENSG00000142552/ENSG00000184113	13
M14098	BROWNE_HCMV_INFECTION_24HR_DN	10/480	92/8784	0.0280717	0.444826	0.425021	ENSG00000197747/ENSG00000157404/ENSG00000145911/ENSG00000071242/ENSG00000078399/ENSG00000122786/ENSG00000150687/ENSG00000196611/ENSG00000166710/ENSG00000173482	10
M1709	HILLION_HMGA1_TARGETS	6/480	43/8784	0.0282136	0.444826	0.425021	ENSG00000135940/ENSG00000135390/ENSG00000166710/ENSG00000170175/ENSG00000109099/ENSG00000167658	6
M18536	FALVELLA_SMOKERS_WITH_LUNG_CANCER	6/480	43/8784	0.0282136	0.444826	0.425021	ENSG00000143384/ENSG00000159388/ENSG00000143878/ENSG00000071127/ENSG00000196611/ENSG00000140465	6
M7405	HOFFMANN_PRE_BI_TO_LARGE_PRE_BII_LYMPHOCYTE_DN	6/480	43/8784	0.0282136	0.444826	0.425021	ENSG00000133574/ENSG00000124942/ENSG00000182718/ENSG00000170175/ENSG00000130511/ENSG00000185339	6
M8043	ROSS_AML_WITH_AML1_ETO_FUSION	6/480	43/8784	0.0282136	0.444826	0.425021	ENSG00000174059/ENSG00000168899/ENSG00000068001/ENSG00000152953/ENSG00000172889/ENSG00000129675	6
M17487	RIGGINS_TAMOXIFEN_RESISTANCE_UP	5/480	32/8784	0.0283148	0.444826	0.425021	ENSG00000115525/ENSG00000174640/ENSG00000138835/ENSG00000109099/ENSG00000105379	5
M4420	LEE_LIVER_CANCER_MYC_E2F1_UP	5/480	32/8784	0.0283148	0.444826	0.425021	ENSG00000163131/ENSG00000164111/ENSG00000113140/ENSG00000182718/ENSG00000184009	5
M6670	TAKEDA_TARGETS_OF_NUP98_HOXA9_FUSION_3D_UP	12/480	119/8784	0.0289591	0.451726	0.431613	ENSG00000197747/ENSG00000143641/ENSG00000138496/ENSG00000137628/ENSG00000113083/ENSG00000106004/ENSG00000078399/ENSG00000177409/ENSG00000253276/ENSG00000164683/ENSG00000150687/ENSG00000140465	12
M14891	GOBP_NEGATIVE_REGULATION_OF_MYELOID_CELL_DIFFERENTIATION	7/480	55/8784	0.0291542	0.451726	0.431613	ENSG00000143772/ENSG00000152154/ENSG00000179348/ENSG00000106004/ENSG00000078399/ENSG00000119714/ENSG00000126457	7
M27609	REACTOME_INTERLEUKIN_4_AND_INTERLEUKIN_13_SIGNALING	7/480	55/8784	0.0291542	0.451726	0.431613	ENSG00000162692/ENSG00000143384/ENSG00000160712/ENSG00000107485/ENSG00000196611/ENSG00000166598/ENSG00000189221	7
M14142	BERTUCCI_INVASIVE_CARCINOMA_DUCTAL_VS_LOBULAR_DN	4/480	22/8784	0.029401	0.451726	0.431613	ENSG00000265972/ENSG00000174059/ENSG00000110799/ENSG00000176438	4
M1658	LEE_AGING_MUSCLE_UP	4/480	22/8784	0.029401	0.451726	0.431613	ENSG00000143878/ENSG00000164736/ENSG00000111348/ENSG00000140682	4
M22974	GOBP_COLLAGEN_CATABOLIC_PROCESS	4/480	22/8784	0.029401	0.451726	0.431613	ENSG00000163131/ENSG00000275896/ENSG00000156103/ENSG00000196611	4
M39618	WP_PHOTODYNAMIC_THERAPYINDUCED_UNFOLDED_PROTEIN_RESPONSE	4/480	22/8784	0.029401	0.451726	0.431613	ENSG00000153094/ENSG00000166598/ENSG00000102580/ENSG00000179218	4
M40498	GOBP_ICOSANOID_TRANSPORT	4/480	22/8784	0.029401	0.451726	0.431613	ENSG00000174640/ENSG00000125257/ENSG00000108846/ENSG00000159640	4
M891	REACTOME_RECYCLING_PATHWAY_OF_L1	4/480	22/8784	0.029401	0.451726	0.431613	ENSG00000071242/ENSG00000075624/ENSG00000092964/ENSG00000184009	4
M1077	REACTOME_PLATELET_ACTIVATION_SIGNALING_AND_AGGREGATION	13/480	133/8784	0.0295885	0.452395	0.432253	ENSG00000172380/ENSG00000143878/ENSG00000071127/ENSG00000164111/ENSG00000145685/ENSG00000113140/ENSG00000177105/ENSG00000110799/ENSG00000175899/ENSG00000125257/ENSG00000198668/ENSG00000205542/ENSG00000155008	13
M13014	ACEVEDO_LIVER_TUMOR_VS_NORMAL_ADJACENT_TISSUE_DN	13/480	133/8784	0.0295885	0.452395	0.432253	ENSG00000116685/ENSG00000168763/ENSG00000124831/ENSG00000065802/ENSG00000164050/ENSG00000173040/ENSG00000176907/ENSG00000175899/ENSG00000188215/ENSG00000129657/ENSG00000170558/ENSG00000178980/ENSG00000102158	13
M13847	GOBP_ADAPTIVE_IMMUNE_RESPONSE	15/480	161/8784	0.0298833	0.455793	0.4355	ENSG00000163131/ENSG00000160712/ENSG00000163961/ENSG00000164308/ENSG00000204642/ENSG00000204592/ENSG00000234745/ENSG00000168394/ENSG00000120217/ENSG00000107485/ENSG00000166086/ENSG00000139370/ENSG00000166710/ENSG00000069974/ENSG00000102010	15
M2210	WIERENGA_STAT5A_TARGETS_UP	12/480	120/8784	0.0306524	0.459423	0.438968	ENSG00000186827/ENSG00000159023/ENSG00000162654/ENSG00000159388/ENSG00000115525/ENSG00000081320/ENSG00000179348/ENSG00000067082/ENSG00000176438/ENSG00000198959/ENSG00000128274/ENSG00000189221	12
M983	REACTOME_INTERFERON_SIGNALING	12/480	120/8784	0.0306524	0.459423	0.438968	ENSG00000162645/ENSG00000162654/ENSG00000162692/ENSG00000136068/ENSG00000204642/ENSG00000204592/ENSG00000234745/ENSG00000204264/ENSG00000027697/ENSG00000136243/ENSG00000166710/ENSG00000159110	12
M11569	GOBP_SARCOMERE_ORGANIZATION	3/480	13/8784	0.0307705	0.459423	0.438968	ENSG00000159176/ENSG00000071127/ENSG00000184009	3
M1412	PARK_HSC_VS_MULTIPOTENT_PROGENITORS_UP	3/480	13/8784	0.0307705	0.459423	0.438968	ENSG00000133561/ENSG00000126247/ENSG00000102317	3
M16003	LOPEZ_MESOTHELIOMA_SURVIVAL_OVERALL_DN	3/480	13/8784	0.0307705	0.459423	0.438968	ENSG00000136068/ENSG00000130635/ENSG00000140682	3
M1956	MIKKELSEN_MCV6_ICP_WITH_H3K27ME3	3/480	13/8784	0.0307705	0.459423	0.438968	ENSG00000204592/ENSG00000164736/ENSG00000151835	3
M39814	WP_GDNFRET_SIGNALING_AXIS	3/480	13/8784	0.0307705	0.459423	0.438968	ENSG00000164056/ENSG00000164736/ENSG00000107485	3
M9066	BANDRES_RESPONSE_TO_CARMUSTIN_WITHOUT_MGMT_48HR_DN	3/480	13/8784	0.0307705	0.459423	0.438968	ENSG00000005884/ENSG00000125651/ENSG00000128245	3
M1884	YOSHIMURA_MAPK8_TARGETS_UP	32/480	416/8784	0.0307914	0.459423	0.438968	ENSG00000186827/ENSG00000142949/ENSG00000126088/ENSG00000163131/ENSG00000143772/ENSG00000135940/ENSG00000068001/ENSG00000157404/ENSG00000133835/ENSG00000113719/ENSG00000204592/ENSG00000204264/ENSG00000168394/ENSG00000091129/ENSG00000173281/ENSG00000164736/ENSG00000137106/ENSG00000172889/ENSG00000067082/ENSG00000139187/ENSG00000175899/ENSG00000167535/ENSG00000092841/ENSG00000139370/ENSG00000140465…	32
M4960	SMID_BREAST_CANCER_BASAL_DN	27/480	339/8784	0.0309188	0.459423	0.438968	ENSG00000159388/ENSG00000143878/ENSG00000144476/ENSG00000164050/ENSG00000179348/ENSG00000121858/ENSG00000152953/ENSG00000131844/ENSG00000106605/ENSG00000129422/ENSG00000106780/ENSG00000107485/ENSG00000175264/ENSG00000124942/ENSG00000087884/ENSG00000150687/ENSG00000067715/ENSG00000276644/ENSG00000167186/ENSG00000161395/ENSG00000188895/ENSG00000108846/ENSG00000160179/ENSG00000184113/ENSG00000189221…	27
M39373	WP_SUDDEN_INFANT_DEATH_SYNDROME_SIDS_SUSCEPTIBILITY_PATHWAYS	8/480	68/8784	0.0311432	0.459423	0.438968	ENSG00000160712/ENSG00000179348/ENSG00000005249/ENSG00000107485/ENSG00000095794/ENSG00000166598/ENSG00000128245/ENSG00000189221	8
M695	REACTOME_GLYCOSAMINOGLYCAN_METABOLISM	8/480	68/8784	0.0311432	0.459423	0.438968	ENSG00000142798/ENSG00000162512/ENSG00000068001/ENSG00000086062/ENSG00000198682/ENSG00000182022/ENSG00000175264/ENSG00000138604	8
M9032	MOHANKUMAR_HOXA1_TARGETS_DN	8/480	68/8784	0.0311432	0.459423	0.438968	ENSG00000117122/ENSG00000265972/ENSG00000174640/ENSG00000204642/ENSG00000046889/ENSG00000067082/ENSG00000107731/ENSG00000010219	8
M13941	DIRMEIER_LMP1_RESPONSE_EARLY	6/480	44/8784	0.031218	0.459423	0.438968	ENSG00000143384/ENSG00000159388/ENSG00000144476/ENSG00000075624/ENSG00000067082/ENSG00000167658	6
M19248	REACTOME_CELL_JUNCTION_ORGANIZATION	6/480	44/8784	0.031218	0.459423	0.438968	ENSG00000169756/ENSG00000075624/ENSG00000184009/ENSG00000170558/ENSG00000184113/ENSG00000129675	6
M14697	GOBP_CELLULAR_COMPONENT_MORPHOGENESIS	28/480	355/8784	0.0315964	0.463906	0.443251	ENSG00000158195/ENSG00000169242/ENSG00000132688/ENSG00000159176/ENSG00000115694/ENSG00000164050/ENSG00000114554/ENSG00000073803/ENSG00000071127/ENSG00000124772/ENSG00000075624/ENSG00000091129/ENSG00000092964/ENSG00000046889/ENSG00000107485/ENSG00000107731/ENSG00000177105/ENSG00000166483/ENSG00000067715/ENSG00000109099/ENSG00000004139/ENSG00000184009/ENSG00000173482/ENSG00000154059/ENSG00000170558…	28
M10573	SWEET_KRAS_ONCOGENIC_SIGNATURE	7/480	56/8784	0.0318139	0.464562	0.443878	ENSG00000163131/ENSG00000104522/ENSG00000166228/ENSG00000135486/ENSG00000140988/ENSG00000167658/ENSG00000100316	7
M15031	STREICHER_LSM1_TARGETS_UP	5/480	33/8784	0.0319247	0.464562	0.443878	ENSG00000143772/ENSG00000179348/ENSG00000121858/ENSG00000107485/ENSG00000080839	5
M24855	GOBP_POSTSYNAPSE_ORGANIZATION	9/480	81/8784	0.0319568	0.464562	0.443878	ENSG00000158195/ENSG00000169242/ENSG00000075624/ENSG00000091129/ENSG00000117899/ENSG00000170175/ENSG00000005884/ENSG00000184009/ENSG00000170558	9
M39009	REACTOME_SARS_COV_INFECTIONS	10/480	94/8784	0.031986	0.464562	0.443878	ENSG00000160712/ENSG00000134086/ENSG00000138496/ENSG00000112893/ENSG00000027697/ENSG00000104723/ENSG00000198382/ENSG00000126457/ENSG00000159110/ENSG00000102158	10
M1114	GOBP_REGULATION_OF_GTPASE_ACTIVITY	17/480	191/8784	0.0320107	0.464562	0.443878	ENSG00000197747/ENSG00000183856/ENSG00000169756/ENSG00000164050/ENSG00000144843/ENSG00000114554/ENSG00000137449/ENSG00000138698/ENSG00000164056/ENSG00000120318/ENSG00000136237/ENSG00000108239/ENSG00000177105/ENSG00000213465/ENSG00000088387/ENSG00000169221/ENSG00000198959	17
M1610	CUI_TCF21_TARGETS_2_UP	21/480	250/8784	0.0325482	0.471275	0.450292	ENSG00000117122/ENSG00000053371/ENSG00000162692/ENSG00000183856/ENSG00000173040/ENSG00000145685/ENSG00000124772/ENSG00000075624/ENSG00000156103/ENSG00000197958/ENSG00000165716/ENSG00000198682/ENSG00000100823/ENSG00000205084/ENSG00000141756/ENSG00000172992/ENSG00000133313/ENSG00000178980/ENSG00000142552/ENSG00000198959/ENSG00000189221	21
M2477	ALFANO_MYC_TARGETS	14/480	149/8784	0.0330133	0.476909	0.455675	ENSG00000143384/ENSG00000197747/ENSG00000159176/ENSG00000163171/ENSG00000144476/ENSG00000113140/ENSG00000197321/ENSG00000107551/ENSG00000138162/ENSG00000092841/ENSG00000111361/ENSG00000140682/ENSG00000108639/ENSG00000198959	14
M4669	REACTOME_INFLUENZA_INFECTION	11/480	108/8784	0.0334143	0.478293	0.456997	ENSG00000116251/ENSG00000136243/ENSG00000197958/ENSG00000102580/ENSG00000140988/ENSG00000125651/ENSG00000179218/ENSG00000105640/ENSG00000108107/ENSG00000100316/ENSG00000147403	11
M12300	CHEN_LVAD_SUPPORT_OF_FAILING_HEART_UP	8/480	69/8784	0.0336154	0.478293	0.456997	ENSG00000265972/ENSG00000143384/ENSG00000132688/ENSG00000159388/ENSG00000068001/ENSG00000091136/ENSG00000122786/ENSG00000088387	8
M15265	GOBP_RESPONSE_TO_INTERFERON_GAMMA	8/480	69/8784	0.0336154	0.478293	0.456997	ENSG00000162645/ENSG00000162654/ENSG00000136068/ENSG00000138496/ENSG00000151502/ENSG00000197879/ENSG00000170310/ENSG00000184009	8
M4913	IZADPANAH_STEM_CELL_ADIPOSE_VS_BONE_DN	8/480	69/8784	0.0336154	0.478293	0.456997	ENSG00000265972/ENSG00000188643/ENSG00000144476/ENSG00000154556/ENSG00000113083/ENSG00000111907/ENSG00000091136/ENSG00000107485	8
M1351	SCHAEFFER_PROSTATE_DEVELOPMENT_48HR_DN	18/480	207/8784	0.0340969	0.478293	0.456997	ENSG00000117122/ENSG00000152760/ENSG00000134198/ENSG00000162733/ENSG00000163171/ENSG00000169744/ENSG00000138650/ENSG00000146592/ENSG00000173281/ENSG00000171056/ENSG00000164736/ENSG00000156103/ENSG00000107551/ENSG00000137491/ENSG00000100918/ENSG00000100490/ENSG00000140682/ENSG00000130741	18
M10204	GOBP_NEGATIVE_REGULATION_OF_REPRODUCTIVE_PROCESS	4/480	23/8784	0.0341016	0.478293	0.456997	ENSG00000071242/ENSG00000111348/ENSG00000072609/ENSG00000179218	4
M11366	GOBP_EXTRACELLULAR_MATRIX_ASSEMBLY	4/480	23/8784	0.0341016	0.478293	0.456997	ENSG00000113083/ENSG00000091136/ENSG00000187720/ENSG00000141756	4
M11561	GOBP_REGULATION_OF_MEIOTIC_CELL_CYCLE	4/480	23/8784	0.0341016	0.478293	0.456997	ENSG00000163132/ENSG00000071242/ENSG00000072609/ENSG00000179218	4
M12496	GOBP_POSITIVE_REGULATION_OF_REGULATED_SECRETORY_PATHWAY	4/480	23/8784	0.0341016	0.478293	0.456997	ENSG00000179348/ENSG00000204642/ENSG00000067715/ENSG00000069974	4
M29012	GOBP_REGULATION_OF_LEUKOCYTE_MEDIATED_CYTOTOXICITY	4/480	23/8784	0.0341016	0.478293	0.456997	ENSG00000204642/ENSG00000204592/ENSG00000234745/ENSG00000166710	4
M5622	DAZARD_UV_RESPONSE_CLUSTER_G2	4/480	23/8784	0.0341016	0.478293	0.456997	ENSG00000159176/ENSG00000163734/ENSG00000204642/ENSG00000104522	4
M5823	BROWNE_HCMV_INFECTION_1HR_UP	4/480	23/8784	0.0341016	0.478293	0.456997	ENSG00000153094/ENSG00000037749/ENSG00000175264/ENSG00000088808	4
M6979	GAZDA_DIAMOND_BLACKFAN_ANEMIA_MYELOID_DN	4/480	23/8784	0.0341016	0.478293	0.456997	ENSG00000126088/ENSG00000135940/ENSG00000137100/ENSG00000108107	4
M26954	REACTOME_TRANSLOCATION_OF_SLC2A4_GLUT4_TO_THE_PLASMA_MEMBRANE	6/480	45/8784	0.0344237	0.478293	0.456997	ENSG00000075624/ENSG00000138190/ENSG00000198668/ENSG00000197879/ENSG00000184009/ENSG00000128245	6
M4517	MUNSHI_MULTIPLE_MYELOMA_UP	6/480	45/8784	0.0344237	0.478293	0.456997	ENSG00000143384/ENSG00000166598/ENSG00000182718/ENSG00000108846/ENSG00000179218/ENSG00000180879	6
M6897	NATSUME_RESPONSE_TO_INTERFERON_BETA_UP	6/480	45/8784	0.0344237	0.478293	0.456997	ENSG00000162692/ENSG00000234745/ENSG00000095794/ENSG00000182022/ENSG00000166598/ENSG00000108622	6
M4002	GOBP_VASCULATURE_DEVELOPMENT	32/480	420/8784	0.0345337	0.478293	0.456997	ENSG00000142798/ENSG00000158195/ENSG00000160712/ENSG00000169242/ENSG00000174059/ENSG00000143878/ENSG00000144476/ENSG00000153560/ENSG00000179348/ENSG00000157404/ENSG00000113083/ENSG00000113140/ENSG00000106004/ENSG00000091129/ENSG00000122786/ENSG00000164736/ENSG00000164683/ENSG00000086062/ENSG00000130635/ENSG00000172889/ENSG00000107731/ENSG00000166086/ENSG00000176435/ENSG00000182718/ENSG00000205084…	32
M1170	HUMMERICH_SKIN_CANCER_PROGRESSION_DN	7/480	57/8784	0.0346313	0.478293	0.456997	ENSG00000142949/ENSG00000265972/ENSG00000197142/ENSG00000166710/ENSG00000109113/ENSG00000171298/ENSG00000101335	7
M2235	BHAT_ESR1_TARGETS_VIA_AKT1_DN	7/480	57/8784	0.0346313	0.478293	0.456997	ENSG00000169242/ENSG00000138771/ENSG00000091136/ENSG00000182158/ENSG00000182022/ENSG00000050426/ENSG00000075399	7
M3652	DER_IFN_ALPHA_RESPONSE_UP	7/480	57/8784	0.0346313	0.478293	0.456997	ENSG00000204592/ENSG00000204264/ENSG00000240065/ENSG00000168394/ENSG00000107798/ENSG00000111361/ENSG00000166710	7
M41755	XIE_ST_HSC_S1PR3_OE_UP	11/480	109/8784	0.035418	0.4862	0.464553	ENSG00000162645/ENSG00000138496/ENSG00000137628/ENSG00000120318/ENSG00000177409/ENSG00000129422/ENSG00000164683/ENSG00000107485/ENSG00000166750/ENSG00000108846/ENSG00000101335	11
M10842	GOBP_POSITIVE_REGULATION_OF_CYTOKINE_PRODUCTION_INVOLVED_IN_IMMUNE_RESPONSE	5/480	34/8784	0.0358096	0.4862	0.464553	ENSG00000157404/ENSG00000204642/ENSG00000204592/ENSG00000107485/ENSG00000166710	5
M14330	GOBP_REGULATION_OF_T_CELL_MEDIATED_IMMUNITY	5/480	34/8784	0.0358096	0.4862	0.464553	ENSG00000204642/ENSG00000204592/ENSG00000234745/ENSG00000107485/ENSG00000166710	5
M16177	GOBP_LYMPHOCYTE_APOPTOTIC_PROCESS	5/480	34/8784	0.0358096	0.4862	0.464553	ENSG00000160049/ENSG00000169242/ENSG00000153094/ENSG00000171115/ENSG00000120217	5
M1668	JIANG_AGING_HYPOTHALAMUS_UP	5/480	34/8784	0.0358096	0.4862	0.464553	ENSG00000163131/ENSG00000133835/ENSG00000075624/ENSG00000166710/ENSG00000041357	5
M4902	LUI_THYROID_CANCER_PAX8_PPARG_DN	5/480	34/8784	0.0358096	0.4862	0.464553	ENSG00000175390/ENSG00000166710/ENSG00000140988/ENSG00000105640/ENSG00000105755	5
M4306	ONDER_CDH1_TARGETS_2_DN	19/480	223/8784	0.0359598	0.4862	0.464553	ENSG00000142949/ENSG00000169242/ENSG00000160796/ENSG00000164050/ENSG00000136068/ENSG00000121858/ENSG00000163734/ENSG00000137628/ENSG00000112297/ENSG00000111907/ENSG00000136237/ENSG00000091129/ENSG00000129422/ENSG00000196611/ENSG00000111348/ENSG00000157379/ENSG00000140465/ENSG00000189221/ENSG00000078596	19
M11606	GOBP_POSITIVE_REGULATION_OF_NERVOUS_SYSTEM_DEVELOPMENT	12/480	123/8784	0.0361589	0.4862	0.464553	ENSG00000171603/ENSG00000115694/ENSG00000164050/ENSG00000114554/ENSG00000158234/ENSG00000073803/ENSG00000157404/ENSG00000112893/ENSG00000106615/ENSG00000159640/ENSG00000198959/ENSG00000179542	12
M1466	AFFAR_YY1_TARGETS_UP	10/480	96/8784	0.0362692	0.4862	0.464553	ENSG00000162645/ENSG00000265972/ENSG00000159388/ENSG00000144476/ENSG00000115694/ENSG00000168394/ENSG00000111907/ENSG00000197879/ENSG00000198959/ENSG00000100417	10
M15491	HAN_SATB1_TARGETS_DN	22/480	268/8784	0.0363708	0.4862	0.464553	ENSG00000179163/ENSG00000159023/ENSG00000162645/ENSG00000132688/ENSG00000163171/ENSG00000169744/ENSG00000113083/ENSG00000240065/ENSG00000275896/ENSG00000129422/ENSG00000176907/ENSG00000107798/ENSG00000067715/ENSG00000187720/ENSG00000102934/ENSG00000005884/ENSG00000171298/ENSG00000157637/ENSG00000170558/ENSG00000124191/ENSG00000087842/ENSG00000078596	22
M18841	MULLIGHAN_MLL_SIGNATURE_1_DN	13/480	137/8784	0.0364462	0.4862	0.464553	ENSG00000143878/ENSG00000068001/ENSG00000170891/ENSG00000152953/ENSG00000164056/ENSG00000145685/ENSG00000204304/ENSG00000172889/ENSG00000111261/ENSG00000125257/ENSG00000140682/ENSG00000126561/ENSG00000078596	13
M16772	GOBP_MALE_SEX_DIFFERENTIATION	9/480	83/8784	0.0366256	0.4862	0.464553	ENSG00000153094/ENSG00000065802/ENSG00000157404/ENSG00000145685/ENSG00000133835/ENSG00000253293/ENSG00000107485/ENSG00000100918/ENSG00000159640	9
M9483	SUNG_METASTASIS_STROMA_UP	9/480	83/8784	0.0366256	0.4862	0.464553	ENSG00000142798/ENSG00000163171/ENSG00000137449/ENSG00000113140/ENSG00000104723/ENSG00000130635/ENSG00000157379/ENSG00000171298/ENSG00000179218	9
M2105	KIM_ALL_DISORDERS_OLIGODENDROCYTE_NUMBER_CORR_UP	34/480	454/8784	0.0370733	0.4862	0.464553	ENSG00000171603/ENSG00000117758/ENSG00000175130/ENSG00000159176/ENSG00000115525/ENSG00000135940/ENSG00000145730/ENSG00000136237/ENSG00000104723/ENSG00000092964/ENSG00000137100/ENSG00000137106/ENSG00000182022/ENSG00000175390/ENSG00000175264/ENSG00000172500/ENSG00000167535/ENSG00000135506/ENSG00000111144/ENSG00000205937/ENSG00000034713/ENSG00000188895/ENSG00000184009/ENSG00000167658/ENSG00000126247…	34
M509	REACTOME_DEVELOPMENTAL_BIOLOGY	36/480	486/8784	0.0374102	0.4862	0.464553	ENSG00000116251/ENSG00000160712/ENSG00000169242/ENSG00000143878/ENSG00000164050/ENSG00000163636/ENSG00000114554/ENSG00000179348/ENSG00000113657/ENSG00000204264/ENSG00000240065/ENSG00000071242/ENSG00000075624/ENSG00000091136/ENSG00000091129/ENSG00000092964/ENSG00000197958/ENSG00000130635/ENSG00000107731/ENSG00000167535/ENSG00000092841/ENSG00000041357/ENSG00000140988/ENSG00000205937/ENSG00000161920…	36
M18311	REACTOME_METABOLISM_OF_VITAMINS_AND_COFACTORS	11/480	110/8784	0.0375049	0.4862	0.464553	ENSG00000120942/ENSG00000142798/ENSG00000162512/ENSG00000042445/ENSG00000138496/ENSG00000131844/ENSG00000277494/ENSG00000166741/ENSG00000198668/ENSG00000167186/ENSG00000185339	11
M18322	ZHANG_TARGETS_OF_EWSR1_FLI1_FUSION	7/480	58/8784	0.0376095	0.4862	0.464553	ENSG00000159176/ENSG00000163132/ENSG00000204592/ENSG00000092964/ENSG00000067715/ENSG00000138604/ENSG00000090863	7
M10463	GOBP_REGULATION_OF_MAMMARY_GLAND_EPITHELIAL_CELL_PROLIFERATION	3/480	14/8784	0.0376126	0.4862	0.464553	ENSG00000183856/ENSG00000106004/ENSG00000107485	3
M12536	GOBP_REGULATION_OF_T_CELL_APOPTOTIC_PROCESS	3/480	14/8784	0.0376126	0.4862	0.464553	ENSG00000169242/ENSG00000171115/ENSG00000120217	3
M12617	KEGG_TYPE_I_DIABETES_MELLITUS	3/480	14/8784	0.0376126	0.4862	0.464553	ENSG00000204642/ENSG00000204592/ENSG00000234745	3
M1569	BRACHAT_RESPONSE_TO_METHOTREXATE_UP	3/480	14/8784	0.0376126	0.4862	0.464553	ENSG00000265972/ENSG00000159388/ENSG00000100417	3
M15915	GOBP_REGULATION_OF_NATURAL_KILLER_CELL_MEDIATED_IMMUNITY	3/480	14/8784	0.0376126	0.4862	0.464553	ENSG00000204642/ENSG00000204592/ENSG00000234745	3
M2083	WANG_METASTASIS_OF_BREAST_CANCER_ESR1_DN	3/480	14/8784	0.0376126	0.4862	0.464553	ENSG00000138162/ENSG00000111348/ENSG00000151746	3
M23030	GOBP_PLASMINOGEN_ACTIVATION	3/480	14/8784	0.0376126	0.4862	0.464553	ENSG00000197747/ENSG00000107020/ENSG00000182718	3
M23889	GOBP_ANIMAL_ORGAN_MATURATION	3/480	14/8784	0.0376126	0.4862	0.464553	ENSG00000169231/ENSG00000164050/ENSG00000107485	3
M25126	GOBP_POSITIVE_REGULATION_OF_AMYLOID_PRECURSOR_PROTEIN_CATABOLIC_PROCESS	3/480	14/8784	0.0376126	0.4862	0.464553	ENSG00000169242/ENSG00000027697/ENSG00000160179	3
M27842	REACTOME_PLASMA_LIPOPROTEIN_REMODELING	3/480	14/8784	0.0376126	0.4862	0.464553	ENSG00000277494/ENSG00000185624/ENSG00000160179	3
M5519	PAL_PRMT5_TARGETS_DN	3/480	14/8784	0.0376126	0.4862	0.464553	ENSG00000162692/ENSG00000204592/ENSG00000234745	3
M979	REACTOME_N_GLYCAN_ANTENNAE_ELONGATION_IN_THE_MEDIAL_TRANS_GOLGI	3/480	14/8784	0.0376126	0.4862	0.464553	ENSG00000179163/ENSG00000112893/ENSG00000086062	3
M2004	MIKKELSEN_ES_ICP_WITH_H3K4ME3	26/480	330/8784	0.0378172	0.4862	0.464553	ENSG00000169231/ENSG00000163734/ENSG00000137628/ENSG00000113140/ENSG00000122786/ENSG00000171044/ENSG00000176907/ENSG00000166228/ENSG00000107798/ENSG00000197142/ENSG00000111752/ENSG00000175899/ENSG00000067715/ENSG00000151835/ENSG00000088387/ENSG00000140682/ENSG00000141756/ENSG00000167925/ENSG00000198933/ENSG00000142552/ENSG00000185339/ENSG00000087842/ENSG00000089289/ENSG00000078596/ENSG00000155008…	26
M15651	GOBP_T_CELL_MEDIATED_IMMUNITY	6/480	46/8784	0.0378345	0.4862	0.464553	ENSG00000204642/ENSG00000204592/ENSG00000234745/ENSG00000107485/ENSG00000166710/ENSG00000069974	6
M2259	KIM_GLIS2_TARGETS_UP	6/480	46/8784	0.0378345	0.4862	0.464553	ENSG00000117122/ENSG00000162692/ENSG00000113140/ENSG00000204264/ENSG00000240065/ENSG00000104213	6
M5669	KEGG_NATURAL_KILLER_CELL_MEDIATED_CYTOTOXICITY	6/480	46/8784	0.0378345	0.4862	0.464553	ENSG00000121858/ENSG00000204592/ENSG00000234745/ENSG00000027697/ENSG00000108622/ENSG00000159110	6
M6154	MAHAJAN_RESPONSE_TO_IL1A_UP	6/480	46/8784	0.0378345	0.4862	0.464553	ENSG00000143878/ENSG00000144476/ENSG00000073803/ENSG00000163734/ENSG00000091129/ENSG00000086062	6
M5311	HOSHIDA_LIVER_CANCER_SUBCLASS_S1	14/480	152/8784	0.0381662	0.489462	0.467669	ENSG00000163131/ENSG00000197747/ENSG00000162733/ENSG00000164111/ENSG00000145685/ENSG00000145730/ENSG00000113083/ENSG00000106605/ENSG00000091136/ENSG00000092964/ENSG00000111348/ENSG00000066117/ENSG00000205542/ENSG00000102007	14
M2593	GOBP_CELL_MORPHOGENESIS_INVOLVED_IN_DIFFERENTIATION	27/480	346/8784	0.0385241	0.49155	0.469664	ENSG00000197747/ENSG00000169242/ENSG00000169756/ENSG00000115694/ENSG00000160796/ENSG00000164050/ENSG00000136068/ENSG00000114554/ENSG00000073803/ENSG00000071127/ENSG00000075624/ENSG00000091136/ENSG00000091129/ENSG00000092964/ENSG00000164736/ENSG00000046889/ENSG00000106780/ENSG00000107485/ENSG00000107731/ENSG00000177105/ENSG00000004139/ENSG00000185624/ENSG00000173482/ENSG00000170558/ENSG00000179218…	27
M10085	GOBP_CYTOPLASMIC_TRANSLATION	10/480	97/8784	0.0385536	0.49155	0.469664	ENSG00000116251/ENSG00000135829/ENSG00000137449/ENSG00000197958/ENSG00000140988/ENSG00000105640/ENSG00000108107/ENSG00000100316/ENSG00000130741/ENSG00000147403	10
M227	GRYDER_PAX3FOXO1_ENHANCERS_KO_DOWN	24/480	300/8784	0.0385637	0.49155	0.469664	ENSG00000162512/ENSG00000172380/ENSG00000159176/ENSG00000143772/ENSG00000143641/ENSG00000182118/ENSG00000144455/ENSG00000113657/ENSG00000113719/ENSG00000145911/ENSG00000169976/ENSG00000075624/ENSG00000173281/ENSG00000166228/ENSG00000120008/ENSG00000182022/ENSG00000179241/ENSG00000139508/ENSG00000187720/ENSG00000179314/ENSG00000170310/ENSG00000157637/ENSG00000184009/ENSG00000197050	24
M17044	WANG_HCP_PROSTATE_CANCER	8/480	71/8784	0.0389527	0.491852	0.469952	ENSG00000265972/ENSG00000253293/ENSG00000086062/ENSG00000138162/ENSG00000124942/ENSG00000100918/ENSG00000185324/ENSG00000108107	8
M11361	KYNG_DNA_DAMAGE_BY_4NQO	4/480	24/8784	0.0392135	0.491852	0.469952	ENSG00000114850/ENSG00000104213/ENSG00000139684/ENSG00000169093	4
M12754	GOBP_NUCLEOBASE_METABOLIC_PROCESS	4/480	24/8784	0.0392135	0.491852	0.469952	ENSG00000162368/ENSG00000163655/ENSG00000113657/ENSG00000092964	4
M1647	WENG_POR_TARGETS_LIVER_UP	4/480	24/8784	0.0392135	0.491852	0.469952	ENSG00000119862/ENSG00000164111/ENSG00000184009/ENSG00000105755	4
M1857	MALONEY_RESPONSE_TO_17AAG_UP	4/480	24/8784	0.0392135	0.491852	0.469952	ENSG00000135390/ENSG00000167658/ENSG00000101335/ENSG00000130985	4
M19872	TAVOR_CEBPA_TARGETS_DN	4/480	24/8784	0.0392135	0.491852	0.469952	ENSG00000179348/ENSG00000121858/ENSG00000175899/ENSG00000108622	4
M34149	GOBP_MAINTENANCE_OF_BLOOD_BRAIN_BARRIER	4/480	24/8784	0.0392135	0.491852	0.469952	ENSG00000075624/ENSG00000166086/ENSG00000184009/ENSG00000184113	4
M40468	GOBP_STRIATED_MUSCLE_CELL_DEVELOPMENT	4/480	24/8784	0.0392135	0.491852	0.469952	ENSG00000159176/ENSG00000071127/ENSG00000184009/ENSG00000101335	4
M4308	SATO_SILENCED_BY_METHYLATION_IN_PANCREATIC_CANCER_1	17/480	196/8784	0.0395287	0.494817	0.472786	ENSG00000132688/ENSG00000119862/ENSG00000163389/ENSG00000079257/ENSG00000163132/ENSG00000113140/ENSG00000234745/ENSG00000204264/ENSG00000078399/ENSG00000164683/ENSG00000197321/ENSG00000111752/ENSG00000108846/ENSG00000124440/ENSG00000142552/ENSG00000184113/ENSG00000189221	17
M16050	KAYO_AGING_MUSCLE_UP	11/480	111/8784	0.0396764	0.495679	0.473609	ENSG00000142798/ENSG00000162733/ENSG00000164050/ENSG00000075624/ENSG00000005249/ENSG00000104522/ENSG00000086062/ENSG00000107438/ENSG00000278129/ENSG00000080839/ENSG00000130741	11
M14447	MASSARWEH_RESPONSE_TO_ESTRADIOL	5/480	35/8784	0.0399734	0.495843	0.473766	ENSG00000136068/ENSG00000111907/ENSG00000137074/ENSG00000106780/ENSG00000150687	5
M1616	BURTON_ADIPOGENESIS_7	5/480	35/8784	0.0399734	0.495843	0.473766	ENSG00000175130/ENSG00000162692/ENSG00000168899/ENSG00000114850/ENSG00000102007	5
M18	PID_INTEGRIN1_PATHWAY	5/480	35/8784	0.0399734	0.495843	0.473766	ENSG00000162692/ENSG00000091136/ENSG00000130635/ENSG00000005884/ENSG00000198959	5
M12269	GOBP_LEUKOCYTE_MIGRATION	14/480	153/8784	0.0400052	0.495843	0.473766	ENSG00000162692/ENSG00000160712/ENSG00000174059/ENSG00000071127/ENSG00000157404/ENSG00000163734/ENSG00000129422/ENSG00000086062/ENSG00000107485/ENSG00000177105/ENSG00000166086/ENSG00000005884/ENSG00000179218/ENSG00000124343	14
M863	LEI_MYB_TARGETS	19/480	226/8784	0.0403556	0.499202	0.476975	ENSG00000143384/ENSG00000197747/ENSG00000113140/ENSG00000091136/ENSG00000182158/ENSG00000104522/ENSG00000119326/ENSG00000107485/ENSG00000150687/ENSG00000196611/ENSG00000166741/ENSG00000135486/ENSG00000111144/ENSG00000100823/ENSG00000182718/ENSG00000041357/ENSG00000101335/ENSG00000198959/ENSG00000189221	19
M7600	DOANE_RESPONSE_TO_ANDROGEN_UP	10/480	98/8784	0.0409353	0.504967	0.482484	ENSG00000049239/ENSG00000136068/ENSG00000131844/ENSG00000253293/ENSG00000005249/ENSG00000104522/ENSG00000124942/ENSG00000111348/ENSG00000179218/ENSG00000125844	10
M15107	JAATINEN_HEMATOPOIETIC_STEM_CELL_UP	17/480	197/8784	0.0411741	0.504967	0.482484	ENSG00000174059/ENSG00000179348/ENSG00000158234/ENSG00000173905/ENSG00000145014/ENSG00000170891/ENSG00000157404/ENSG00000145730/ENSG00000113657/ENSG00000106004/ENSG00000078399/ENSG00000046889/ENSG00000130635/ENSG00000165716/ENSG00000109113/ENSG00000133142/ENSG00000179542	17
M10368	GOBP_POSITIVE_REGULATION_OF_ADAPTIVE_IMMUNE_RESPONSE	6/480	47/8784	0.0414537	0.504967	0.482484	ENSG00000204642/ENSG00000204592/ENSG00000234745/ENSG00000120217/ENSG00000107485/ENSG00000166710	6
M4665	BAELDE_DIABETIC_NEPHROPATHY_DN	23/480	287/8784	0.0415199	0.504967	0.482484	ENSG00000213625/ENSG00000143384/ENSG00000163171/ENSG00000163754/ENSG00000145730/ENSG00000113083/ENSG00000113657/ENSG00000240065/ENSG00000168394/ENSG00000198087/ENSG00000078399/ENSG00000005249/ENSG00000122786/ENSG00000182158/ENSG00000104723/ENSG00000106780/ENSG00000050426/ENSG00000135486/ENSG00000166598/ENSG00000167004/ENSG00000005884/ENSG00000184009/ENSG00000101335	23
M15887	IZADPANAH_STEM_CELL_ADIPOSE_VS_BONE_UP	9/480	85/8784	0.0417411	0.504967	0.482484	ENSG00000175130/ENSG00000173905/ENSG00000204642/ENSG00000234745/ENSG00000204264/ENSG00000240065/ENSG00000078399/ENSG00000197142/ENSG00000182022	9
M14494	GOBP_POSITIVE_REGULATION_OF_RESPONSE_TO_BIOTIC_STIMULUS	8/480	72/8784	0.0418224	0.504967	0.482484	ENSG00000135829/ENSG00000154174/ENSG00000138496/ENSG00000137628/ENSG00000204642/ENSG00000204592/ENSG00000120217/ENSG00000139370	8
M38972	JINESH_BLEBBISHIELD_TO_IMMUNE_CELL_FUSION_PBSHMS_UP	21/480	257/8784	0.0419547	0.504967	0.482484	ENSG00000197747/ENSG00000163171/ENSG00000144476/ENSG00000136068/ENSG00000114554/ENSG00000071127/ENSG00000145685/ENSG00000145730/ENSG00000112893/ENSG00000075624/ENSG00000158623/ENSG00000067082/ENSG00000197321/ENSG00000110427/ENSG00000124942/ENSG00000150687/ENSG00000064115/ENSG00000182718/ENSG00000170558/ENSG00000105379/ENSG00000128274	21
M3582	ALONSO_METASTASIS_UP	13/480	140/8784	0.0422855	0.504967	0.482484	ENSG00000053371/ENSG00000172380/ENSG00000197747/ENSG00000158234/ENSG00000145741/ENSG00000145685/ENSG00000113140/ENSG00000107798/ENSG00000166483/ENSG00000100823/ENSG00000109099/ENSG00000170558/ENSG00000100417	13
M6413	RUTELLA_RESPONSE_TO_HGF_DN	13/480	140/8784	0.0422855	0.504967	0.482484	ENSG00000116251/ENSG00000175130/ENSG00000143384/ENSG00000081320/ENSG00000204592/ENSG00000051620/ENSG00000092964/ENSG00000135486/ENSG00000111144/ENSG00000140350/ENSG00000108622/ENSG00000108107/ENSG00000129675	13
M12327	GOBP_REGULATION_OF_HYDROLASE_ACTIVITY	35/480	475/8784	0.042423	0.504967	0.482484	ENSG00000160049/ENSG00000197747/ENSG00000169242/ENSG00000183856/ENSG00000169756/ENSG00000153094/ENSG00000164050/ENSG00000144843/ENSG00000114554/ENSG00000079257/ENSG00000121858/ENSG00000137449/ENSG00000157404/ENSG00000138698/ENSG00000164056/ENSG00000120318/ENSG00000204264/ENSG00000240065/ENSG00000198663/ENSG00000136237/ENSG00000171056/ENSG00000277494/ENSG00000108239/ENSG00000177105/ENSG00000213465…	35
M12912	GOBP_POSITIVE_REGULATION_OF_CELL_DIFFERENTIATION	31/480	412/8784	0.0427753	0.504967	0.482484	ENSG00000197747/ENSG00000160712/ENSG00000162733/ENSG00000174059/ENSG00000143772/ENSG00000169756/ENSG00000115694/ENSG00000134086/ENSG00000164050/ENSG00000114554/ENSG00000179348/ENSG00000158234/ENSG00000073803/ENSG00000157404/ENSG00000112893/ENSG00000106004/ENSG00000253276/ENSG00000091129/ENSG00000106615/ENSG00000164736/ENSG00000107485/ENSG00000087884/ENSG00000119714/ENSG00000140682/ENSG00000159640…	31
M5634	GOBP_RESPONSE_TO_WOUNDING	22/480	273/8784	0.0432305	0.504967	0.482484	ENSG00000142949/ENSG00000159176/ENSG00000174059/ENSG00000179348/ENSG00000164111/ENSG00000113083/ENSG00000113657/ENSG00000198663/ENSG00000075624/ENSG00000182158/ENSG00000086062/ENSG00000130635/ENSG00000198682/ENSG00000172500/ENSG00000110799/ENSG00000069974/ENSG00000140465/ENSG00000102934/ENSG00000004139/ENSG00000141756/ENSG00000184009/ENSG00000101335	22
M10467	GOBP_MYELOID_CELL_HOMEOSTASIS	10/480	99/8784	0.0434161	0.504967	0.482484	ENSG00000143772/ENSG00000153094/ENSG00000179348/ENSG00000157404/ENSG00000106004/ENSG00000107485/ENSG00000166086/ENSG00000139370/ENSG00000166710/ENSG00000126457	10
M11882	GOBP_RESPONSE_TO_INORGANIC_SUBSTANCE	21/480	258/8784	0.0434457	0.504967	0.482484	ENSG00000162692/ENSG00000265972/ENSG00000188643/ENSG00000143772/ENSG00000143878/ENSG00000115694/ENSG00000157404/ENSG00000145730/ENSG00000124772/ENSG00000137074/ENSG00000135486/ENSG00000067715/ENSG00000111144/ENSG00000100823/ENSG00000198668/ENSG00000166710/ENSG00000140465/ENSG00000184009/ENSG00000154059/ENSG00000179218/ENSG00000178980	21
M1066	REACTOME_CLASS_I_MHC_MEDIATED_ANTIGEN_PROCESSING_PRESENTATION	20/480	243/8784	0.0435417	0.504967	0.482484	ENSG00000163131/ENSG00000065802/ENSG00000134086/ENSG00000163636/ENSG00000114125/ENSG00000164308/ENSG00000204642/ENSG00000204592/ENSG00000234745/ENSG00000204264/ENSG00000240065/ENSG00000168394/ENSG00000148356/ENSG00000111671/ENSG00000177981/ENSG00000167004/ENSG00000166710/ENSG00000041357/ENSG00000179218/ENSG00000130985	20
M14602	GOBP_DETECTION_OF_STIMULUS	7/480	60/8784	0.0440592	0.504967	0.482484	ENSG00000079257/ENSG00000157404/ENSG00000234745/ENSG00000067715/ENSG00000276644/ENSG00000198668/ENSG00000170558	7
M189	KEGG_RIBOSOME	7/480	60/8784	0.0440592	0.504967	0.482484	ENSG00000116251/ENSG00000197958/ENSG00000140988/ENSG00000105640/ENSG00000108107/ENSG00000100316/ENSG00000147403	7
M2232	BHAT_ESR1_TARGETS_NOT_VIA_AKT1_DN	7/480	60/8784	0.0440592	0.504967	0.482484	ENSG00000169242/ENSG00000159388/ENSG00000138771/ENSG00000091136/ENSG00000182158/ENSG00000107485/ENSG00000182022	7
M27032	REACTOME_PLASMA_LIPOPROTEIN_ASSEMBLY_REMODELING_AND_CLEARANCE	5/480	36/8784	0.0444192	0.504967	0.482484	ENSG00000277494/ENSG00000107798/ENSG00000175899/ENSG00000185624/ENSG00000160179	5
M27218	REACTOME_NON_INTEGRIN_MEMBRANE_ECM_INTERACTIONS	5/480	36/8784	0.0444192	0.504967	0.482484	ENSG00000142798/ENSG00000162512/ENSG00000162733/ENSG00000091136/ENSG00000130635	5
M27487	REACTOME_RHO_GTPASES_ACTIVATE_PKNS	5/480	36/8784	0.0444192	0.504967	0.482484	ENSG00000143878/ENSG00000160447/ENSG00000092841/ENSG00000101335/ENSG00000128245	5
M38994	REACTOME_SIGNALING_BY_BRAF_AND_RAF1_FUSIONS	5/480	36/8784	0.0444192	0.504967	0.482484	ENSG00000153094/ENSG00000075624/ENSG00000110799/ENSG00000198668/ENSG00000184009	5
M5505	HUPER_BREAST_BASAL_VS_LUMINAL_DN	5/480	36/8784	0.0444192	0.504967	0.482484	ENSG00000179163/ENSG00000204642/ENSG00000234745/ENSG00000204264/ENSG00000240065	5
M8728	KEGG_HYPERTROPHIC_CARDIOMYOPATHY_HCM	5/480	36/8784	0.0444192	0.504967	0.482484	ENSG00000075624/ENSG00000167535/ENSG00000005884/ENSG00000159640/ENSG00000184009	5
M2395	SERVITJA_ISLET_HNF1A_TARGETS_UP	9/480	86/8784	0.0444711	0.504967	0.482484	ENSG00000162654/ENSG00000162692/ENSG00000081320/ENSG00000234745/ENSG00000111348/ENSG00000182718/ENSG00000109099/ENSG00000108846/ENSG00000198959	9
M78	EBAUER_TARGETS_OF_PAX3_FOXO1_FUSION_UP	9/480	86/8784	0.0444711	0.504967	0.482484	ENSG00000265972/ENSG00000111907/ENSG00000067082/ENSG00000107551/ENSG00000151746/ENSG00000108639/ENSG00000178980/ENSG00000198959/ENSG00000129675	9
M27436	REACTOME_PROGRAMMED_CELL_DEATH	12/480	127/8784	0.0445444	0.504967	0.482484	ENSG00000160049/ENSG00000153094/ENSG00000163636/ENSG00000121858/ENSG00000204264/ENSG00000240065/ENSG00000104518/ENSG00000107731/ENSG00000088808/ENSG00000041357/ENSG00000128245/ENSG00000102010	12
M16009	ACEVEDO_METHYLATED_IN_LIVER_CANCER_DN	22/480	274/8784	0.0447089	0.504967	0.482484	ENSG00000186827/ENSG00000179348/ENSG00000114850/ENSG00000152953/ENSG00000138771/ENSG00000138780/ENSG00000164056/ENSG00000120318/ENSG00000113657/ENSG00000145911/ENSG00000198663/ENSG00000118407/ENSG00000106004/ENSG00000091136/ENSG00000165113/ENSG00000108239/ENSG00000151746/ENSG00000139684/ENSG00000102580/ENSG00000187720/ENSG00000124440/ENSG00000178980	22
M10680	KEGG_PROTEASOME	4/480	25/8784	0.0447383	0.504967	0.482484	ENSG00000163636/ENSG00000204264/ENSG00000240065/ENSG00000041357	4
M11525	GOBP_POSITIVE_REGULATION_OF_SUBSTRATE_ADHESION_DEPENDENT_CELL_SPREADING	4/480	25/8784	0.0447383	0.504967	0.482484	ENSG00000197747/ENSG00000169756/ENSG00000185624/ENSG00000179218	4
M1551	ULE_SPLICING_VIA_NOVA2	4/480	25/8784	0.0447383	0.504967	0.482484	ENSG00000171603/ENSG00000159023/ENSG00000142949/ENSG00000138162	4
M1596	HAN_JNK_SINGALING_UP	4/480	25/8784	0.0447383	0.504967	0.482484	ENSG00000162654/ENSG00000112893/ENSG00000113083/ENSG00000154059	4
M1650	MCDOWELL_ACUTE_LUNG_INJURY_DN	4/480	25/8784	0.0447383	0.504967	0.482484	ENSG00000169231/ENSG00000164683/ENSG00000108622/ENSG00000160179	4
M2683	WINTER_HYPOXIA_DN	4/480	25/8784	0.0447383	0.504967	0.482484	ENSG00000213203/ENSG00000108622/ENSG00000078596/ENSG00000129675	4
M39355	WP_PROSTAGLANDIN_SYNTHESIS_AND_REGULATION	4/480	25/8784	0.0447383	0.504967	0.482484	ENSG00000197747/ENSG00000164111/ENSG00000125257/ENSG00000182718	4
M6225	WANG_BARRETTS_ESOPHAGUS_UP	4/480	25/8784	0.0447383	0.504967	0.482484	ENSG00000179163/ENSG00000005884/ENSG00000185339/ENSG00000205542	4
M12005	GOBP_POSITIVE_REGULATION_OF_ENDOTHELIAL_CELL_MIGRATION	8/480	73/8784	0.0448289	0.504967	0.482484	ENSG00000143878/ENSG00000179348/ENSG00000113140/ENSG00000104522/ENSG00000107485/ENSG00000126561/ENSG00000179218/ENSG00000205542	8
M12201	GOBP_TAXIS	21/480	259/8784	0.0449751	0.504967	0.482484	ENSG00000162692/ENSG00000160712/ENSG00000169242/ENSG00000144476/ENSG00000164050/ENSG00000114554/ENSG00000157404/ENSG00000163734/ENSG00000113083/ENSG00000091129/ENSG00000129422/ENSG00000092964/ENSG00000107020/ENSG00000107485/ENSG00000107731/ENSG00000177105/ENSG00000166086/ENSG00000173482/ENSG00000179218/ENSG00000205542/ENSG00000102007	21
M10258	GOBP_EMBRYONIC_HEMOPOIESIS	3/480	15/8784	0.0451609	0.504967	0.482484	ENSG00000179348/ENSG00000157404/ENSG00000107485	3
M1088	REACTOME_METABOLISM_OF_PORPHYRINS	3/480	15/8784	0.0451609	0.504967	0.482484	ENSG00000126088/ENSG00000106605/ENSG00000137491	3
M11276	GOBP_REGULATION_OF_VOLTAGE_GATED_CALCIUM_CHANNEL_ACTIVITY	3/480	15/8784	0.0451609	0.504967	0.482484	ENSG00000124942/ENSG00000167535/ENSG00000198668	3
M11562	GOBP_DNA_DEALKYLATION	3/480	15/8784	0.0451609	0.504967	0.482484	ENSG00000187605/ENSG00000107485/ENSG00000100823	3
M1182	LA_MEN1_TARGETS	3/480	15/8784	0.0451609	0.504967	0.482484	ENSG00000162733/ENSG00000170955/ENSG00000140350	3
M11980	REACTOME_ADHERENS_JUNCTIONS_INTERACTIONS	3/480	15/8784	0.0451609	0.504967	0.482484	ENSG00000075624/ENSG00000184009/ENSG00000170558	3
M14038	GOBP_RESPONSE_TO_NICOTINE	3/480	15/8784	0.0451609	0.504967	0.482484	ENSG00000162692/ENSG00000166710/ENSG00000170175	3
M14414	BOYAULT_LIVER_CANCER_SUBCLASS_G6_DN	3/480	15/8784	0.0451609	0.504967	0.482484	ENSG00000121858/ENSG00000069974/ENSG00000125844	3
M1594	BRACHAT_RESPONSE_TO_CAMPTOTHECIN_UP	3/480	15/8784	0.0451609	0.504967	0.482484	ENSG00000265972/ENSG00000159388/ENSG00000100417	3
M180	PID_HIF1A_PATHWAY	3/480	15/8784	0.0451609	0.504967	0.482484	ENSG00000134086/ENSG00000135506/ENSG00000124440	3
M2562	HOLLEMAN_VINCRISTINE_RESISTANCE_ALL_DN	3/480	15/8784	0.0451609	0.504967	0.482484	ENSG00000197958/ENSG00000140988/ENSG00000147403	3
M26976	REACTOME_ACTIVATION_OF_MATRIX_METALLOPROTEINASES	3/480	15/8784	0.0451609	0.504967	0.482484	ENSG00000275896/ENSG00000156103/ENSG00000196611	3
M27309	REACTOME_EPHA_MEDIATED_GROWTH_CONE_COLLAPSE	3/480	15/8784	0.0451609	0.504967	0.482484	ENSG00000169242/ENSG00000092841/ENSG00000101335	3
M40337	GOBP_AORTIC_VALVE_MORPHOGENESIS	3/480	15/8784	0.0451609	0.504967	0.482484	ENSG00000169242/ENSG00000164683/ENSG00000107485	3
M6162	BOWIE_RESPONSE_TO_EXTRACELLULAR_MATRIX	3/480	15/8784	0.0451609	0.504967	0.482484	ENSG00000204264/ENSG00000240065/ENSG00000027697	3
M685	REACTOME_HS_GAG_BIOSYNTHESIS	3/480	15/8784	0.0451609	0.504967	0.482484	ENSG00000142798/ENSG00000162512/ENSG00000138604	3
M1833	MATZUK_SPERMATOZOA	6/480	48/8784	0.045284	0.505443	0.482939	ENSG00000163075/ENSG00000086062/ENSG00000095794/ENSG00000166086/ENSG00000159640/ENSG00000105499	6
M19826	ZHANG_RESPONSE_TO_IKK_INHIBITOR_AND_TNF_UP	14/480	156/8784	0.0458991	0.511401	0.488631	ENSG00000175130/ENSG00000179862/ENSG00000169242/ENSG00000159388/ENSG00000163545/ENSG00000121858/ENSG00000163734/ENSG00000168394/ENSG00000027697/ENSG00000176907/ENSG00000067082/ENSG00000182022/ENSG00000102580/ENSG00000166750	14
M13894	GOBP_SUBSTRATE_ADHESION_DEPENDENT_CELL_SPREADING	7/480	61/8784	0.0475353	0.526829	0.503372	ENSG00000197747/ENSG00000169242/ENSG00000169756/ENSG00000091136/ENSG00000106780/ENSG00000185624/ENSG00000179218	7
M3102	SMID_BREAST_CANCER_ERBB2_UP	7/480	61/8784	0.0475353	0.526829	0.503372	ENSG00000112297/ENSG00000198682/ENSG00000140350/ENSG00000185324/ENSG00000161395/ENSG00000108846/ENSG00000185624	7
M6906	SENESE_HDAC2_TARGETS_DN	7/480	61/8784	0.0475353	0.526829	0.503372	ENSG00000143641/ENSG00000144476/ENSG00000113083/ENSG00000122642/ENSG00000107438/ENSG00000170175/ENSG00000101335	7
M11938	GOBP_RESPONSE_TO_METAL_ION	14/480	157/8784	0.0479925	0.530959	0.507318	ENSG00000162692/ENSG00000265972/ENSG00000188643/ENSG00000143772/ENSG00000157404/ENSG00000145730/ENSG00000124772/ENSG00000067715/ENSG00000111144/ENSG00000198668/ENSG00000166710/ENSG00000140465/ENSG00000184009/ENSG00000179218	14
M1461	PETROVA_ENDOTHELIUM_LYMPHATIC_VS_BLOOD_UP	10/480	101/8784	0.0486801	0.535363	0.511526	ENSG00000169744/ENSG00000164056/ENSG00000136237/ENSG00000095794/ENSG00000107731/ENSG00000107798/ENSG00000107438/ENSG00000100526/ENSG00000140465/ENSG00000189221	10
M2780	REACTOME_SIGNALING_BY_ROBO_RECEPTORS	13/480	143/8784	0.0487529	0.535363	0.511526	ENSG00000116251/ENSG00000163636/ENSG00000204264/ENSG00000240065/ENSG00000197958/ENSG00000041357/ENSG00000140988/ENSG00000205937/ENSG00000108349/ENSG00000105640/ENSG00000108107/ENSG00000100316/ENSG00000147403	13
M1487	MORI_PLASMA_CELL_UP	5/480	37/8784	0.0491492	0.535363	0.511526	ENSG00000118407/ENSG00000011478/ENSG00000125844/ENSG00000184164/ENSG00000102158	5
M16136	GOBP_CARBOHYDRATE_DERIVATIVE_TRANSPORT	5/480	37/8784	0.0491492	0.535363	0.511526	ENSG00000163933/ENSG00000139370/ENSG00000125257/ENSG00000108846/ENSG00000160179	5
M1721	LEIN_PONS_MARKERS	5/480	37/8784	0.0491492	0.535363	0.511526	ENSG00000164111/ENSG00000113657/ENSG00000107551/ENSG00000167186/ENSG00000109099	5
M19457	GRABARCZYK_BCL11B_TARGETS_DN	5/480	37/8784	0.0491492	0.535363	0.511526	ENSG00000138780/ENSG00000275896/ENSG00000151746/ENSG00000140740/ENSG00000160179	5
M27563	REACTOME_DEFECTIVE_CFTR_CAUSES_CYSTIC_FIBROSIS	5/480	37/8784	0.0491492	0.535363	0.511526	ENSG00000163636/ENSG00000204264/ENSG00000240065/ENSG00000135506/ENSG00000041357	5
M9780	CUI_GLUCOSE_DEPRIVATION	5/480	37/8784	0.0491492	0.535363	0.511526	ENSG00000265972/ENSG00000155660/ENSG00000102580/ENSG00000167004/ENSG00000179218	5
M1673	WESTON_VEGFA_TARGETS_3HR	6/480	49/8784	0.0493277	0.535363	0.511526	ENSG00000174059/ENSG00000121858/ENSG00000196611/ENSG00000166741/ENSG00000110799/ENSG00000087842	6
M4605	FONTAINE_FOLLICULAR_THYROID_ADENOMA_UP	6/480	49/8784	0.0493277	0.535363	0.511526	ENSG00000153094/ENSG00000071242/ENSG00000107485/ENSG00000107438/ENSG00000117899/ENSG00000090863	6
M641	REACTOME_CELLULAR_RESPONSE_TO_HYPOXIA	6/480	49/8784	0.0493277	0.535363	0.511526	ENSG00000134086/ENSG00000163636/ENSG00000204264/ENSG00000240065/ENSG00000041357/ENSG00000124440	6
M6315	IWANAGA_CARCINOGENESIS_BY_KRAS_PTEN_DN	16/480	187/8784	0.0497354	0.538858	0.514866	ENSG00000158195/ENSG00000183856/ENSG00000119862/ENSG00000169744/ENSG00000051620/ENSG00000133561/ENSG00000171056/ENSG00000067082/ENSG00000107625/ENSG00000170145/ENSG00000176435/ENSG00000140682/ENSG00000109099/ENSG00000125810/ENSG00000198959/ENSG00000184113	16
M1845	RAY_TUMORIGENESIS_BY_ERBB2_CDC25A_DN	14/480	158/8784	0.0501514	0.54157	0.517457	ENSG00000116251/ENSG00000171603/ENSG00000179163/ENSG00000159023/ENSG00000179862/ENSG00000126088/ENSG00000134748/ENSG00000265972/ENSG00000163171/ENSG00000164683/ENSG00000179241/ENSG00000166741/ENSG00000157379/ENSG00000129675	14
M6350	GOBP_NEGATIVE_REGULATION_OF_BINDING	9/480	88/8784	0.0502835	0.54157	0.517457	ENSG00000142949/ENSG00000132688/ENSG00000163132/ENSG00000075624/ENSG00000164683/ENSG00000166710/ENSG00000159640/ENSG00000125651/ENSG00000205542	9
M14507	CHARAFE_BREAST_CANCER_LUMINAL_VS_BASAL_DN	25/480	324/8784	0.0505256	0.54157	0.517457	ENSG00000162368/ENSG00000172380/ENSG00000143641/ENSG00000163171/ENSG00000042445/ENSG00000071127/ENSG00000163734/ENSG00000164308/ENSG00000113083/ENSG00000120318/ENSG00000204592/ENSG00000204264/ENSG00000240065/ENSG00000112297/ENSG00000027697/ENSG00000106004/ENSG00000122786/ENSG00000171056/ENSG00000197321/ENSG00000170955/ENSG00000166741/ENSG00000166710/ENSG00000182718/ENSG00000173482/ENSG00000124191	25
M1500	BURTON_ADIPOGENESIS_10	4/480	26/8784	0.0506752	0.54157	0.517457	ENSG00000124831/ENSG00000163754/ENSG00000137449/ENSG00000088387	4
M27623	REACTOME_SIGNALING_BY_MODERATE_KINASE_ACTIVITY_BRAF_MUTANTS	4/480	26/8784	0.0506752	0.54157	0.517457	ENSG00000075624/ENSG00000110799/ENSG00000198668/ENSG00000184009	4
M3218	MOSERLE_IFNA_RESPONSE	4/480	26/8784	0.0506752	0.54157	0.517457	ENSG00000121858/ENSG00000137628/ENSG00000177409/ENSG00000120217	4
M39581	WP_COMPLEMENT_SYSTEM	4/480	26/8784	0.0506752	0.54157	0.517457	ENSG00000091136/ENSG00000108622/ENSG00000179218/ENSG00000125810	4
M6856	KEGG_HEMATOPOIETIC_CELL_LINEAGE	4/480	26/8784	0.0506752	0.54157	0.517457	ENSG00000160712/ENSG00000174059/ENSG00000157404/ENSG00000005884	4
M522	REACTOME_CELL_CELL_COMMUNICATION	7/480	62/8784	0.0511816	0.545127	0.520856	ENSG00000169756/ENSG00000198087/ENSG00000075624/ENSG00000184009/ENSG00000170558/ENSG00000184113/ENSG00000129675	7
M7435	HOEBEKE_LYMPHOID_STEM_CELL_DN	7/480	62/8784	0.0511816	0.545127	0.520856	ENSG00000053371/ENSG00000126088/ENSG00000213625/ENSG00000265972/ENSG00000121858/ENSG00000166598/ENSG00000108622	7
M8818	BIDUS_METASTASIS_DN	9/480	89/8784	0.0533688	0.552029	0.527451	ENSG00000174059/ENSG00000081320/ENSG00000179348/ENSG00000196812/ENSG00000104518/ENSG00000107551/ENSG00000052841/ENSG00000161395/ENSG00000125651	9
M10346	GOBP_LUNG_EPITHELIUM_DEVELOPMENT	3/480	16/8784	0.0533968	0.552029	0.527451	ENSG00000106004/ENSG00000111144/ENSG00000142552	3
M10550	AMIT_DELAYED_EARLY_GENES	3/480	16/8784	0.0533968	0.552029	0.527451	ENSG00000159388/ENSG00000067082/ENSG00000095794	3
M1509	BRACHAT_RESPONSE_TO_CISPLATIN	3/480	16/8784	0.0533968	0.552029	0.527451	ENSG00000265972/ENSG00000159388/ENSG00000100417	3
M15920	GOBP_CELL_SURFACE_RECEPTOR_SIGNALING_PATHWAY_INVOLVED_IN_HEART_DEVELOPMENT	3/480	16/8784	0.0533968	0.552029	0.527451	ENSG00000163132/ENSG00000164736/ENSG00000164683	3
M16724	GOBP_T_CELL_SELECTION	3/480	16/8784	0.0533968	0.552029	0.527451	ENSG00000160712/ENSG00000143772/ENSG00000107485	3
M23642	GOBP_FIBROBLAST_APOPTOTIC_PROCESS	3/480	16/8784	0.0533968	0.552029	0.527451	ENSG00000153094/ENSG00000081320/ENSG00000153774	3
M2542	GENTLES_LEUKEMIC_STEM_CELL_UP	3/480	16/8784	0.0533968	0.552029	0.527451	ENSG00000174059/ENSG00000119862/ENSG00000133561	3
M27494	REACTOME_RHO_GTPASES_ACTIVATE_PAKS	3/480	16/8784	0.0533968	0.552029	0.527451	ENSG00000092841/ENSG00000198668/ENSG00000101335	3
M27772	REACTOME_MET_ACTIVATES_PTK2_SIGNALING	3/480	16/8784	0.0533968	0.552029	0.527451	ENSG00000091136/ENSG00000130635/ENSG00000005884	3
M29111	GOBP_ATP_SYNTHESIS_COUPLED_PROTON_TRANSPORT	3/480	16/8784	0.0533968	0.552029	0.527451	ENSG00000154518/ENSG00000135390/ENSG00000075399	3
M6384	LANDIS_ERBB2_BREAST_TUMORS_65_UP	3/480	16/8784	0.0533968	0.552029	0.527451	ENSG00000079257/ENSG00000111907/ENSG00000155660	3
M6761	GOLUB_ALL_VS_AML_DN	3/480	16/8784	0.0533968	0.552029	0.527451	ENSG00000213625/ENSG00000143384/ENSG00000078399	3
M7090	TOMLINS_METASTASIS_DN	3/480	16/8784	0.0533968	0.552029	0.527451	ENSG00000121858/ENSG00000125257/ENSG00000117899	3
M85	BIOCARTA_BAD_PATHWAY	3/480	16/8784	0.0533968	0.552029	0.527451	ENSG00000157404/ENSG00000005249/ENSG00000128245	3
M13996	GOBP_LEUKOCYTE_APOPTOTIC_PROCESS	6/480	50/8784	0.0535865	0.552029	0.527451	ENSG00000160049/ENSG00000169242/ENSG00000143772/ENSG00000153094/ENSG00000171115/ENSG00000120217	6
M15186	GOBP_ENDOCRINE_SYSTEM_DEVELOPMENT	6/480	50/8784	0.0535865	0.552029	0.527451	ENSG00000160712/ENSG00000179348/ENSG00000106004/ENSG00000106615/ENSG00000107485/ENSG00000170558	6
M1557	DELASERNA_MYOD_TARGETS_UP	6/480	50/8784	0.0535865	0.552029	0.527451	ENSG00000143878/ENSG00000081320/ENSG00000005249/ENSG00000150687/ENSG00000170175/ENSG00000172992	6
M16943	GOBP_POSITIVE_REGULATION_OF_LEUKOCYTE_MEDIATED_IMMUNITY	6/480	50/8784	0.0535865	0.552029	0.527451	ENSG00000157404/ENSG00000204642/ENSG00000204592/ENSG00000234745/ENSG00000107485/ENSG00000166710	6
M5190	MARTINEZ_RESPONSE_TO_TRABECTEDIN_UP	6/480	50/8784	0.0535865	0.552029	0.527451	ENSG00000197747/ENSG00000163734/ENSG00000164111/ENSG00000104723/ENSG00000213465/ENSG00000167004	6
M10165	TURASHVILI_BREAST_LOBULAR_CARCINOMA_VS_DUCTAL_NORMAL_UP	5/480	38/8784	0.0541646	0.555253	0.530531	ENSG00000143756/ENSG00000113083/ENSG00000113140/ENSG00000091136/ENSG00000130635	5
M13532	GOBP_TETRAPYRROLE_METABOLIC_PROCESS	5/480	38/8784	0.0541646	0.555253	0.530531	ENSG00000126088/ENSG00000137210/ENSG00000106605/ENSG00000137491/ENSG00000140465	5
M15057	HENDRICKS_SMARCA4_TARGETS_UP	5/480	38/8784	0.0541646	0.555253	0.530531	ENSG00000136068/ENSG00000112297/ENSG00000124942/ENSG00000196611/ENSG00000005884	5
M366	LANDIS_ERBB2_BREAST_TUMORS_324_UP	10/480	103/8784	0.0543561	0.556309	0.53154	ENSG00000159176/ENSG00000115525/ENSG00000124831/ENSG00000136068/ENSG00000079257/ENSG00000138771/ENSG00000112297/ENSG00000111907/ENSG00000155660/ENSG00000166483	10
M10320	REACTOME_BIOLOGICAL_OXIDATIONS	8/480	76/8784	0.054687	0.557878	0.533039	ENSG00000053371/ENSG00000197448/ENSG00000198682/ENSG00000166741/ENSG00000139684/ENSG00000140465/ENSG00000133313/ENSG00000189221	8
M1361	DAZARD_RESPONSE_TO_UV_SCC_UP	8/480	76/8784	0.054687	0.557878	0.533039	ENSG00000137944/ENSG00000163734/ENSG00000111348/ENSG00000166710/ENSG00000182718/ENSG00000140740/ENSG00000182287/ENSG00000130741	8
M2242	BRUINS_UVC_RESPONSE_VIA_TP53_GROUP_A	28/480	374/8784	0.0550888	0.561066	0.536085	ENSG00000213625/ENSG00000162692/ENSG00000159176/ENSG00000079257/ENSG00000180611/ENSG00000152953/ENSG00000071127/ENSG00000169744/ENSG00000157404/ENSG00000204304/ENSG00000133574/ENSG00000213203/ENSG00000104723/ENSG00000277494/ENSG00000119446/ENSG00000107485/ENSG00000111339/ENSG00000151746/ENSG00000139508/ENSG00000174032/ENSG00000100897/ENSG00000197879/ENSG00000172992/ENSG00000108622/ENSG00000167306…	28
M15783	GOBP_RESPONSE_TO_CYTOKINE	33/480	454/8784	0.0557961	0.56735	0.54209	ENSG00000186827/ENSG00000162645/ENSG00000162654/ENSG00000162692/ENSG00000143384/ENSG00000160712/ENSG00000135829/ENSG00000169756/ENSG00000144476/ENSG00000068001/ENSG00000136068/ENSG00000138496/ENSG00000157404/ENSG00000163734/ENSG00000113083/ENSG00000113657/ENSG00000027697/ENSG00000164736/ENSG00000120217/ENSG00000107485/ENSG00000151502/ENSG00000167004/ENSG00000197879/ENSG00000170310/ENSG00000126561…	33
M6641	BROWNE_HCMV_INFECTION_18HR_DN	9/480	90/8784	0.0565752	0.572404	0.546919	ENSG00000169231/ENSG00000168899/ENSG00000187091/ENSG00000164050/ENSG00000071242/ENSG00000102796/ENSG00000166710/ENSG00000182718/ENSG00000140682	9
M2538	KUMAR_PATHOGEN_LOAD_BY_MACROPHAGES	12/480	132/8784	0.0568059	0.572404	0.546919	ENSG00000143384/ENSG00000143641/ENSG00000163171/ENSG00000173272/ENSG00000204592/ENSG00000168394/ENSG00000198663/ENSG00000091136/ENSG00000151502/ENSG00000067715/ENSG00000172992/ENSG00000157637	12
M1097	GRAESSMANN_APOPTOSIS_BY_SERUM_DEPRIVATION_UP	25/480	328/8784	0.0568297	0.572404	0.546919	ENSG00000162645/ENSG00000265972/ENSG00000138496/ENSG00000163734/ENSG00000138771/ENSG00000164056/ENSG00000137628/ENSG00000131844/ENSG00000113083/ENSG00000204592/ENSG00000234745/ENSG00000075624/ENSG00000176907/ENSG00000095794/ENSG00000107798/ENSG00000150687/ENSG00000166741/ENSG00000135486/ENSG00000173141/ENSG00000102580/ENSG00000140465/ENSG00000024422/ENSG00000101474/ENSG00000159110/ENSG00000102007	25
M13937	GOBP_NATURAL_KILLER_CELL_MEDIATED_IMMUNITY	4/480	27/8784	0.0570218	0.572404	0.546919	ENSG00000204642/ENSG00000204592/ENSG00000234745/ENSG00000069974	4
M2101	STAMBOLSKY_TARGETS_OF_MUTATED_TP53_UP	4/480	27/8784	0.0570218	0.572404	0.546919	ENSG00000027697/ENSG00000102580/ENSG00000198668/ENSG00000102934	4
M27219	REACTOME_ECM_PROTEOGLYCANS	4/480	27/8784	0.0570218	0.572404	0.546919	ENSG00000142798/ENSG00000113140/ENSG00000091136/ENSG00000130635	4
M34123	GOBP_CORTICAL_ACTIN_CYTOSKELETON_ORGANIZATION	4/480	27/8784	0.0570218	0.572404	0.546919	ENSG00000159023/ENSG00000170955/ENSG00000179218/ENSG00000024422	4
M820	REACTOME_CELL_CELL_JUNCTION_ORGANIZATION	4/480	27/8784	0.0570218	0.572404	0.546919	ENSG00000075624/ENSG00000184009/ENSG00000170558/ENSG00000184113	4
M27554	REACTOME_DISEASES_OF_METABOLISM	11/480	118/8784	0.0573518	0.574799	0.549206	ENSG00000142798/ENSG00000162512/ENSG00000163933/ENSG00000163754/ENSG00000131844/ENSG00000086062/ENSG00000198682/ENSG00000187720/ENSG00000171298/ENSG00000185339/ENSG00000189221	11
M34008	BLANCO_MELO_RESPIRATORY_SYNCYTIAL_VIRUS_INFECTION_A594_CELLS_UP	16/480	191/8784	0.0581498	0.580174	0.554342	ENSG00000162645/ENSG00000162654/ENSG00000163131/ENSG00000138496/ENSG00000121858/ENSG00000137628/ENSG00000164308/ENSG00000168394/ENSG00000112297/ENSG00000146592/ENSG00000177409/ENSG00000120217/ENSG00000196611/ENSG00000166710/ENSG00000166750/ENSG00000198959	16
M8513	SMID_BREAST_CANCER_NORMAL_LIKE_UP	16/480	191/8784	0.0581498	0.580174	0.554342	ENSG00000162692/ENSG00000265972/ENSG00000160712/ENSG00000119862/ENSG00000168899/ENSG00000168309/ENSG00000170891/ENSG00000157404/ENSG00000106004/ENSG00000078399/ENSG00000133574/ENSG00000133561/ENSG00000176438/ENSG00000108622/ENSG00000184113/ENSG00000078596	16
M16122	GOBP_MUSCLE_CELL_DEVELOPMENT	8/480	77/8784	0.0582574	0.580174	0.554342	ENSG00000159176/ENSG00000154174/ENSG00000071127/ENSG00000154556/ENSG00000113083/ENSG00000170175/ENSG00000184009/ENSG00000101335	8
M18160	STEIN_ESRRA_TARGETS_DN	8/480	77/8784	0.0582574	0.580174	0.554342	ENSG00000159658/ENSG00000204592/ENSG00000005249/ENSG00000091136/ENSG00000136940/ENSG00000129657/ENSG00000100417/ENSG00000101911	8
M16144	GOBP_POSITIVE_REGULATION_OF_CELL_SUBSTRATE_ADHESION	7/480	64/8784	0.0589907	0.58562	0.559546	ENSG00000197747/ENSG00000169756/ENSG00000104522/ENSG00000213465/ENSG00000005884/ENSG00000185624/ENSG00000179218	7
M24785	GOBP_RECEPTOR_SIGNALING_PATHWAY_VIA_STAT	7/480	64/8784	0.0589907	0.58562	0.559546	ENSG00000213625/ENSG00000160712/ENSG00000134086/ENSG00000138496/ENSG00000157404/ENSG00000126561/ENSG00000159110	7
M11242	GOBP_LEUKOCYTE_MEDIATED_CYTOTOXICITY	5/480	39/8784	0.0594655	0.587549	0.561389	ENSG00000204642/ENSG00000204592/ENSG00000234745/ENSG00000166710/ENSG00000069974	5
M12784	RHEIN_ALL_GLUCOCORTICOID_THERAPY_UP	5/480	39/8784	0.0594655	0.587549	0.561389	ENSG00000265972/ENSG00000112297/ENSG00000027697/ENSG00000095794/ENSG00000124942	5
M1603	ZHOU_TNF_SIGNALING_30MIN	5/480	39/8784	0.0594655	0.587549	0.561389	ENSG00000135390/ENSG00000167658/ENSG00000087842/ENSG00000102007/ENSG00000147403	5
M3063	DEBIASI_APOPTOSIS_BY_REOVIRUS_INFECTION_DN	16/480	192/8784	0.0603977	0.595434	0.568922	ENSG00000171603/ENSG00000179163/ENSG00000142949/ENSG00000265972/ENSG00000135829/ENSG00000143772/ENSG00000115694/ENSG00000155660/ENSG00000137106/ENSG00000124942/ENSG00000103512/ENSG00000004139/ENSG00000129657/ENSG00000157637/ENSG00000125844/ENSG00000100316	16
M16307	GOBP_PHAGOCYTOSIS	10/480	105/8784	0.060453	0.595434	0.568922	ENSG00000179348/ENSG00000171044/ENSG00000203805/ENSG00000177105/ENSG00000069974/ENSG00000117899/ENSG00000109113/ENSG00000179218/ENSG00000125810/ENSG00000198959	10
M14818	GOBP_IMMUNE_EFFECTOR_PROCESS	19/480	238/8784	0.0618793	0.600422	0.573688	ENSG00000186827/ENSG00000160712/ENSG00000179348/ENSG00000163961/ENSG00000071127/ENSG00000157404/ENSG00000137628/ENSG00000204642/ENSG00000204592/ENSG00000234745/ENSG00000176907/ENSG00000107485/ENSG00000203805/ENSG00000175899/ENSG00000139370/ENSG00000166710/ENSG00000069974/ENSG00000159640/ENSG00000078596	19
M10844	GOBP_RESPONSE_TO_ENDOPLASMIC_RETICULUM_STRESS	14/480	163/8784	0.0619577	0.600422	0.573688	ENSG00000117862/ENSG00000153094/ENSG00000172046/ENSG00000182158/ENSG00000155660/ENSG00000135506/ENSG00000166598/ENSG00000102580/ENSG00000125247/ENSG00000167004/ENSG00000225973/ENSG00000185624/ENSG00000179218/ENSG00000142552	14
M14791	SABATES_COLORECTAL_ADENOMA_DN	8/480	78/8784	0.061972	0.600422	0.573688	ENSG00000160712/ENSG00000168309/ENSG00000170891/ENSG00000104723/ENSG00000171714/ENSG00000100490/ENSG00000176438/ENSG00000179314	8
M23611	GOBP_POSITIVE_REGULATION_OF_GTPASE_ACTIVITY	12/480	134/8784	0.0622885	0.600422	0.573688	ENSG00000197747/ENSG00000169756/ENSG00000164050/ENSG00000144843/ENSG00000138698/ENSG00000120318/ENSG00000136237/ENSG00000108239/ENSG00000177105/ENSG00000088387/ENSG00000169221/ENSG00000198959	12
M12592	GOBP_PLASMA_LIPOPROTEIN_PARTICLE_CLEARANCE	3/480	17/8784	0.0622971	0.600422	0.573688	ENSG00000277494/ENSG00000107798/ENSG00000182718	3
M1443	REACTOME_GLUTATHIONE_CONJUGATION	3/480	17/8784	0.0622971	0.600422	0.573688	ENSG00000197448/ENSG00000139684/ENSG00000133313	3
M2300	VANDESLUIS_COMMD1_TARGETS_GROUP_3_DN	3/480	17/8784	0.0622971	0.600422	0.573688	ENSG00000117122/ENSG00000162692/ENSG00000205542	3
M24904	GOBP_POSITIVE_REGULATION_OF_ANIMAL_ORGAN_MORPHOGENESIS	3/480	17/8784	0.0622971	0.600422	0.573688	ENSG00000174059/ENSG00000164056/ENSG00000107485	3
M27053	REACTOME_SYNTHESIS_OF_IP3_AND_IP4_IN_THE_CYTOSOL	3/480	17/8784	0.0622971	0.600422	0.573688	ENSG00000143772/ENSG00000187091/ENSG00000198668	3
M39655	WP_COMMON_PATHWAYS_UNDERLYING_DRUG_ADDICTION	3/480	17/8784	0.0622971	0.600422	0.573688	ENSG00000075624/ENSG00000198668/ENSG00000184009	3
M41728	REACTOME_MATURATION_OF_SARS_COV_2_SPIKE_PROTEIN	3/480	17/8784	0.0622971	0.600422	0.573688	ENSG00000112893/ENSG00000104723/ENSG00000102158	3
M41824	REACTOME_SENSORY_PROCESSING_OF_SOUND_BY_OUTER_HAIR_CELLS_OF_THE_COCHLEA	3/480	17/8784	0.0622971	0.600422	0.573688	ENSG00000075624/ENSG00000197879/ENSG00000184009	3
M42690	GOBP_PYRIDINE_NUCLEOTIDE_METABOLIC_PROCESS	3/480	17/8784	0.0622971	0.600422	0.573688	ENSG00000138496/ENSG00000166741/ENSG00000004139	3
M881	REACTOME_TRANSPORT_OF_VITAMINS_NUCLEOSIDES_AND_RELATED_MOLECULES	3/480	17/8784	0.0622971	0.600422	0.573688	ENSG00000174640/ENSG00000213465/ENSG00000137491	3
M12295	GOBP_NEGATIVE_REGULATION_OF_PROTEIN_BINDING	6/480	52/8784	0.0627542	0.602057	0.575251	ENSG00000142949/ENSG00000132688/ENSG00000075624/ENSG00000166710/ENSG00000159640/ENSG00000125651	6
M12989	GOBP_ORGANELLE_MEMBRANE_FUSION	6/480	52/8784	0.0627542	0.602057	0.575251	ENSG00000117758/ENSG00000198382/ENSG00000067715/ENSG00000182718/ENSG00000170310/ENSG00000109113	6
M14858	GOBP_HOMOTYPIC_CELL_CELL_ADHESION	6/480	52/8784	0.0627542	0.602057	0.575251	ENSG00000159176/ENSG00000075624/ENSG00000172500/ENSG00000184009/ENSG00000101335/ENSG00000124343	6
M1565	WESTON_VEGFA_TARGETS	7/480	65/8784	0.0631557	0.604455	0.577542	ENSG00000174059/ENSG00000121858/ENSG00000196611/ENSG00000166741/ENSG00000110799/ENSG00000111339/ENSG00000087842	7
M16842	CHIARADONNA_NEOPLASTIC_TRANSFORMATION_CDC25_DN	9/480	92/8784	0.0633555	0.604455	0.577542	ENSG00000162733/ENSG00000159176/ENSG00000174059/ENSG00000168899/ENSG00000198682/ENSG00000150687/ENSG00000197879/ENSG00000132481/ENSG00000129657	9
M15025	LIAO_HAVE_SOX4_BINDING_SITES	4/480	28/8784	0.0637736	0.604455	0.577542	ENSG00000163754/ENSG00000145730/ENSG00000091136/ENSG00000072609	4
M16351	GOBP_REGULATION_OF_CELL_KILLING	4/480	28/8784	0.0637736	0.604455	0.577542	ENSG00000204642/ENSG00000204592/ENSG00000234745/ENSG00000166710	4
M18387	KORKOLA_SEMINOMA_UP	4/480	28/8784	0.0637736	0.604455	0.577542	ENSG00000111671/ENSG00000111752/ENSG00000139187/ENSG00000111348	4
M19148	TOMLINS_PROSTATE_CANCER_UP	4/480	28/8784	0.0637736	0.604455	0.577542	ENSG00000131844/ENSG00000133835/ENSG00000151746/ENSG00000167658	4
M2018	MIKKELSEN_NPC_LCP_WITH_H3K4ME3	4/480	28/8784	0.0637736	0.604455	0.577542	ENSG00000162645/ENSG00000118292/ENSG00000266472/ENSG00000196611	4
M4856	MORI_LARGE_PRE_BII_LYMPHOCYTE_DN	4/480	28/8784	0.0637736	0.604455	0.577542	ENSG00000162692/ENSG00000143384/ENSG00000163131/ENSG00000112297	4
M27287	REACTOME_TRANSPORT_OF_SMALL_MOLECULES	24/480	317/8784	0.0649566	0.613789	0.58646	ENSG00000172380/ENSG00000163636/ENSG00000174640/ENSG00000204264/ENSG00000240065/ENSG00000005249/ENSG00000104723/ENSG00000277494/ENSG00000107798/ENSG00000171714/ENSG00000213465/ENSG00000137491/ENSG00000175899/ENSG00000135506/ENSG00000139370/ENSG00000125257/ENSG00000198668/ENSG00000041357/ENSG00000108846/ENSG00000185624/ENSG00000167306/ENSG00000160179/ENSG00000130741/ENSG00000102158	24
M27473	REACTOME_ABC_TRANSPORTER_DISORDERS	5/480	40/8784	0.0650515	0.613789	0.58646	ENSG00000163636/ENSG00000204264/ENSG00000240065/ENSG00000135506/ENSG00000041357	5
M39401	WP_MECP2_AND_ASSOCIATED_RETT_SYNDROME	5/480	40/8784	0.0650515	0.613789	0.58646	ENSG00000134748/ENSG00000135829/ENSG00000159176/ENSG00000187605/ENSG00000168394	5
M34022	BLANCO_MELO_BETA_INTERFERON_TREATED_BRONCHIAL_EPITHELIAL_CELLS_UP	20/480	255/8784	0.0653387	0.615575	0.588167	ENSG00000162645/ENSG00000163131/ENSG00000138496/ENSG00000121858/ENSG00000163132/ENSG00000137449/ENSG00000163734/ENSG00000153006/ENSG00000164308/ENSG00000168394/ENSG00000146592/ENSG00000177409/ENSG00000091129/ENSG00000104518/ENSG00000120217/ENSG00000067082/ENSG00000100918/ENSG00000166750/ENSG00000126561/ENSG00000198959	20
M2397	SERVITJA_LIVER_HNF1A_TARGETS_UP	8/480	79/8784	0.0658316	0.618364	0.590832	ENSG00000265972/ENSG00000166483/ENSG00000125257/ENSG00000069974/ENSG00000182718/ENSG00000109113/ENSG00000108846/ENSG00000189221	8
M2435	WAMUNYOKOLI_OVARIAN_CANCER_GRADES_1_2_UP	8/480	79/8784	0.0658316	0.618364	0.590832	ENSG00000162368/ENSG00000155660/ENSG00000104522/ENSG00000176834/ENSG00000167004/ENSG00000117899/ENSG00000108846/ENSG00000105379	8
M12746	KOYAMA_SEMA3B_TARGETS_UP	13/480	150/8784	0.0664211	0.62297	0.595233	ENSG00000113140/ENSG00000204264/ENSG00000112297/ENSG00000111907/ENSG00000136237/ENSG00000146592/ENSG00000122696/ENSG00000052841/ENSG00000111348/ENSG00000067715/ENSG00000105755/ENSG00000124191/ENSG00000205542	13
M13623	GOBP_REGULATION_OF_REPRODUCTIVE_PROCESS	7/480	66/8784	0.0674954	0.628994	0.600989	ENSG00000163132/ENSG00000145685/ENSG00000071242/ENSG00000086062/ENSG00000111348/ENSG00000072609/ENSG00000179218	7
M16837	GOBP_RESPONSE_TO_CALCIUM_ION	7/480	66/8784	0.0674954	0.628994	0.600989	ENSG00000265972/ENSG00000188643/ENSG00000143772/ENSG00000124772/ENSG00000067715/ENSG00000198668/ENSG00000184009	7
M2506	LEE_NEURAL_CREST_STEM_CELL_UP	7/480	66/8784	0.0674954	0.628994	0.600989	ENSG00000197747/ENSG00000143878/ENSG00000163132/ENSG00000091136/ENSG00000109099/ENSG00000125844/ENSG00000182287	7
M5775	BROWNE_HCMV_INFECTION_12HR_DN	7/480	66/8784	0.0674954	0.628994	0.600989	ENSG00000169744/ENSG00000164056/ENSG00000112297/ENSG00000110427/ENSG00000100823/ENSG00000100526/ENSG00000109099	7
M14046	DACOSTA_UV_RESPONSE_VIA_ERCC3_COMMON_UP	6/480	53/8784	0.0676639	0.628994	0.600989	ENSG00000169242/ENSG00000143878/ENSG00000204642/ENSG00000204592/ENSG00000178980/ENSG00000130741	6
M39588	WP_METAPATHWAY_BIOTRANSFORMATION_PHASE_I_AND_II	6/480	53/8784	0.0676639	0.628994	0.600989	ENSG00000053371/ENSG00000138780/ENSG00000197448/ENSG00000175264/ENSG00000166741/ENSG00000140465	6
M10584	GOBP_SKELETAL_SYSTEM_DEVELOPMENT	20/480	257/8784	0.0695945	0.629362	0.60134	ENSG00000158195/ENSG00000169231/ENSG00000164050/ENSG00000068001/ENSG00000163132/ENSG00000170891/ENSG00000157404/ENSG00000113083/ENSG00000106004/ENSG00000078399/ENSG00000253293/ENSG00000182158/ENSG00000147316/ENSG00000156103/ENSG00000198682/ENSG00000119714/ENSG00000182718/ENSG00000090863/ENSG00000157637/ENSG00000198959	20
M3654	THUM_SYSTOLIC_HEART_FAILURE_UP	20/480	257/8784	0.0695945	0.629362	0.60134	ENSG00000162512/ENSG00000162692/ENSG00000163131/ENSG00000163171/ENSG00000079257/ENSG00000121858/ENSG00000071127/ENSG00000075624/ENSG00000213203/ENSG00000173281/ENSG00000166086/ENSG00000111348/ENSG00000166598/ENSG00000100490/ENSG00000140350/ENSG00000184009/ENSG00000130511/ENSG00000198959/ENSG00000100316/ENSG00000130741	20
M11857	RODRIGUES_NTN1_TARGETS_DN	8/480	80/8784	0.0698368	0.629362	0.60134	ENSG00000142798/ENSG00000081320/ENSG00000136068/ENSG00000027697/ENSG00000198682/ENSG00000124942/ENSG00000171298/ENSG00000125844	8
M13453	DER_IFN_BETA_RESPONSE_UP	8/480	80/8784	0.0698368	0.629362	0.60134	ENSG00000204592/ENSG00000204264/ENSG00000240065/ENSG00000168394/ENSG00000122786/ENSG00000107798/ENSG00000111361/ENSG00000166710	8
M2215	WIERENGA_STAT5A_TARGETS_GROUP1	8/480	80/8784	0.0698368	0.629362	0.60134	ENSG00000186827/ENSG00000162654/ENSG00000115525/ENSG00000081320/ENSG00000179348/ENSG00000176438/ENSG00000198959/ENSG00000128274	8
M3468	NABA_ECM_REGULATORS	8/480	80/8784	0.0698368	0.629362	0.60134	ENSG00000163131/ENSG00000068001/ENSG00000113083/ENSG00000275896/ENSG00000156103/ENSG00000196611/ENSG00000175899/ENSG00000198959	8
M2086	LI_INDUCED_T_TO_NATURAL_KILLER_UP	15/480	181/8784	0.0700897	0.629362	0.60134	ENSG00000162645/ENSG00000197747/ENSG00000121858/ENSG00000119227/ENSG00000157404/ENSG00000120318/ENSG00000112297/ENSG00000177409/ENSG00000124942/ENSG00000092841/ENSG00000119714/ENSG00000182718/ENSG00000161920/ENSG00000126247/ENSG00000102007	15
M4911	JISON_SICKLE_CELL_DISEASE_DN	10/480	108/8784	0.070403	0.629362	0.60134	ENSG00000116251/ENSG00000265972/ENSG00000143772/ENSG00000145741/ENSG00000175390/ENSG00000185324/ENSG00000188895/ENSG00000173482/ENSG00000167658/ENSG00000100417	10
M29836	REACTOME_LEISHMANIA_INFECTION	9/480	94/8784	0.0706311	0.629362	0.60134	ENSG00000158195/ENSG00000172380/ENSG00000265972/ENSG00000075624/ENSG00000005249/ENSG00000104518/ENSG00000198668/ENSG00000197879/ENSG00000184009	9
M6506	DANG_MYC_TARGETS_UP	9/480	94/8784	0.0706311	0.629362	0.60134	ENSG00000116251/ENSG00000071242/ENSG00000135486/ENSG00000111144/ENSG00000100823/ENSG00000100316/ENSG00000101911/ENSG00000126756/ENSG00000147403	9
M10780	GOBP_PROTEIN_N_LINKED_GLYCOSYLATION	5/480	41/8784	0.0709209	0.629362	0.60134	ENSG00000163933/ENSG00000104723/ENSG00000086062/ENSG00000100417/ENSG00000102158	5
M12995	GOBP_POSITIVE_REGULATION_OF_CELL_JUNCTION_ASSEMBLY	5/480	41/8784	0.0709209	0.629362	0.60134	ENSG00000171603/ENSG00000197747/ENSG00000169756/ENSG00000184113/ENSG00000179542	5
M1541	DELASERNA_MYOD_TARGETS_DN	5/480	41/8784	0.0709209	0.629362	0.60134	ENSG00000162645/ENSG00000174059/ENSG00000092964/ENSG00000067082/ENSG00000102007	5
M1599	LEE_AGING_CEREBELLUM_UP	5/480	41/8784	0.0709209	0.629362	0.60134	ENSG00000162654/ENSG00000163131/ENSG00000151665/ENSG00000177105/ENSG00000166710	5
M16560	GOBP_PLATELET_AGGREGATION	5/480	41/8784	0.0709209	0.629362	0.60134	ENSG00000159176/ENSG00000075624/ENSG00000172500/ENSG00000184009/ENSG00000101335	5
M1714	LEIN_OLIGODENDROCYTE_MARKERS	5/480	41/8784	0.0709209	0.629362	0.60134	ENSG00000134198/ENSG00000188643/ENSG00000159176/ENSG00000179314/ENSG00000167658	5
M18788	REACTOME_PHASE_II_CONJUGATION_OF_COMPOUNDS	5/480	41/8784	0.0709209	0.629362	0.60134	ENSG00000197448/ENSG00000198682/ENSG00000166741/ENSG00000139684/ENSG00000133313	5
M27815	REACTOME_REGULATION_OF_PTEN_STABILITY_AND_ACTIVITY	5/480	41/8784	0.0709209	0.629362	0.60134	ENSG00000163636/ENSG00000204264/ENSG00000240065/ENSG00000046889/ENSG00000041357	5
M5536	TCGA_GLIOBLASTOMA_COPY_NUMBER_UP	5/480	41/8784	0.0709209	0.629362	0.60134	ENSG00000143878/ENSG00000177409/ENSG00000010219/ENSG00000135506/ENSG00000135452	5
M14294	GOBP_DEFENSE_RESPONSE_TO_GRAM_POSITIVE_BACTERIUM	4/480	29/8784	0.0709246	0.629362	0.60134	ENSG00000162645/ENSG00000162654/ENSG00000204592/ENSG00000104518	4
M14600	GOBP_REGULATION_OF_PLASMA_LIPOPROTEIN_PARTICLE_LEVELS	4/480	29/8784	0.0709246	0.629362	0.60134	ENSG00000277494/ENSG00000107798/ENSG00000182718/ENSG00000160179	4
M16209	GOBP_REGULATION_OF_TRANSCRIPTION_REGULATORY_REGION_DNA_BINDING	4/480	29/8784	0.0709246	0.629362	0.60134	ENSG00000163132/ENSG00000164683/ENSG00000107485/ENSG00000205542	4
M17043	CHANDRAN_METASTASIS_TOP50_DN	4/480	29/8784	0.0709246	0.629362	0.60134	ENSG00000154556/ENSG00000112297/ENSG00000109113/ENSG00000105755	4
M39398	WP_ALLOGRAFT_REJECTION	4/480	29/8784	0.0709246	0.629362	0.60134	ENSG00000204642/ENSG00000204592/ENSG00000234745/ENSG00000130635	4
M39673	WP_FAS_LIGAND_PATHWAY_AND_STRESS_INDUCTION_OF_HEAT_SHOCK_PROTEINS	4/480	29/8784	0.0709246	0.629362	0.60134	ENSG00000160049/ENSG00000075624/ENSG00000111348/ENSG00000184009	4
M510	REACTOME_CROSS_PRESENTATION_OF_SOLUBLE_EXOGENOUS_ANTIGENS_ENDOSOMES	4/480	29/8784	0.0709246	0.629362	0.60134	ENSG00000163636/ENSG00000204264/ENSG00000240065/ENSG00000041357	4
M10390	GOBP_RESPONSE_TO_ZINC_ION	3/480	18/8784	0.0718353	0.629362	0.60134	ENSG00000162692/ENSG00000145730/ENSG00000111144	3
M11530	GOBP_POSITIVE_REGULATION_OF_PROTEIN_CONTAINING_COMPLEX_DISASSEMBLY	3/480	18/8784	0.0718353	0.629362	0.60134	ENSG00000132688/ENSG00000071127/ENSG00000198382	3
M11948	WEINMANN_ADAPTATION_TO_HYPOXIA_UP	3/480	18/8784	0.0718353	0.629362	0.60134	ENSG00000166741/ENSG00000198668/ENSG00000140350	3
M12875	GOBP_ENDOCRINE_PANCREAS_DEVELOPMENT	3/480	18/8784	0.0718353	0.629362	0.60134	ENSG00000160712/ENSG00000106615/ENSG00000170558	3
M12954	GOBP_REGULATION_OF_MEGAKARYOCYTE_DIFFERENTIATION	3/480	18/8784	0.0718353	0.629362	0.60134	ENSG00000179348/ENSG00000113083/ENSG00000126457	3
M12975	BIOCARTA_VEGF_PATHWAY	3/480	18/8784	0.0718353	0.629362	0.60134	ENSG00000134086/ENSG00000111361/ENSG00000130741	3
M13812	GOBP_INFLAMMATORY_RESPONSE_TO_ANTIGENIC_STIMULUS	3/480	18/8784	0.0718353	0.629362	0.60134	ENSG00000204592/ENSG00000107485/ENSG00000175899	3
M15711	GOBP_ANGIOGENESIS_INVOLVED_IN_WOUND_HEALING	3/480	18/8784	0.0718353	0.629362	0.60134	ENSG00000174059/ENSG00000179348/ENSG00000086062	3
M27152	REACTOME_BINDING_AND_UPTAKE_OF_LIGANDS_BY_SCAVENGER_RECEPTORS	3/480	18/8784	0.0718353	0.629362	0.60134	ENSG00000113140/ENSG00000166598/ENSG00000179218	3
M27216	REACTOME_LAMININ_INTERACTIONS	3/480	18/8784	0.0718353	0.629362	0.60134	ENSG00000142798/ENSG00000091136/ENSG00000005884	3
M38983	MEBARKI_HCC_PROGENITOR_WNT_DN	3/480	18/8784	0.0718353	0.629362	0.60134	ENSG00000005249/ENSG00000107551/ENSG00000138162	3
M39418	WP_MELATONIN_METABOLISM_AND_EFFECTS	3/480	18/8784	0.0718353	0.629362	0.60134	ENSG00000198668/ENSG00000140465/ENSG00000189221	3
M39813	WP_GLYCOSYLATION_AND_RELATED_CONGENITAL_DEFECTS	3/480	18/8784	0.0718353	0.629362	0.60134	ENSG00000104723/ENSG00000086062/ENSG00000102158	3
M588	GAUSSMANN_MLL_AF4_FUSION_TARGETS_F_DN	3/480	18/8784	0.0718353	0.629362	0.60134	ENSG00000145685/ENSG00000166741/ENSG00000138604	3
M8526	CHEN_LUNG_CANCER_SURVIVAL	3/480	18/8784	0.0718353	0.629362	0.60134	ENSG00000075624/ENSG00000184009/ENSG00000185624	3
M2448	SWEET_KRAS_TARGETS_UP	7/480	67/8784	0.07201	0.629362	0.60134	ENSG00000142798/ENSG00000144476/ENSG00000113140/ENSG00000122786/ENSG00000176907/ENSG00000130635/ENSG00000101335	7
M39329	WP_CALCIUM_REGULATION_IN_CARDIAC_CELLS	7/480	67/8784	0.07201	0.629362	0.60134	ENSG00000172380/ENSG00000005249/ENSG00000138835/ENSG00000167535/ENSG00000198668/ENSG00000179218/ENSG00000128245	7
M10365	GOBP_MUSCLE_TISSUE_DEVELOPMENT	15/480	182/8784	0.07275	0.630051	0.601999	ENSG00000159176/ENSG00000159388/ENSG00000168899/ENSG00000172046/ENSG00000136068/ENSG00000154174/ENSG00000163389/ENSG00000163132/ENSG00000154556/ENSG00000113083/ENSG00000164683/ENSG00000197321/ENSG00000092841/ENSG00000179218/ENSG00000126457	15
M15809	GOBP_CELL_MATRIX_ADHESION	11/480	123/8784	0.072762	0.630051	0.601999	ENSG00000162692/ENSG00000197747/ENSG00000169231/ENSG00000174059/ENSG00000169756/ENSG00000153094/ENSG00000168309/ENSG00000104522/ENSG00000166086/ENSG00000005884/ENSG00000184009	11
M2336	YAO_TEMPORAL_RESPONSE_TO_PROGESTERONE_CLUSTER_17	11/480	123/8784	0.072762	0.630051	0.601999	ENSG00000179163/ENSG00000175130/ENSG00000162368/ENSG00000154174/ENSG00000114125/ENSG00000133835/ENSG00000075624/ENSG00000198668/ENSG00000167186/ENSG00000140682/ENSG00000130985	11
M2429	SHEDDEN_LUNG_CANCER_GOOD_SURVIVAL_A12	11/480	123/8784	0.072762	0.630051	0.601999	ENSG00000159388/ENSG00000179348/ENSG00000114850/ENSG00000160991/ENSG00000102738/ENSG00000172992/ENSG00000108846/ENSG00000108622/ENSG00000129657/ENSG00000159110/ENSG00000180879	11
M15615	DER_IFN_GAMMA_RESPONSE_UP	6/480	54/8784	0.0727908	0.630051	0.601999	ENSG00000204592/ENSG00000204264/ENSG00000240065/ENSG00000168394/ENSG00000111361/ENSG00000166710	6
M23167	GOBP_COLLAGEN_METABOLIC_PROCESS	6/480	54/8784	0.0727908	0.630051	0.601999	ENSG00000163131/ENSG00000275896/ENSG00000156103/ENSG00000130635/ENSG00000196611/ENSG00000142552	6
M9221	BROWNE_INTERFERON_RESPONSIVE_GENES	6/480	54/8784	0.0727908	0.630051	0.601999	ENSG00000162645/ENSG00000121858/ENSG00000204642/ENSG00000204264/ENSG00000240065/ENSG00000168394	6
M1058	REACTOME_ADAPTIVE_IMMUNE_SYSTEM	29/480	401/8784	0.0733707	0.634197	0.60596	ENSG00000162692/ENSG00000163131/ENSG00000174059/ENSG00000065802/ENSG00000134086/ENSG00000163636/ENSG00000114125/ENSG00000164308/ENSG00000204642/ENSG00000204592/ENSG00000234745/ENSG00000204264/ENSG00000240065/ENSG00000168394/ENSG00000160991/ENSG00000120217/ENSG00000137100/ENSG00000148356/ENSG00000111671/ENSG00000139187/ENSG00000177981/ENSG00000198668/ENSG00000167004/ENSG00000166710/ENSG00000041357…	29
M12838	GOBP_REGULATION_OF_ENDOTHELIAL_CELL_MIGRATION	10/480	109/8784	0.0739368	0.637779	0.609382	ENSG00000169242/ENSG00000143878/ENSG00000179348/ENSG00000113140/ENSG00000104522/ENSG00000107485/ENSG00000126561/ENSG00000173482/ENSG00000179218/ENSG00000205542	10
M6590	MULLIGHAN_NPM1_MUTATED_SIGNATURE_2_UP	8/480	81/8784	0.073988	0.637779	0.609382	ENSG00000265972/ENSG00000169756/ENSG00000133835/ENSG00000106004/ENSG00000078399/ENSG00000253293/ENSG00000197879/ENSG00000134590	8
M12450	GOBP_CELL_JUNCTION_ORGANIZATION	24/480	323/8784	0.0767423	0.6557	0.626505	ENSG00000171603/ENSG00000158195/ENSG00000142949/ENSG00000197747/ENSG00000169242/ENSG00000169756/ENSG00000076201/ENSG00000164050/ENSG00000168309/ENSG00000071127/ENSG00000075624/ENSG00000091129/ENSG00000213465/ENSG00000166086/ENSG00000167535/ENSG00000117899/ENSG00000197879/ENSG00000170175/ENSG00000005884/ENSG00000159640/ENSG00000184009/ENSG00000170558/ENSG00000184113/ENSG00000179542	24
M13183	ODONNELL_TARGETS_OF_MYC_AND_TFRC_UP	5/480	42/8784	0.0770715	0.6557	0.626505	ENSG00000265972/ENSG00000081320/ENSG00000154556/ENSG00000091129/ENSG00000067082	5
M16369	HUANG_DASATINIB_RESISTANCE_DN	5/480	42/8784	0.0770715	0.6557	0.626505	ENSG00000143878/ENSG00000154556/ENSG00000106780/ENSG00000198668/ENSG00000160179	5
M2540	KYNG_DNA_DAMAGE_BY_GAMMA_AND_UV_RADIATION	5/480	42/8784	0.0770715	0.6557	0.626505	ENSG00000162692/ENSG00000143772/ENSG00000113083/ENSG00000166741/ENSG00000080839	5
M9775	HAHTOLA_MYCOSIS_FUNGOIDES_CD4_UP	5/480	42/8784	0.0770715	0.6557	0.626505	ENSG00000179163/ENSG00000159388/ENSG00000143878/ENSG00000163734/ENSG00000067082	5
M13713	YAO_TEMPORAL_RESPONSE_TO_PROGESTERONE_CLUSTER_13	12/480	139/8784	0.0774898	0.6557	0.626505	ENSG00000197747/ENSG00000159176/ENSG00000135940/ENSG00000169976/ENSG00000128534/ENSG00000172500/ENSG00000135486/ENSG00000139684/ENSG00000182718/ENSG00000140740/ENSG00000105379/ENSG00000102317	12
M18329	GOBP_TUBE_MORPHOGENESIS	33/480	468/8784	0.0775207	0.6557	0.626505	ENSG00000142798/ENSG00000158195/ENSG00000169242/ENSG00000174059/ENSG00000143878/ENSG00000153094/ENSG00000144476/ENSG00000153560/ENSG00000179348/ENSG00000138771/ENSG00000164056/ENSG00000113083/ENSG00000113140/ENSG00000106004/ENSG00000091129/ENSG00000122786/ENSG00000164736/ENSG00000164683/ENSG00000086062/ENSG00000172889/ENSG00000107485/ENSG00000107731/ENSG00000166086/ENSG00000176435/ENSG00000182718…	33
M4618	GOBP_POSITIVE_REGULATION_OF_IMMUNE_RESPONSE	16/480	199/8784	0.0778054	0.6557	0.626505	ENSG00000135829/ENSG00000154174/ENSG00000138496/ENSG00000179348/ENSG00000204642/ENSG00000204592/ENSG00000234745/ENSG00000120217/ENSG00000107485/ENSG00000203805/ENSG00000175899/ENSG00000167535/ENSG00000111361/ENSG00000139370/ENSG00000166710/ENSG00000102010	16
M11682	BONCI_TARGETS_OF_MIR15A_AND_MIR16_1	6/480	55/8784	0.0781341	0.6557	0.626505	ENSG00000142798/ENSG00000159388/ENSG00000137449/ENSG00000166483/ENSG00000213465/ENSG00000135486	6
M19654	TOOKER_GEMCITABINE_RESISTANCE_UP	6/480	55/8784	0.0781341	0.6557	0.626505	ENSG00000137106/ENSG00000197142/ENSG00000170955/ENSG00000175390/ENSG00000253719/ENSG00000108107	6
M2164	KEGG_LEUKOCYTE_TRANSENDOTHELIAL_MIGRATION	6/480	55/8784	0.0781341	0.6557	0.626505	ENSG00000162692/ENSG00000075624/ENSG00000166086/ENSG00000184009/ENSG00000101335/ENSG00000184113	6
M42807	GOBP_POSITIVE_REGULATION_OF_INNATE_IMMUNE_RESPONSE	6/480	55/8784	0.0781341	0.6557	0.626505	ENSG00000135829/ENSG00000154174/ENSG00000138496/ENSG00000204642/ENSG00000204592/ENSG00000139370	6
M872	REACTOME_L1CAM_INTERACTIONS	6/480	55/8784	0.0781341	0.6557	0.626505	ENSG00000071242/ENSG00000075624/ENSG00000091136/ENSG00000091129/ENSG00000092964/ENSG00000184009	6
M1756	SANSOM_APC_MYC_TARGETS	14/480	169/8784	0.0784304	0.6557	0.626505	ENSG00000159023/ENSG00000169756/ENSG00000160796/ENSG00000131844/ENSG00000240065/ENSG00000169976/ENSG00000160447/ENSG00000067082/ENSG00000107551/ENSG00000088387/ENSG00000100865/ENSG00000188215/ENSG00000154059/ENSG00000100417	14
M10559	GOBP_POSITIVE_REGULATION_OF_CATION_CHANNEL_ACTIVITY	4/480	30/8784	0.0784669	0.6557	0.626505	ENSG00000163131/ENSG00000167535/ENSG00000198668/ENSG00000205542	4
M11079	KEGG_N_GLYCAN_BIOSYNTHESIS	4/480	30/8784	0.0784669	0.6557	0.626505	ENSG00000163933/ENSG00000112893/ENSG00000104723/ENSG00000086062	4
M11504	TOMLINS_PROSTATE_CANCER_DN	4/480	30/8784	0.0784669	0.6557	0.626505	ENSG00000197321/ENSG00000198668/ENSG00000140682/ENSG00000109099	4
M1246	LI_WILMS_TUMOR_VS_FETAL_KIDNEY_2_DN	4/480	30/8784	0.0784669	0.6557	0.626505	ENSG00000162733/ENSG00000130635/ENSG00000107485/ENSG00000109099	4
M1399	KHETCHOUMIAN_TRIM24_TARGETS_UP	4/480	30/8784	0.0784669	0.6557	0.626505	ENSG00000162692/ENSG00000159388/ENSG00000113140/ENSG00000198959	4
M16181	GOBP_FATTY_ACID_DERIVATIVE_METABOLIC_PROCESS	4/480	30/8784	0.0784669	0.6557	0.626505	ENSG00000145730/ENSG00000133835/ENSG00000197142/ENSG00000081760	4
M23900	GOBP_AMYLOID_BETA_METABOLIC_PROCESS	4/480	30/8784	0.0784669	0.6557	0.626505	ENSG00000169242/ENSG00000027697/ENSG00000159640/ENSG00000160179	4
M7137	WEINMANN_ADAPTATION_TO_HYPOXIA_DN	4/480	30/8784	0.0784669	0.6557	0.626505	ENSG00000091129/ENSG00000196611/ENSG00000166741/ENSG00000140350	4
M7846	BROWNE_HCMV_INFECTION_8HR_DN	4/480	30/8784	0.0784669	0.6557	0.626505	ENSG00000163171/ENSG00000151835/ENSG00000102738/ENSG00000005884	4
M9639	HAN_SATB1_TARGETS_UP	22/480	293/8784	0.0801773	0.66819	0.638439	ENSG00000178922/ENSG00000142949/ENSG00000174059/ENSG00000143878/ENSG00000168394/ENSG00000071242/ENSG00000091136/ENSG00000122786/ENSG00000275896/ENSG00000104213/ENSG00000176907/ENSG00000106780/ENSG00000198682/ENSG00000107798/ENSG00000182022/ENSG00000196611/ENSG00000166741/ENSG00000109099/ENSG00000101335/ENSG00000100417/ENSG00000184164/ENSG00000087842	22
M7769	GOBP_REGULATION_OF_ANATOMICAL_STRUCTURE_MORPHOGENESIS	34/480	486/8784	0.0804902	0.66819	0.638439	ENSG00000142798/ENSG00000159023/ENSG00000197747/ENSG00000169242/ENSG00000174059/ENSG00000143878/ENSG00000163171/ENSG00000169756/ENSG00000115694/ENSG00000164050/ENSG00000163389/ENSG00000114554/ENSG00000179348/ENSG00000073803/ENSG00000163132/ENSG00000071127/ENSG00000157404/ENSG00000138771/ENSG00000164056/ENSG00000113140/ENSG00000124772/ENSG00000106004/ENSG00000107485/ENSG00000177105/ENSG00000067715…	34
M4046	GOBP_POSITIVE_REGULATION_OF_IMMUNE_SYSTEM_PROCESS	26/480	357/8784	0.0812232	0.66819	0.638439	ENSG00000186827/ENSG00000162692/ENSG00000160712/ENSG00000135829/ENSG00000143772/ENSG00000154174/ENSG00000138496/ENSG00000179348/ENSG00000157404/ENSG00000137628/ENSG00000204642/ENSG00000204592/ENSG00000234745/ENSG00000120217/ENSG00000107485/ENSG00000203805/ENSG00000166086/ENSG00000175899/ENSG00000167535/ENSG00000111361/ENSG00000139370/ENSG00000119714/ENSG00000166710/ENSG00000179218/ENSG00000124343…	26
M16407	IVANOVA_HEMATOPOIESIS_STEM_CELL_LONG_TERM	10/480	111/8784	0.0813328	0.66819	0.638439	ENSG00000169744/ENSG00000138771/ENSG00000118407/ENSG00000106004/ENSG00000253293/ENSG00000170955/ENSG00000166086/ENSG00000010219/ENSG00000088387/ENSG00000171298	10
M19929	BROWNE_HCMV_INFECTION_48HR_UP	10/480	111/8784	0.0813328	0.66819	0.638439	ENSG00000179163/ENSG00000135829/ENSG00000143756/ENSG00000198087/ENSG00000175264/ENSG00000139187/ENSG00000140465/ENSG00000159110/ENSG00000160179/ENSG00000101911	10
M41836	REACTOME_CELLULAR_RESPONSE_TO_STARVATION	10/480	111/8784	0.0813328	0.66819	0.638439	ENSG00000116251/ENSG00000106615/ENSG00000197958/ENSG00000140988/ENSG00000154059/ENSG00000105640/ENSG00000108107/ENSG00000100316/ENSG00000130741/ENSG00000147403	10
M2446	PLASARI_TGFB1_TARGETS_10HR_DN	13/480	155/8784	0.0813508	0.66819	0.638439	ENSG00000162645/ENSG00000162692/ENSG00000138496/ENSG00000169744/ENSG00000154556/ENSG00000005249/ENSG00000156103/ENSG00000119326/ENSG00000197321/ENSG00000100526/ENSG00000109099/ENSG00000170558/ENSG00000125810	13
M4562	LENAOUR_DENDRITIC_CELL_MATURATION_UP	7/480	69/8784	0.081564	0.66819	0.638439	ENSG00000143772/ENSG00000166228/ENSG00000107798/ENSG00000175899/ENSG00000198959/ENSG00000160179/ENSG00000189221	7
M10312	GOBP_SOMATIC_STEM_CELL_POPULATION_MAINTENANCE	3/480	19/8784	0.0819819	0.66819	0.638439	ENSG00000179348/ENSG00000169744/ENSG00000157404	3
M10541	YANG_BREAST_CANCER_ESR1_LASER_UP	3/480	19/8784	0.0819819	0.66819	0.638439	ENSG00000152953/ENSG00000276644/ENSG00000167186	3
M1211	YORDY_RECIPROCAL_REGULATION_BY_ETS1_AND_SP100_UP	3/480	19/8784	0.0819819	0.66819	0.638439	ENSG00000138698/ENSG00000151502/ENSG00000176834	3
M13157	GOBP_POSTSYNAPTIC_MEMBRANE_ORGANIZATION	3/480	19/8784	0.0819819	0.66819	0.638439	ENSG00000117899/ENSG00000170175/ENSG00000170558	3
M15299	GOBP_RETINA_HOMEOSTASIS	3/480	19/8784	0.0819819	0.66819	0.638439	ENSG00000075624/ENSG00000166710/ENSG00000184009	3
M15813	GOBP_FATTY_ACID_DERIVATIVE_BIOSYNTHETIC_PROCESS	3/480	19/8784	0.0819819	0.66819	0.638439	ENSG00000145730/ENSG00000197142/ENSG00000081760	3
M22245	GOBP_T_CELL_CYTOKINE_PRODUCTION	3/480	19/8784	0.0819819	0.66819	0.638439	ENSG00000204642/ENSG00000107485/ENSG00000166710	3
M272	PID_CD8_TCR_DOWNSTREAM_PATHWAY	3/480	19/8784	0.0819819	0.66819	0.638439	ENSG00000186827/ENSG00000166710/ENSG00000159110	3
M27431	REACTOME_UPTAKE_AND_ACTIONS_OF_BACTERIAL_TOXINS	3/480	19/8784	0.0819819	0.66819	0.638439	ENSG00000067715/ENSG00000198668/ENSG00000167658	3
M696	HOLLERN_MICROACINAR_BREAST_TUMOR_UP	3/480	19/8784	0.0819819	0.66819	0.638439	ENSG00000204592/ENSG00000111907/ENSG00000111261	3
M907	REACTOME_CALNEXIN_CALRETICULIN_CYCLE	3/480	19/8784	0.0819819	0.66819	0.638439	ENSG00000135506/ENSG00000167004/ENSG00000179218	3
M14851	GOBP_POSITIVE_REGULATION_OF_EPITHELIAL_CELL_MIGRATION	9/480	97/8784	0.0824824	0.669873	0.640048	ENSG00000143878/ENSG00000179348/ENSG00000113140/ENSG00000104522/ENSG00000107485/ENSG00000126561/ENSG00000005884/ENSG00000179218/ENSG00000205542	9
M8751	YAO_TEMPORAL_RESPONSE_TO_PROGESTERONE_CLUSTER_14	9/480	97/8784	0.0824824	0.669873	0.640048	ENSG00000163636/ENSG00000154174/ENSG00000114850/ENSG00000113719/ENSG00000155660/ENSG00000100823/ENSG00000167004/ENSG00000109113/ENSG00000126457	9
M15193	GRUETZMANN_PANCREATIC_CANCER_UP	19/480	247/8784	0.0825083	0.669873	0.640048	ENSG00000162645/ENSG00000197747/ENSG00000135829/ENSG00000173905/ENSG00000164111/ENSG00000113657/ENSG00000113140/ENSG00000168394/ENSG00000122786/ENSG00000104723/ENSG00000177105/ENSG00000166741/ENSG00000109099/ENSG00000005884/ENSG00000178980/ENSG00000105379/ENSG00000101335/ENSG00000160179/ENSG00000128245	19
M10536	GOBP_CELL_CHEMOTAXIS	11/480	126/8784	0.0831641	0.669966	0.640137	ENSG00000162692/ENSG00000160712/ENSG00000144476/ENSG00000157404/ENSG00000163734/ENSG00000113083/ENSG00000129422/ENSG00000177105/ENSG00000166086/ENSG00000179218/ENSG00000205542	11
M2413	PEDERSEN_METASTASIS_BY_ERBB2_ISOFORM_7	20/480	263/8784	0.0834846	0.669966	0.640137	ENSG00000053371/ENSG00000188643/ENSG00000143641/ENSG00000182118/ENSG00000153094/ENSG00000131844/ENSG00000234745/ENSG00000111907/ENSG00000106443/ENSG00000253276/ENSG00000129422/ENSG00000119326/ENSG00000067082/ENSG00000196611/ENSG00000125247/ENSG00000119714/ENSG00000182718/ENSG00000005884/ENSG00000105499/ENSG00000102317	20
M1111	GAUSSMANN_MLL_AF4_FUSION_TARGETS_A_DN	5/480	43/8784	0.0835002	0.669966	0.640137	ENSG00000168309/ENSG00000137449/ENSG00000204592/ENSG00000234745/ENSG00000141756	5
M14233	MARSON_FOXP3_TARGETS_UP	5/480	43/8784	0.0835002	0.669966	0.640137	ENSG00000186827/ENSG00000143384/ENSG00000197747/ENSG00000204264/ENSG00000197879	5
M14829	HESS_TARGETS_OF_HOXA9_AND_MEIS1_DN	5/480	43/8784	0.0835002	0.669966	0.640137	ENSG00000143384/ENSG00000163131/ENSG00000159388/ENSG00000163734/ENSG00000107798	5
M1722	LEIN_MEDULLA_MARKERS	5/480	43/8784	0.0835002	0.669966	0.640137	ENSG00000164111/ENSG00000107551/ENSG00000148814/ENSG00000182718/ENSG00000109099	5
M18400	YAO_TEMPORAL_RESPONSE_TO_PROGESTERONE_CLUSTER_16	5/480	43/8784	0.0835002	0.669966	0.640137	ENSG00000117122/ENSG00000116157/ENSG00000113140/ENSG00000170955/ENSG00000189221	5
M19612	LEE_LIVER_CANCER_ACOX1_UP	5/480	43/8784	0.0835002	0.669966	0.640137	ENSG00000164111/ENSG00000154556/ENSG00000197958/ENSG00000182718/ENSG00000154059	5
M638	KEGG_ADHERENS_JUNCTION	5/480	43/8784	0.0835002	0.669966	0.640137	ENSG00000158195/ENSG00000142949/ENSG00000075624/ENSG00000184009/ENSG00000173482	5
M1373	GOTZMANN_EPITHELIAL_TO_MESENCHYMAL_TRANSITION_UP	6/480	56/8784	0.0836925	0.669966	0.640137	ENSG00000179348/ENSG00000066117/ENSG00000090863/ENSG00000170175/ENSG00000170558/ENSG00000080839	6
M2948	SESTO_RESPONSE_TO_UV_C8	6/480	56/8784	0.0836925	0.669966	0.640137	ENSG00000142949/ENSG00000136068/ENSG00000121858/ENSG00000091136/ENSG00000090863/ENSG00000005884	6
M2419	WAKABAYASHI_ADIPOGENESIS_PPARG_BOUND_8D	29/480	407/8784	0.0847332	0.677434	0.647272	ENSG00000120942/ENSG00000162645/ENSG00000162654/ENSG00000160712/ENSG00000169756/ENSG00000114554/ENSG00000158234/ENSG00000133835/ENSG00000066379/ENSG00000078399/ENSG00000005249/ENSG00000137074/ENSG00000137106/ENSG00000106780/ENSG00000107223/ENSG00000175264/ENSG00000124942/ENSG00000170145/ENSG00000111671/ENSG00000111348/ENSG00000081760/ENSG00000198668/ENSG00000140682/ENSG00000161920/ENSG00000011295…	29
M16813	GOBP_DEVELOPMENT_OF_PRIMARY_SEXUAL_CHARACTERISTICS	10/480	112/8784	0.0851955	0.679401	0.649152	ENSG00000153094/ENSG00000157404/ENSG00000145685/ENSG00000133835/ENSG00000253293/ENSG00000107485/ENSG00000175899/ENSG00000276644/ENSG00000100918/ENSG00000159640	10
M3045	CHEMNITZ_RESPONSE_TO_PROSTAGLANDIN_E2_UP	10/480	112/8784	0.0851955	0.679401	0.649152	ENSG00000183856/ENSG00000132688/ENSG00000115525/ENSG00000173272/ENSG00000163655/ENSG00000120318/ENSG00000166228/ENSG00000100526/ENSG00000140682/ENSG00000169093	10
M11262	MORI_IMMATURE_B_LYMPHOCYTE_UP	4/480	31/8784	0.0863917	0.682608	0.652215	ENSG00000143384/ENSG00000163131/ENSG00000169756/ENSG00000178980	4
M14816	GOBP_EXTRACELLULAR_MATRIX_DISASSEMBLY	4/480	31/8784	0.0863917	0.682608	0.652215	ENSG00000163131/ENSG00000162733/ENSG00000275896/ENSG00000196611	4
M15555	CHNG_MULTIPLE_MYELOMA_HYPERPLOID_UP	4/480	31/8784	0.0863917	0.682608	0.652215	ENSG00000172053/ENSG00000135486/ENSG00000167658/ENSG00000108107	4
M16479	FLOTHO_PEDIATRIC_ALL_THERAPY_RESPONSE_UP	4/480	31/8784	0.0863917	0.682608	0.652215	ENSG00000116251/ENSG00000174059/ENSG00000163171/ENSG00000167658	4
M183	PID_IL6_7_PATHWAY	4/480	31/8784	0.0863917	0.682608	0.652215	ENSG00000143384/ENSG00000160712/ENSG00000175899/ENSG00000166598	4
M2281	ISSAEVA_MLL2_TARGETS	4/480	31/8784	0.0863917	0.682608	0.652215	ENSG00000130635/ENSG00000170955/ENSG00000124942/ENSG00000175899	4
M29843	REACTOME_PARASITE_INFECTION	4/480	31/8784	0.0863917	0.682608	0.652215	ENSG00000158195/ENSG00000075624/ENSG00000197879/ENSG00000184009	4
M6905	JAATINEN_HEMATOPOIETIC_STEM_CELL_DN	7/480	70/8784	0.0866025	0.682608	0.652215	ENSG00000265972/ENSG00000153094/ENSG00000122786/ENSG00000133574/ENSG00000106780/ENSG00000088387/ENSG00000166750	7
M9617	GOBP_POSITIVE_REGULATION_OF_HYDROLASE_ACTIVITY	21/480	280/8784	0.0866522	0.682608	0.652215	ENSG00000197747/ENSG00000169242/ENSG00000169756/ENSG00000153094/ENSG00000164050/ENSG00000144843/ENSG00000121858/ENSG00000157404/ENSG00000138698/ENSG00000120318/ENSG00000198663/ENSG00000136237/ENSG00000171056/ENSG00000277494/ENSG00000108239/ENSG00000177105/ENSG00000088387/ENSG00000198668/ENSG00000169221/ENSG00000142552/ENSG00000198959	21
M11353	GOBP_REGULATION_OF_CELL_JUNCTION_ASSEMBLY	9/480	98/8784	0.0866838	0.682608	0.652215	ENSG00000171603/ENSG00000197747/ENSG00000169756/ENSG00000168309/ENSG00000197879/ENSG00000159640/ENSG00000184009/ENSG00000184113/ENSG00000179542	9
M34020	BLANCO_MELO_COVID19_BRONCHIAL_EPITHELIAL_CELLS_SARS_COV_2_INFECTION_UP	8/480	84/8784	0.0873189	0.686749	0.656172	ENSG00000169242/ENSG00000138496/ENSG00000091129/ENSG00000176907/ENSG00000196611/ENSG00000126561/ENSG00000132481/ENSG00000198959	8
M3284	KUMAR_TARGETS_OF_MLL_AF9_FUSION	17/480	218/8784	0.0878906	0.687902	0.657274	ENSG00000116685/ENSG00000172380/ENSG00000162692/ENSG00000143878/ENSG00000169756/ENSG00000173905/ENSG00000106004/ENSG00000078399/ENSG00000253293/ENSG00000122642/ENSG00000133574/ENSG00000213203/ENSG00000107485/ENSG00000107438/ENSG00000102580/ENSG00000090863/ENSG00000078596	17
M874	REACTOME_SIGNALING_BY_INTERLEUKINS	17/480	218/8784	0.0878906	0.687902	0.657274	ENSG00000162692/ENSG00000143384/ENSG00000160712/ENSG00000076201/ENSG00000163636/ENSG00000204264/ENSG00000240065/ENSG00000071242/ENSG00000104518/ENSG00000107485/ENSG00000196611/ENSG00000166598/ENSG00000182718/ENSG00000041357/ENSG00000126561/ENSG00000185624/ENSG00000189221	17
M40461	GOBP_POSITIVE_REGULATION_OF_NEUROGENESIS	10/480	113/8784	0.089168	0.687902	0.657274	ENSG00000115694/ENSG00000164050/ENSG00000114554/ENSG00000158234/ENSG00000073803/ENSG00000157404/ENSG00000112893/ENSG00000106615/ENSG00000159640/ENSG00000198959	10
M1217	SMITH_TERT_TARGETS_DN	6/480	57/8784	0.0894644	0.687902	0.657274	ENSG00000121858/ENSG00000145730/ENSG00000107798/ENSG00000175899/ENSG00000111348/ENSG00000100823	6
M2597	GHANDHI_BYSTANDER_IRRADIATION_UP	6/480	57/8784	0.0894644	0.687902	0.657274	ENSG00000163734/ENSG00000146592/ENSG00000176907/ENSG00000196611/ENSG00000119714/ENSG00000205502	6
M10592	GOBP_MYELOID_CELL_DEVELOPMENT	5/480	44/8784	0.090203	0.687902	0.657274	ENSG00000158195/ENSG00000134198/ENSG00000157404/ENSG00000119714/ENSG00000182718	5
M14205	GOBP_MYELOID_LEUKOCYTE_MEDIATED_IMMUNITY	5/480	44/8784	0.090203	0.687902	0.657274	ENSG00000179348/ENSG00000071127/ENSG00000157404/ENSG00000204592/ENSG00000159640	5
M14456	GOBP_MONOCARBOXYLIC_ACID_TRANSPORT	5/480	44/8784	0.090203	0.687902	0.657274	ENSG00000174640/ENSG00000137491/ENSG00000125257/ENSG00000108846/ENSG00000159640	5
M16587	SASSON_RESPONSE_TO_GONADOTROPHINS_UP	5/480	44/8784	0.090203	0.687902	0.657274	ENSG00000142949/ENSG00000143878/ENSG00000115694/ENSG00000075624/ENSG00000069974	5
M42606	GOBP_POSITIVE_REGULATION_OF_LYMPHOCYTE_MEDIATED_IMMUNITY	5/480	44/8784	0.090203	0.687902	0.657274	ENSG00000204642/ENSG00000204592/ENSG00000234745/ENSG00000107485/ENSG00000166710	5
M7547	JIANG_HYPOXIA_CANCER	5/480	44/8784	0.090203	0.687902	0.657274	ENSG00000116251/ENSG00000113719/ENSG00000111261/ENSG00000225663/ENSG00000198959	5
M15095	GOBP_RESPIRATORY_SYSTEM_DEVELOPMENT	9/480	99/8784	0.0910106	0.687902	0.657274	ENSG00000164056/ENSG00000112893/ENSG00000113083/ENSG00000106004/ENSG00000107798/ENSG00000111144/ENSG00000005884/ENSG00000159640/ENSG00000142552	9
M2348	TORCHIA_TARGETS_OF_EWSR1_FLI1_FUSION_UP	13/480	158/8784	0.0912584	0.687902	0.657274	ENSG00000162692/ENSG00000065802/ENSG00000124772/ENSG00000160991/ENSG00000171044/ENSG00000130635/ENSG00000067082/ENSG00000095794/ENSG00000139187/ENSG00000176834/ENSG00000088808/ENSG00000108622/ENSG00000132481	13
M19629	MULLIGHAN_NPM1_MUTATED_SIGNATURE_1_DN	7/480	71/8784	0.0918142	0.687902	0.657274	ENSG00000174059/ENSG00000172053/ENSG00000137106/ENSG00000197321/ENSG00000175390/ENSG00000108107/ENSG00000126756	7
M2010	MIKKELSEN_NPC_HCP_WITH_H3K4ME3_AND_H3K27ME3	7/480	71/8784	0.0918142	0.687902	0.657274	ENSG00000240065/ENSG00000110427/ENSG00000124942/ENSG00000125247/ENSG00000205502/ENSG00000005884/ENSG00000128274	7
M8475	WANG_ESOPHAGUS_CANCER_VS_NORMAL_UP	7/480	71/8784	0.0918142	0.687902	0.657274	ENSG00000174059/ENSG00000164111/ENSG00000113140/ENSG00000027697/ENSG00000138835/ENSG00000103512/ENSG00000108622	7
M11011	ASTON_MAJOR_DEPRESSIVE_DISORDER_DN	8/480	85/8784	0.0920543	0.687902	0.657274	ENSG00000160049/ENSG00000154556/ENSG00000112893/ENSG00000107798/ENSG00000166086/ENSG00000102934/ENSG00000109099/ENSG00000108639	8
M8795	CHIARADONNA_NEOPLASTIC_TRANSFORMATION_KRAS_UP	8/480	85/8784	0.0920543	0.687902	0.657274	ENSG00000175130/ENSG00000162692/ENSG00000143621/ENSG00000135829/ENSG00000128534/ENSG00000080839/ENSG00000205542/ENSG00000102317	8
M14884	GOBP_CELL_JUNCTION_ASSEMBLY	16/480	204/8784	0.0920777	0.687902	0.657274	ENSG00000171603/ENSG00000197747/ENSG00000169756/ENSG00000164050/ENSG00000168309/ENSG00000071127/ENSG00000075624/ENSG00000091129/ENSG00000213465/ENSG00000166086/ENSG00000197879/ENSG00000159640/ENSG00000184009/ENSG00000170558/ENSG00000184113/ENSG00000179542	16
M16163	GOBP_EMBRYONIC_ORGAN_DEVELOPMENT	16/480	204/8784	0.0920777	0.687902	0.657274	ENSG00000117122/ENSG00000169242/ENSG00000132688/ENSG00000179348/ENSG00000163132/ENSG00000157404/ENSG00000204304/ENSG00000137168/ENSG00000106004/ENSG00000078399/ENSG00000164736/ENSG00000164683/ENSG00000156103/ENSG00000107485/ENSG00000175899/ENSG00000147403	16
M11446	GOBP_NEGATIVE_REGULATION_OF_EPITHELIAL_TO_MESENCHYMAL_TRANSITION	3/480	20/8784	0.092705	0.687902	0.657274	ENSG00000169242/ENSG00000164056/ENSG00000107485	3
M14417	GOBP_NEGATIVE_REGULATION_OF_LYMPHOCYTE_MEDIATED_IMMUNITY	3/480	20/8784	0.092705	0.687902	0.657274	ENSG00000204642/ENSG00000204592/ENSG00000234745	3
M14614	SAKAI_TUMOR_INFILTRATING_MONOCYTES_UP	3/480	20/8784	0.092705	0.687902	0.657274	ENSG00000169756/ENSG00000136068/ENSG00000198959	3
M15501	MOREIRA_RESPONSE_TO_TSA_UP	3/480	20/8784	0.092705	0.687902	0.657274	ENSG00000128245/ENSG00000205542/ENSG00000180879	3
M15838	GOBP_MAMMARY_GLAND_EPITHELIAL_CELL_PROLIFERATION	3/480	20/8784	0.092705	0.687902	0.657274	ENSG00000183856/ENSG00000106004/ENSG00000107485	3
M17814	REACTOME_ACTIVATION_OF_BH3_ONLY_PROTEINS	3/480	20/8784	0.092705	0.687902	0.657274	ENSG00000153094/ENSG00000088808/ENSG00000128245	3
M2337	BILANGES_SERUM_RESPONSE_TRANSLATION	3/480	20/8784	0.092705	0.687902	0.657274	ENSG00000175390/ENSG00000105640/ENSG00000147403	3
M2503	KYNG_ENVIRONMENTAL_STRESS_RESPONSE_NOT_BY_GAMMA_IN_OLD	3/480	20/8784	0.092705	0.687902	0.657274	ENSG00000143878/ENSG00000171056/ENSG00000150687	3
M27818	REACTOME_CRISTAE_FORMATION	3/480	20/8784	0.092705	0.687902	0.657274	ENSG00000154518/ENSG00000135390/ENSG00000155008	3
M4290	LUI_THYROID_CANCER_CLUSTER_3	3/480	20/8784	0.092705	0.687902	0.657274	ENSG00000175390/ENSG00000140988/ENSG00000105640	3
M8760	MCGARVEY_SILENCED_BY_METHYLATION_IN_COLON_CANCER	3/480	20/8784	0.092705	0.687902	0.657274	ENSG00000164736/ENSG00000166086/ENSG00000072609	3
M920	REACTOME_AQUAPORIN_MEDIATED_TRANSPORT	3/480	20/8784	0.092705	0.687902	0.657274	ENSG00000172380/ENSG00000005249/ENSG00000167306	3
M933	REACTOME_VASOPRESSIN_REGULATES_RENAL_WATER_HOMEOSTASIS_VIA_AQUAPORINS	3/480	20/8784	0.092705	0.687902	0.657274	ENSG00000172380/ENSG00000005249/ENSG00000167306	3
M9858	VALK_AML_CLUSTER_3	3/480	20/8784	0.092705	0.687902	0.657274	ENSG00000186827/ENSG00000112297/ENSG00000106605	3
M12932	GOBP_TISSUE_MIGRATION	15/480	189/8784	0.0932339	0.687902	0.657274	ENSG00000169242/ENSG00000143878/ENSG00000076201/ENSG00000179348/ENSG00000157404/ENSG00000113140/ENSG00000104522/ENSG00000160447/ENSG00000107485/ENSG00000176435/ENSG00000126561/ENSG00000005884/ENSG00000173482/ENSG00000179218/ENSG00000205542	15
M10370	GOBP_REGULATION_OF_PROTEIN_BINDING	10/480	114/8784	0.0932503	0.687902	0.657274	ENSG00000159023/ENSG00000142949/ENSG00000132688/ENSG00000113083/ENSG00000075624/ENSG00000166710/ENSG00000182718/ENSG00000159640/ENSG00000125651/ENSG00000184113	10
M8544	GAUSSMANN_MLL_AF4_FUSION_TARGETS_F_UP	10/480	114/8784	0.0932503	0.687902	0.657274	ENSG00000117122/ENSG00000118292/ENSG00000188643/ENSG00000159388/ENSG00000115525/ENSG00000164056/ENSG00000113083/ENSG00000046889/ENSG00000130511/ENSG00000087842	10
M221	GOBP_SYNAPSE_ORGANIZATION	14/480	174/8784	0.0941408	0.687902	0.657274	ENSG00000171603/ENSG00000158195/ENSG00000142949/ENSG00000169242/ENSG00000164050/ENSG00000075624/ENSG00000091129/ENSG00000167535/ENSG00000117899/ENSG00000170175/ENSG00000005884/ENSG00000184009/ENSG00000170558/ENSG00000179542	14
M10791	ENK_UV_RESPONSE_KERATINOCYTE_UP	24/480	331/8784	0.0946106	0.687902	0.657274	ENSG00000169242/ENSG00000159176/ENSG00000135940/ENSG00000081320/ENSG00000163734/ENSG00000145741/ENSG00000204642/ENSG00000204592/ENSG00000234745/ENSG00000204264/ENSG00000197958/ENSG00000175390/ENSG00000166710/ENSG00000182718/ENSG00000034713/ENSG00000170175/ENSG00000185624/ENSG00000105640/ENSG00000178980/ENSG00000108107/ENSG00000198959/ENSG00000130985/ENSG00000180879/ENSG00000147403	24
M13658	HOSHIDA_LIVER_CANCER_LATE_RECURRENCE_DN	4/480	32/8784	0.0946884	0.687902	0.657274	ENSG00000276644/ENSG00000100417/ENSG00000087842/ENSG00000189221	4
M1445	GUO_HEX_TARGETS_DN	4/480	32/8784	0.0946884	0.687902	0.657274	ENSG00000075624/ENSG00000197448/ENSG00000125810/ENSG00000184113	4
M1544	LEE_AGING_CEREBELLUM_DN	4/480	32/8784	0.0946884	0.687902	0.657274	ENSG00000092964/ENSG00000095794/ENSG00000173482/ENSG00000078596	4
M16524	LEE_LIVER_CANCER_DENA_UP	4/480	32/8784	0.0946884	0.687902	0.657274	ENSG00000162692/ENSG00000163131/ENSG00000164111/ENSG00000182718	4
M1944	IRITANI_MAD1_TARGETS_DN	4/480	32/8784	0.0946884	0.687902	0.657274	ENSG00000116251/ENSG00000197958/ENSG00000100823/ENSG00000167658	4
M2005	MIKKELSEN_ES_ICP_WITH_H3K4ME3_AND_H3K27ME3	4/480	32/8784	0.0946884	0.687902	0.657274	ENSG00000204592/ENSG00000176435/ENSG00000166750/ENSG00000108846	4
M2572	ANASTASSIOU_MULTICANCER_INVASIVENESS_SIGNATURE	4/480	32/8784	0.0946884	0.687902	0.657274	ENSG00000113083/ENSG00000113140/ENSG00000130635/ENSG00000142552	4
M27617	REACTOME_PROTEIN_PROTEIN_INTERACTIONS_AT_SYNAPSES	4/480	32/8784	0.0946884	0.687902	0.657274	ENSG00000159023/ENSG00000142949/ENSG00000067715/ENSG00000179542	4
M2899	LINDGREN_BLADDER_CANCER_HIGH_RECURRENCE	4/480	32/8784	0.0946884	0.687902	0.657274	ENSG00000162692/ENSG00000159176/ENSG00000113140/ENSG00000101335	4
M71	PID_ILK_PATHWAY	4/480	32/8784	0.0946884	0.687902	0.657274	ENSG00000169756/ENSG00000177105/ENSG00000101335/ENSG00000129675	4
M8349	MARCHINI_TRABECTEDIN_RESISTANCE_DN	4/480	32/8784	0.0946884	0.687902	0.657274	ENSG00000234745/ENSG00000166598/ENSG00000184009/ENSG00000179218	4
M11951	HINATA_NFKB_TARGETS_KERATINOCYTE_UP	6/480	58/8784	0.0954476	0.687902	0.657274	ENSG00000169242/ENSG00000163734/ENSG00000168394/ENSG00000196611/ENSG00000111348/ENSG00000126561	6
M1435	GALINDO_IMMUNE_RESPONSE_TO_ENTEROTOXIN	6/480	58/8784	0.0954476	0.687902	0.657274	ENSG00000175130/ENSG00000265972/ENSG00000143878/ENSG00000153094/ENSG00000163734/ENSG00000184009	6
M7245	SEKI_INFLAMMATORY_RESPONSE_LPS_UP	6/480	58/8784	0.0954476	0.687902	0.657274	ENSG00000162645/ENSG00000162654/ENSG00000162692/ENSG00000163734/ENSG00000176907/ENSG00000119714	6
M14875	GOBP_POSITIVE_REGULATION_OF_IMMUNE_EFFECTOR_PROCESS	9/480	100/8784	0.0954624	0.687902	0.657274	ENSG00000186827/ENSG00000179348/ENSG00000157404/ENSG00000137628/ENSG00000204642/ENSG00000204592/ENSG00000234745/ENSG00000107485/ENSG00000166710	9
M2582	DURAND_STROMA_NS_UP	9/480	100/8784	0.0954624	0.687902	0.657274	ENSG00000116157/ENSG00000204592/ENSG00000146592/ENSG00000046889/ENSG00000107731/ENSG00000138190/ENSG00000151746/ENSG00000102738/ENSG00000101335	9
M14555	ZHU_CMV_ALL_DN	8/480	86/8784	0.0969346	0.687902	0.657274	ENSG00000162733/ENSG00000144476/ENSG00000113083/ENSG00000166483/ENSG00000196611/ENSG00000140350/ENSG00000141756/ENSG00000184009	8
M16429	GOBP_CELL_CELL_ADHESION_VIA_PLASMA_MEMBRANE_ADHESION_MOLECULES	8/480	86/8784	0.0969346	0.687902	0.657274	ENSG00000171603/ENSG00000142949/ENSG00000162692/ENSG00000076201/ENSG00000138650/ENSG00000173482/ENSG00000170558/ENSG00000184113	8
M617	HOLLERN_EMT_BREAST_TUMOR_UP	8/480	86/8784	0.0969346	0.687902	0.657274	ENSG00000142798/ENSG00000162733/ENSG00000081320/ENSG00000144843/ENSG00000122642/ENSG00000091136/ENSG00000151835/ENSG00000182287	8
M817	GOBP_EPITHELIAL_TO_MESENCHYMAL_TRANSITION	8/480	86/8784	0.0969346	0.687902	0.657274	ENSG00000169242/ENSG00000169756/ENSG00000163132/ENSG00000164056/ENSG00000164683/ENSG00000107485/ENSG00000140682/ENSG00000225663	8
M10674	GOBP_GLYCOLIPID_BIOSYNTHETIC_PROCESS	5/480	45/8784	0.0971755	0.687902	0.657274	ENSG00000151665/ENSG00000115525/ENSG00000119227/ENSG00000161395/ENSG00000128274	5
M17083	MORI_MATURE_B_LYMPHOCYTE_UP	5/480	45/8784	0.0971755	0.687902	0.657274	ENSG00000143384/ENSG00000163131/ENSG00000138698/ENSG00000112297/ENSG00000027697	5
M1710	HILLION_HMGA1B_TARGETS	5/480	45/8784	0.0971755	0.687902	0.657274	ENSG00000162512/ENSG00000135940/ENSG00000164111/ENSG00000107731/ENSG00000147403	5
M27107	REACTOME_FCGAMMA_RECEPTOR_FCGR_DEPENDENT_PHAGOCYTOSIS	5/480	45/8784	0.0971755	0.687902	0.657274	ENSG00000158195/ENSG00000075624/ENSG00000203805/ENSG00000197879/ENSG00000184009	5
M9399	BOYLAN_MULTIPLE_MYELOMA_PCA1_UP	5/480	45/8784	0.0971755	0.687902	0.657274	ENSG00000204592/ENSG00000171115/ENSG00000133574/ENSG00000175264/ENSG00000130741	5
M13739	GOBP_MAMMARY_GLAND_DEVELOPMENT	7/480	72/8784	0.0971979	0.687902	0.657274	ENSG00000183856/ENSG00000153094/ENSG00000163132/ENSG00000145730/ENSG00000106004/ENSG00000107485/ENSG00000126561	7
M1317	GROSS_HYPOXIA_VIA_ELK3_AND_HIF1A_UP	10/480	115/8784	0.0974423	0.687902	0.657274	ENSG00000163171/ENSG00000134086/ENSG00000079257/ENSG00000173281/ENSG00000176907/ENSG00000067082/ENSG00000107485/ENSG00000170955/ENSG00000182718/ENSG00000125810	10
M17152	GOBP_MUSCLE_CELL_DIFFERENTIATION	14/480	175/8784	0.097502	0.687902	0.657274	ENSG00000159176/ENSG00000154174/ENSG00000163132/ENSG00000071127/ENSG00000157404/ENSG00000154556/ENSG00000113083/ENSG00000164683/ENSG00000170175/ENSG00000184009/ENSG00000170558/ENSG00000179218/ENSG00000024422/ENSG00000101335	14
M11923	GOBP_POSITIVE_REGULATION_OF_CELL_ADHESION	16/480	206/8784	0.0982232	0.687902	0.657274	ENSG00000162692/ENSG00000197747/ENSG00000143772/ENSG00000169756/ENSG00000076201/ENSG00000204592/ENSG00000275896/ENSG00000104522/ENSG00000120217/ENSG00000107485/ENSG00000213465/ENSG00000166710/ENSG00000005884/ENSG00000185624/ENSG00000179218/ENSG00000198959	16
M15014	GOBP_CONNECTIVE_TISSUE_DEVELOPMENT	11/480	130/8784	0.0983988	0.687902	0.657274	ENSG00000160712/ENSG00000169231/ENSG00000174059/ENSG00000068001/ENSG00000163132/ENSG00000170891/ENSG00000113083/ENSG00000106004/ENSG00000182158/ENSG00000130635/ENSG00000090863	11
M27786	REACTOME_TRANSCRIPTIONAL_REGULATION_BY_RUNX1	11/480	130/8784	0.0983988	0.687902	0.657274	ENSG00000163636/ENSG00000179348/ENSG00000204264/ENSG00000240065/ENSG00000107485/ENSG00000111752/ENSG00000066117/ENSG00000041357/ENSG00000126457/ENSG00000101335/ENSG00000184113	11
M14127	HELLER_HDAC_TARGETS_SILENCED_BY_METHYLATION_UP	19/480	253/8784	0.0985293	0.687902	0.657274	ENSG00000179163/ENSG00000175130/ENSG00000265972/ENSG00000143878/ENSG00000136068/ENSG00000163132/ENSG00000071242/ENSG00000005249/ENSG00000275896/ENSG00000104213/ENSG00000107485/ENSG00000087884/ENSG00000067715/ENSG00000198668/ENSG00000138604/ENSG00000140465/ENSG00000142552/ENSG00000125844/ENSG00000169093	19
M11069	GOBP_REGULATION_OF_EPITHELIAL_CELL_MIGRATION	12/480	145/8784	0.0986076	0.687902	0.657274	ENSG00000169242/ENSG00000143878/ENSG00000076201/ENSG00000179348/ENSG00000113140/ENSG00000104522/ENSG00000107485/ENSG00000126561/ENSG00000005884/ENSG00000173482/ENSG00000179218/ENSG00000205542	12
M18306	KEGG_REGULATION_OF_ACTIN_CYTOSKELETON	9/480	101/8784	0.100039	0.687902	0.657274	ENSG00000158195/ENSG00000172380/ENSG00000183856/ENSG00000075624/ENSG00000005884/ENSG00000184009/ENSG00000101335/ENSG00000205542/ENSG00000129675	9
M41837	REACTOME_CELLULAR_RESPONSE_TO_CHEMICAL_STRESS	9/480	101/8784	0.100039	0.687902	0.657274	ENSG00000116157/ENSG00000265972/ENSG00000135940/ENSG00000163636/ENSG00000204264/ENSG00000240065/ENSG00000106605/ENSG00000041357/ENSG00000185624	9
M10244	GOBP_REGULATION_OF_VASCULOGENESIS	2/480	10/8784	0.100273	0.687902	0.657274	ENSG00000174059/ENSG00000164683	2
M10679	REACTOME_ADRENALINE_NORADRENALINE_INHIBITS_INSULIN_SECRETION	2/480	10/8784	0.100273	0.687902	0.657274	ENSG00000172380/ENSG00000167535	2
M10833	GOBP_RETINAL_GANGLION_CELL_AXON_GUIDANCE	2/480	10/8784	0.100273	0.687902	0.657274	ENSG00000091129/ENSG00000173482	2
M10854	GOBP_LUNG_CELL_DIFFERENTIATION	2/480	10/8784	0.100273	0.687902	0.657274	ENSG00000106004/ENSG00000111144	2
M11700	GOBP_POSITIVE_REGULATION_OF_ACUTE_INFLAMMATORY_RESPONSE	2/480	10/8784	0.100273	0.687902	0.657274	ENSG00000204592/ENSG00000205502	2
M11716	REACTOME_FORMATION_OF_ATP_BY_CHEMIOSMOTIC_COUPLING	2/480	10/8784	0.100273	0.687902	0.657274	ENSG00000154518/ENSG00000135390	2
M12280	GOBP_REGULATION_OF_CELL_PROLIFERATION_INVOLVED_IN_KIDNEY_DEVELOPMENT	2/480	10/8784	0.100273	0.687902	0.657274	ENSG00000160712/ENSG00000107485	2
M13240	WAGNER_APO2_SENSITIVITY	2/480	10/8784	0.100273	0.687902	0.657274	ENSG00000143641/ENSG00000131386	2
M13645	GOBP_POSITIVE_REGULATION_OF_CELLULAR_RESPONSE_TO_INSULIN_STIMULUS	2/480	10/8784	0.100273	0.687902	0.657274	ENSG00000165113/ENSG00000197879	2
M1419	MAGRANGEAS_MULTIPLE_MYELOMA_IGG_VS_IGA_UP	2/480	10/8784	0.100273	0.687902	0.657274	ENSG00000115866/ENSG00000179348	2
M14939	GOBP_REGULATION_OF_TRANSLATIONAL_INITIATION_IN_RESPONSE_TO_STRESS	2/480	10/8784	0.100273	0.687902	0.657274	ENSG00000102580/ENSG00000154059	2
M15242	GOBP_NEGATIVE_REGULATION_OF_NEURAL_PRECURSOR_CELL_PROLIFERATION	2/480	10/8784	0.100273	0.687902	0.657274	ENSG00000159388/ENSG00000179348	2
M15666	GOBP_REGULATION_OF_DENDRITE_EXTENSION	2/480	10/8784	0.100273	0.687902	0.657274	ENSG00000124772/ENSG00000067715	2
M1588	MARIADASON_RESPONSE_TO_BUTYRATE_SULINDAC_4	2/480	10/8784	0.100273	0.687902	0.657274	ENSG00000158234/ENSG00000130024	2
M15918	GOBP_LYMPHOID_PROGENITOR_CELL_DIFFERENTIATION	2/480	10/8784	0.100273	0.687902	0.657274	ENSG00000157404/ENSG00000107485	2
M1998	BYSTRYKH_HEMATOPOIESIS_STEM_CELL_SCP2_QTL_TRANS	2/480	10/8784	0.100273	0.687902	0.657274	ENSG00000265972/ENSG00000113140	2
M22006	BIOCARTA_HSWI_SNF_PATHWAY	2/480	10/8784	0.100273	0.687902	0.657274	ENSG00000075624/ENSG00000066117	2
M22187	GOBP_NEUTROPHIL_HOMEOSTASIS	2/480	10/8784	0.100273	0.687902	0.657274	ENSG00000143772/ENSG00000166086	2
M22477	GOBP_OLIGOPEPTIDE_TRANSPORT	2/480	10/8784	0.100273	0.687902	0.657274	ENSG00000139370/ENSG00000125257	2
M23012	GOBP_PSEUDOPODIUM_ORGANIZATION	2/480	10/8784	0.100273	0.687902	0.657274	ENSG00000163171/ENSG00000157404	2
M23116	GOBP_INTERLEUKIN_13_PRODUCTION	2/480	10/8784	0.100273	0.687902	0.657274	ENSG00000204592/ENSG00000107485	2
M23426	GOBP_OSTEOCLAST_DEVELOPMENT	2/480	10/8784	0.100273	0.687902	0.657274	ENSG00000119714/ENSG00000182718	2
M24284	GOBP_TROPHOBLAST_CELL_MIGRATION	2/480	10/8784	0.100273	0.687902	0.657274	ENSG00000111348/ENSG00000179218	2
M24547	GOBP_GLOMERULAR_MESANGIUM_DEVELOPMENT	2/480	10/8784	0.100273	0.687902	0.657274	ENSG00000160712/ENSG00000174059	2
M24751	GOBP_NEGATIVE_REGULATION_OF_TRANSCRIPTION_FROM_RNA_POLYMERASE_II_PROMOTER_IN_RESPONSE_TO_STRESS	2/480	10/8784	0.100273	0.687902	0.657274	ENSG00000134086/ENSG00000154059	2
M25555	GOBP_REGULATION_OF_ENDOCYTIC_RECYCLING	2/480	10/8784	0.100273	0.687902	0.657274	ENSG00000032389/ENSG00000024422	2
M27171	REACTOME_DAP12_SIGNALING	2/480	10/8784	0.100273	0.687902	0.657274	ENSG00000204592/ENSG00000166710	2
M27258	REACTOME_DEFECTIVE_B4GALT7_CAUSES_EDS_PROGEROID_TYPE	2/480	10/8784	0.100273	0.687902	0.657274	ENSG00000142798/ENSG00000162512	2
M39002	REACTOME_SIGNALING_BY_KIT_IN_DISEASE	2/480	10/8784	0.100273	0.687902	0.657274	ENSG00000157404/ENSG00000126561	2
M39421	WP_MIR5093P_ALTERATION_OF_YAP1ECM_AXIS	2/480	10/8784	0.100273	0.687902	0.657274	ENSG00000113140/ENSG00000130635	2
M39443	WP_AMPLIFICATION_AND_EXPANSION_OF_ONCOGENIC_PATHWAYS_AS_METASTATIC_TRAITS	2/480	10/8784	0.100273	0.687902	0.657274	ENSG00000162692/ENSG00000134086	2
M39753	WP_TRANSCRIPTIONAL_CASCADE_REGULATING_ADIPOGENESIS	2/480	10/8784	0.100273	0.687902	0.657274	ENSG00000179348/ENSG00000107485	2
M39892	WP_MITOCHONDRIAL_COMPLEX_III_ASSEMBLY	2/480	10/8784	0.100273	0.687902	0.657274	ENSG00000140740/ENSG00000011295	2
M39902	WP_HOSTPATHOGEN_INTERACTION_OF_HUMAN_CORONAVIRUSES_APOPTOSIS	2/480	10/8784	0.100273	0.687902	0.657274	ENSG00000143384/ENSG00000153094	2
M40040	WP_NSP1_FROM_SARSCOV2_INHIBITS_TRANSLATION_INITIATION_IN_THE_HOST_CELL	2/480	10/8784	0.100273	0.687902	0.657274	ENSG00000175390/ENSG00000130741	2
M42839	GOBP_SYNAPTIC_VESICLE_MEMBRANE_ORGANIZATION	2/480	10/8784	0.100273	0.687902	0.657274	ENSG00000067715/ENSG00000108639	2
M4967	KORKOLA_CORRELATED_WITH_POU5F1	2/480	10/8784	0.100273	0.687902	0.657274	ENSG00000111752/ENSG00000176834	2
M5392	BERENJENO_ROCK_SIGNALING_NOT_VIA_RHOA_UP	2/480	10/8784	0.100273	0.687902	0.657274	ENSG00000174059/ENSG00000204592	2
M6669	HEDENFALK_BREAST_CANCER_BRACX_UP	2/480	10/8784	0.100273	0.687902	0.657274	ENSG00000164056/ENSG00000140465	2
M794	REACTOME_ATF6_ATF6_ALPHA_ACTIVATES_CHAPERONES	2/480	10/8784	0.100273	0.687902	0.657274	ENSG00000166598/ENSG00000179218	2
M8719	BIOCARTA_MCALPAIN_PATHWAY	2/480	10/8784	0.100273	0.687902	0.657274	ENSG00000005249/ENSG00000126247	2
M9251	SILIGAN_TARGETS_OF_EWS_FLI1_FUSION_UP	2/480	10/8784	0.100273	0.687902	0.657274	ENSG00000169756/ENSG00000107798	2
M9488	KEGG_RETINOL_METABOLISM	2/480	10/8784	0.100273	0.687902	0.657274	ENSG00000042445/ENSG00000140465	2
M2131	WANG_RESPONSE_TO_GSK3_INHIBITOR_SB216763_UP	16/480	207/8784	0.10139	0.692326	0.6615	ENSG00000163131/ENSG00000163933/ENSG00000138496/ENSG00000164111/ENSG00000145685/ENSG00000112297/ENSG00000146592/ENSG00000005249/ENSG00000052841/ENSG00000050426/ENSG00000111144/ENSG00000139508/ENSG00000166710/ENSG00000171298/ENSG00000108107/ENSG00000171425	16
M4371	MARTINEZ_TP53_TARGETS_UP	25/480	350/8784	0.101637	0.692326	0.6615	ENSG00000179163/ENSG00000142949/ENSG00000117862/ENSG00000162645/ENSG00000265972/ENSG00000118292/ENSG00000169756/ENSG00000079257/ENSG00000153006/ENSG00000113657/ENSG00000234745/ENSG00000075624/ENSG00000078399/ENSG00000176907/ENSG00000107020/ENSG00000107798/ENSG00000166483/ENSG00000135506/ENSG00000253719/ENSG00000139684/ENSG00000166710/ENSG00000167306/ENSG00000124440/ENSG00000184113/ENSG00000078596	25
M15549	CERVERA_SDHB_TARGETS_1_UP	6/480	59/8784	0.10164	0.692326	0.6615	ENSG00000144476/ENSG00000150687/ENSG00000010219/ENSG00000167535/ENSG00000119714/ENSG00000204272	6
M8759	ROPERO_HDAC2_TARGETS	6/480	59/8784	0.10164	0.692326	0.6615	ENSG00000265972/ENSG00000204304/ENSG00000156103/ENSG00000104522/ENSG00000172500/ENSG00000182287	6
M14945	GOBP_HEMOSTASIS	10/480	116/8784	0.101744	0.692326	0.6615	ENSG00000159176/ENSG00000174059/ENSG00000164111/ENSG00000075624/ENSG00000198682/ENSG00000172500/ENSG00000110799/ENSG00000069974/ENSG00000184009/ENSG00000101335	10
M3456	FERNANDEZ_BOUND_BY_MYC	10/480	116/8784	0.101744	0.692326	0.6615	ENSG00000116251/ENSG00000126088/ENSG00000143384/ENSG00000134086/ENSG00000135486/ENSG00000153774/ENSG00000170175/ENSG00000108639/ENSG00000184009/ENSG00000102317	10
M14200	GOBP_MULTI_MULTICELLULAR_ORGANISM_PROCESS	8/480	87/8784	0.101959	0.692326	0.6615	ENSG00000145730/ENSG00000086062/ENSG00000111348/ENSG00000140465/ENSG00000005884/ENSG00000159640/ENSG00000179218/ENSG00000105499	8
M1866	WANG_TUMOR_INVASIVENESS_DN	12/480	146/8784	0.102435	0.692326	0.6615	ENSG00000159388/ENSG00000115866/ENSG00000071127/ENSG00000086062/ENSG00000139684/ENSG00000100865/ENSG00000166710/ENSG00000103512/ENSG00000140682/ENSG00000170310/ENSG00000160179/ENSG00000100316	12
M18938	SENESE_HDAC1_AND_HDAC2_TARGETS_UP	12/480	146/8784	0.102435	0.692326	0.6615	ENSG00000143384/ENSG00000160712/ENSG00000135829/ENSG00000169744/ENSG00000163734/ENSG00000154556/ENSG00000095794/ENSG00000196611/ENSG00000166086/ENSG00000198959/ENSG00000182287/ENSG00000189221	12
M14458	GOBP_SEX_DIFFERENTIATION	11/480	131/8784	0.102451	0.692326	0.6615	ENSG00000153094/ENSG00000065802/ENSG00000157404/ENSG00000145685/ENSG00000133835/ENSG00000253293/ENSG00000107485/ENSG00000175899/ENSG00000276644/ENSG00000100918/ENSG00000159640	11
M8880	MCBRYAN_PUBERTAL_BREAST_5_6WK_DN	7/480	73/8784	0.102752	0.692326	0.6615	ENSG00000160712/ENSG00000113657/ENSG00000122786/ENSG00000253719/ENSG00000157637/ENSG00000011478/ENSG00000024422	7
M11822	GOBP_STEM_CELL_PROLIFERATION	4/480	33/8784	0.103345	0.692326	0.6615	ENSG00000132688/ENSG00000174059/ENSG00000164736/ENSG00000159640	4
M13902	GOBP_REGULATION_OF_ERYTHROCYTE_DIFFERENTIATION	4/480	33/8784	0.103345	0.692326	0.6615	ENSG00000179348/ENSG00000106004/ENSG00000166710/ENSG00000126457	4
M15476	URS_ADIPOCYTE_DIFFERENTIATION_UP	4/480	33/8784	0.103345	0.692326	0.6615	ENSG00000187091/ENSG00000168394/ENSG00000129422/ENSG00000175264	4
M9435	GRADE_COLON_VS_RECTAL_CANCER_DN	4/480	33/8784	0.103345	0.692326	0.6615	ENSG00000169231/ENSG00000151502/ENSG00000151746/ENSG00000140350	4
M3457	GOBP_IMMUNE_SYSTEM_DEVELOPMENT	34/480	498/8784	0.103444	0.692326	0.6615	ENSG00000116251/ENSG00000158195/ENSG00000162692/ENSG00000134198/ENSG00000160712/ENSG00000174059/ENSG00000143772/ENSG00000152154/ENSG00000153094/ENSG00000160796/ENSG00000068001/ENSG00000179348/ENSG00000163961/ENSG00000071127/ENSG00000157404/ENSG00000113083/ENSG00000204592/ENSG00000234745/ENSG00000106004/ENSG00000078399/ENSG00000176907/ENSG00000120217/ENSG00000067082/ENSG00000107485/ENSG00000166086…	34
M11273	GOBP_RESPIRATORY_SYSTEM_PROCESS	3/480	21/8784	0.103971	0.692326	0.6615	ENSG00000163075/ENSG00000106004/ENSG00000171298	3
M12076	GOBP_PYRIMIDINE_CONTAINING_COMPOUND_CATABOLIC_PROCESS	3/480	21/8784	0.103971	0.692326	0.6615	ENSG00000187605/ENSG00000113657/ENSG00000092964	3
M13608	ZHAN_V1_LATE_DIFFERENTIATION_GENES_UP	3/480	21/8784	0.103971	0.692326	0.6615	ENSG00000179163/ENSG00000086062/ENSG00000185339	3
M14124	GOBP_ENDOPLASMIC_RETICULUM_CALCIUM_ION_HOMEOSTASIS	3/480	21/8784	0.103971	0.692326	0.6615	ENSG00000138698/ENSG00000125247/ENSG00000198959	3
M14744	ZHAN_MULTIPLE_MYELOMA_LB_UP	3/480	21/8784	0.103971	0.692326	0.6615	ENSG00000136068/ENSG00000114554/ENSG00000167535	3
M16125	GOBP_REGULATION_OF_DEFENSE_RESPONSE_TO_VIRUS_BY_HOST	3/480	21/8784	0.103971	0.692326	0.6615	ENSG00000135829/ENSG00000154174/ENSG00000138496	3
M23544	GOBP_POSITIVE_REGULATION_OF_TYROSINE_PHOSPHORYLATION_OF_STAT_PROTEIN	3/480	21/8784	0.103971	0.692326	0.6615	ENSG00000160712/ENSG00000138496/ENSG00000157404	3
M27549	REACTOME_RHO_GTPASES_ACTIVATE_WASPS_AND_WAVES	3/480	21/8784	0.103971	0.692326	0.6615	ENSG00000158195/ENSG00000075624/ENSG00000184009	3
M27857	REACTOME_GLYCOGEN_METABOLISM	3/480	21/8784	0.103971	0.692326	0.6615	ENSG00000163754/ENSG00000198668/ENSG00000171298	3
M39333	WP_WHITE_FAT_CELL_DIFFERENTIATION	3/480	21/8784	0.103971	0.692326	0.6615	ENSG00000179348/ENSG00000107485/ENSG00000126561	3
M39703	WP_SPLICING_FACTOR_NOVA_REGULATED_SYNAPTIC_PROTEINS	3/480	21/8784	0.103971	0.692326	0.6615	ENSG00000171603/ENSG00000159023/ENSG00000170558	3
M12564	GOBP_CELLULAR_COMPONENT_ASSEMBLY_INVOLVED_IN_MORPHOGENESIS	5/480	46/8784	0.104412	0.692326	0.6615	ENSG00000159176/ENSG00000071127/ENSG00000109099/ENSG00000184009/ENSG00000101335	5
M1671	KYNG_RESPONSE_TO_H2O2	5/480	46/8784	0.104412	0.692326	0.6615	ENSG00000163131/ENSG00000114554/ENSG00000168394/ENSG00000135486/ENSG00000167004	5
M1686	ZHONG_SECRETOME_OF_LUNG_CANCER_AND_ENDOTHELIUM	5/480	46/8784	0.104412	0.692326	0.6615	ENSG00000171603/ENSG00000162692/ENSG00000075624/ENSG00000175899/ENSG00000167658	5
M18153	YAO_TEMPORAL_RESPONSE_TO_PROGESTERONE_CLUSTER_9	5/480	46/8784	0.104412	0.692326	0.6615	ENSG00000079257/ENSG00000204592/ENSG00000204264/ENSG00000240065/ENSG00000128274	5
M16235	GOBP_REGULATION_OF_BODY_FLUID_LEVELS	14/480	177/8784	0.104444	0.692326	0.6615	ENSG00000159176/ENSG00000174059/ENSG00000068001/ENSG00000164111/ENSG00000145730/ENSG00000075624/ENSG00000198682/ENSG00000172500/ENSG00000110799/ENSG00000069974/ENSG00000126561/ENSG00000184009/ENSG00000167306/ENSG00000101335	14
M15608	GOBP_NEURON_PROJECTION_GUIDANCE	9/480	102/8784	0.10474	0.692986	0.662131	ENSG00000169242/ENSG00000164050/ENSG00000114554/ENSG00000091129/ENSG00000092964/ENSG00000107485/ENSG00000107731/ENSG00000177105/ENSG00000173482	9
M10398	GOBP_CELL_PART_MORPHOGENESIS	23/480	319/8784	0.104764	0.692986	0.662131	ENSG00000158195/ENSG00000169242/ENSG00000132688/ENSG00000115694/ENSG00000164050/ENSG00000114554/ENSG00000073803/ENSG00000124772/ENSG00000075624/ENSG00000091129/ENSG00000092964/ENSG00000046889/ENSG00000107485/ENSG00000107731/ENSG00000177105/ENSG00000166483/ENSG00000067715/ENSG00000004139/ENSG00000173482/ENSG00000154059/ENSG00000170558/ENSG00000128245/ENSG00000179542	23
M19982	WAMUNYOKOLI_OVARIAN_CANCER_LMP_UP	13/480	162/8784	0.105586	0.696953	0.665922	ENSG00000136068/ENSG00000121858/ENSG00000066379/ENSG00000075624/ENSG00000197448/ENSG00000104522/ENSG00000107223/ENSG00000111261/ENSG00000176834/ENSG00000081760/ENSG00000108846/ENSG00000105379/ENSG00000125844	13
M2581	DURAND_STROMA_S_UP	13/480	162/8784	0.105586	0.696953	0.665922	ENSG00000162512/ENSG00000142949/ENSG00000188643/ENSG00000132688/ENSG00000119862/ENSG00000113657/ENSG00000107485/ENSG00000175264/ENSG00000088808/ENSG00000109099/ENSG00000128274/ENSG00000078596/ENSG00000129675	13
M10009	GOBP_MYELOID_CELL_DIFFERENTIATION	17/480	224/8784	0.105813	0.697721	0.666655	ENSG00000158195/ENSG00000134198/ENSG00000143772/ENSG00000152154/ENSG00000160796/ENSG00000179348/ENSG00000071127/ENSG00000157404/ENSG00000113083/ENSG00000106004/ENSG00000078399/ENSG00000107485/ENSG00000119714/ENSG00000166710/ENSG00000182718/ENSG00000126457/ENSG00000087842	17
M2512	FOSTER_KDM1A_TARGETS_UP	8/480	88/8784	0.107127	0.705644	0.674225	ENSG00000049239/ENSG00000134198/ENSG00000162733/ENSG00000113657/ENSG00000112297/ENSG00000051620/ENSG00000111261/ENSG00000089289	8
M11956	GOBP_REGULATION_OF_ACTIN_FILAMENT_BASED_PROCESS	16/480	209/8784	0.107912	0.709217	0.67764	ENSG00000158195/ENSG00000197747/ENSG00000183856/ENSG00000143878/ENSG00000163171/ENSG00000168309/ENSG00000071127/ENSG00000145730/ENSG00000198087/ENSG00000197321/ENSG00000177105/ENSG00000166086/ENSG00000111348/ENSG00000185324/ENSG00000184009/ENSG00000205542	16
M27795	REACTOME_RUNX1_REGULATES_TRANSCRIPTION_OF_GENES_INVOLVED_IN_DIFFERENTIATION_OF_HSCS	6/480	60/8784	0.108037	0.709217	0.67764	ENSG00000163636/ENSG00000179348/ENSG00000204264/ENSG00000240065/ENSG00000107485/ENSG00000041357	6
M4065	ZHU_CMV_24_HR_DN	6/480	60/8784	0.108037	0.709217	0.67764	ENSG00000162733/ENSG00000144476/ENSG00000113083/ENSG00000166483/ENSG00000141756/ENSG00000184009	6
M11238	LINDGREN_BLADDER_CANCER_CLUSTER_3_DN	12/480	148/8784	0.110351	0.709217	0.67764	ENSG00000169756/ENSG00000065802/ENSG00000145741/ENSG00000104723/ENSG00000107731/ENSG00000124942/ENSG00000010219/ENSG00000125257/ENSG00000187720/ENSG00000108622/ENSG00000160179/ENSG00000089289	12
M10311	BROWNE_HCMV_INFECTION_6HR_DN	10/480	118/8784	0.110673	0.709217	0.67764	ENSG00000160049/ENSG00000159023/ENSG00000265972/ENSG00000078399/ENSG00000146592/ENSG00000005249/ENSG00000166483/ENSG00000151746/ENSG00000100526/ENSG00000278129	10
M10431	GRUETZMANN_PANCREATIC_CANCER_DN	10/480	118/8784	0.110673	0.709217	0.67764	ENSG00000133835/ENSG00000005249/ENSG00000091129/ENSG00000169740/ENSG00000166228/ENSG00000185624/ENSG00000167658/ENSG00000189221/ENSG00000089289/ENSG00000180879	10
M14033	REACTOME_MRNA_SPLICING	10/480	118/8784	0.110673	0.709217	0.67764	ENSG00000134748/ENSG00000135829/ENSG00000177733/ENSG00000137168/ENSG00000169976/ENSG00000128534/ENSG00000135486/ENSG00000205937/ENSG00000108349/ENSG00000125651	10
M1049	GOBP_ESTABLISHMENT_OR_MAINTENANCE_OF_CELL_POLARITY	11/480	133/8784	0.110847	0.709217	0.67764	ENSG00000143878/ENSG00000115694/ENSG00000071127/ENSG00000164056/ENSG00000075624/ENSG00000147316/ENSG00000107485/ENSG00000107438/ENSG00000177105/ENSG00000166483/ENSG00000166086	11
M10243	FLECHNER_PBL_KIDNEY_TRANSPLANT_REJECTED_VS_OK_UP	5/480	47/8784	0.111907	0.709217	0.67764	ENSG00000163636/ENSG00000166710/ENSG00000108622/ENSG00000102007/ENSG00000078596	5
M11319	GAUSSMANN_MLL_AF4_FUSION_TARGETS_E_UP	5/480	47/8784	0.111907	0.709217	0.67764	ENSG00000197747/ENSG00000174059/ENSG00000154556/ENSG00000104213/ENSG00000164683	5
M11875	GOBP_MEMBRANE_DOCKING	5/480	47/8784	0.111907	0.709217	0.67764	ENSG00000117758/ENSG00000162692/ENSG00000067715/ENSG00000198668/ENSG00000170310	5
M14322	GOBP_VASCULOGENESIS	5/480	47/8784	0.111907	0.709217	0.67764	ENSG00000174059/ENSG00000144476/ENSG00000164736/ENSG00000164683/ENSG00000172889	5
M14635	GOBP_CYTOKINE_PRODUCTION_INVOLVED_IN_IMMUNE_RESPONSE	5/480	47/8784	0.111907	0.709217	0.67764	ENSG00000157404/ENSG00000204642/ENSG00000204592/ENSG00000107485/ENSG00000166710	5
M19751	MORI_SMALL_PRE_BII_LYMPHOCYTE_UP	5/480	47/8784	0.111907	0.709217	0.67764	ENSG00000159388/ENSG00000144476/ENSG00000086062/ENSG00000122696/ENSG00000178980	5
M4552	TARTE_PLASMA_CELL_VS_B_LYMPHOCYTE_UP	5/480	47/8784	0.111907	0.709217	0.67764	ENSG00000160712/ENSG00000166598/ENSG00000103512/ENSG00000108622/ENSG00000185624	5
M2840	CHARAFE_BREAST_CANCER_LUMINAL_VS_BASAL_UP	17/480	226/8784	0.112255	0.709217	0.67764	ENSG00000143878/ENSG00000154174/ENSG00000180611/ENSG00000131844/ENSG00000113719/ENSG00000106780/ENSG00000107485/ENSG00000099282/ENSG00000177981/ENSG00000167535/ENSG00000253719/ENSG00000276644/ENSG00000187720/ENSG00000108639/ENSG00000157637/ENSG00000167306/ENSG00000160179	17
M10156	BEGUM_TARGETS_OF_PAX3_FOXO1_FUSION_UP	4/480	34/8784	0.11235	0.709217	0.67764	ENSG00000081320/ENSG00000173905/ENSG00000005249/ENSG00000276644	4
M10505	GOBP_COLLAGEN_FIBRIL_ORGANIZATION	4/480	34/8784	0.11235	0.709217	0.67764	ENSG00000162733/ENSG00000113083/ENSG00000130635/ENSG00000141756	4
M12362	DAVICIONI_RHABDOMYOSARCOMA_PAX_FOXO1_FUSION_UP	4/480	34/8784	0.11235	0.709217	0.67764	ENSG00000143772/ENSG00000144476/ENSG00000005249/ENSG00000091129	4
M12750	GOBP_ATP_BIOSYNTHETIC_PROCESS	4/480	34/8784	0.11235	0.709217	0.67764	ENSG00000154518/ENSG00000135390/ENSG00000075399/ENSG00000205542	4
M14962	GOBP_ENDODERM_FORMATION	4/480	34/8784	0.11235	0.709217	0.67764	ENSG00000091136/ENSG00000171056/ENSG00000164736/ENSG00000130635	4
M1515	JOSEPH_RESPONSE_TO_SODIUM_BUTYRATE_DN	4/480	34/8784	0.11235	0.709217	0.67764	ENSG00000142798/ENSG00000163655/ENSG00000175899/ENSG00000171298	4
M1899	BASSO_CD40_SIGNALING_DN	4/480	34/8784	0.11235	0.709217	0.67764	ENSG00000159388/ENSG00000136237/ENSG00000160991/ENSG00000005249	4
M5312	CHIARADONNA_NEOPLASTIC_TRANSFORMATION_KRAS_CDC25_DN	4/480	34/8784	0.11235	0.709217	0.67764	ENSG00000162692/ENSG00000079257/ENSG00000112893/ENSG00000113083	4
M6998	FURUKAWA_DUSP6_TARGETS_PCI35_UP	4/480	34/8784	0.11235	0.709217	0.67764	ENSG00000138496/ENSG00000204642/ENSG00000240065/ENSG00000142552	4
M9246	ENGELMANN_CANCER_PROGENITORS_DN	4/480	34/8784	0.11235	0.709217	0.67764	ENSG00000179862/ENSG00000265972/ENSG00000100918/ENSG00000108846	4
M998	REACTOME_AUF1_HNRNP_D0_BINDS_AND_DESTABILIZES_MRNA	4/480	34/8784	0.11235	0.709217	0.67764	ENSG00000163636/ENSG00000204264/ENSG00000240065/ENSG00000041357	4
M17693	GARY_CD5_TARGETS_UP	22/480	306/8784	0.113173	0.709217	0.67764	ENSG00000158195/ENSG00000137944/ENSG00000159388/ENSG00000153094/ENSG00000115866/ENSG00000144476/ENSG00000160796/ENSG00000204592/ENSG00000106443/ENSG00000165113/ENSG00000106780/ENSG00000148356/ENSG00000213465/ENSG00000050426/ENSG00000139684/ENSG00000185324/ENSG00000171298/ENSG00000179218/ENSG00000126247/ENSG00000105755/ENSG00000171425/ENSG00000169093	22
M16228	GOBP_REGULATION_OF_CELL_DEVELOPMENT	19/480	258/8784	0.113295	0.709217	0.67764	ENSG00000197747/ENSG00000169756/ENSG00000115694/ENSG00000164050/ENSG00000114554/ENSG00000158234/ENSG00000073803/ENSG00000157404/ENSG00000112893/ENSG00000106615/ENSG00000164683/ENSG00000119714/ENSG00000166710/ENSG00000159640/ENSG00000185624/ENSG00000179218/ENSG00000198959/ENSG00000184113/ENSG00000128245	19
M2142	HOELZEL_NF1_TARGETS_UP	7/480	75/8784	0.114365	0.709217	0.67764	ENSG00000197747/ENSG00000182118/ENSG00000169756/ENSG00000081320/ENSG00000091129/ENSG00000164683/ENSG00000187720	7
M11678	GOBP_LEUKOCYTE_MEDIATED_IMMUNITY	12/480	149/8784	0.11444	0.709217	0.67764	ENSG00000179348/ENSG00000163961/ENSG00000071127/ENSG00000157404/ENSG00000204642/ENSG00000204592/ENSG00000234745/ENSG00000107485/ENSG00000139370/ENSG00000166710/ENSG00000069974/ENSG00000159640	12
M2234	BHAT_ESR1_TARGETS_VIA_AKT1_UP	12/480	149/8784	0.11444	0.709217	0.67764	ENSG00000120942/ENSG00000136068/ENSG00000120318/ENSG00000111907/ENSG00000086062/ENSG00000197321/ENSG00000110799/ENSG00000198668/ENSG00000198933/ENSG00000132481/ENSG00000198959/ENSG00000128274	12
M4987	KIM_WT1_TARGETS_12HR_DN	12/480	149/8784	0.11444	0.709217	0.67764	ENSG00000143384/ENSG00000144476/ENSG00000065802/ENSG00000112893/ENSG00000078399/ENSG00000091136/ENSG00000122786/ENSG00000177105/ENSG00000166741/ENSG00000140350/ENSG00000140988/ENSG00000108639	12
M14743	GOBP_POSITIVE_REGULATION_OF_PRODUCTION_OF_MOLECULAR_MEDIATOR_OF_IMMUNE_RESPONSE	6/480	61/8784	0.114638	0.709217	0.67764	ENSG00000186827/ENSG00000157404/ENSG00000204642/ENSG00000204592/ENSG00000107485/ENSG00000166710	6
M17860	TAKAO_RESPONSE_TO_UVB_RADIATION_DN	6/480	61/8784	0.114638	0.709217	0.67764	ENSG00000265972/ENSG00000143384/ENSG00000139684/ENSG00000182718/ENSG00000041357/ENSG00000087842	6
M3278	DE_YY1_TARGETS_DN	6/480	61/8784	0.114638	0.709217	0.67764	ENSG00000071127/ENSG00000198087/ENSG00000122786/ENSG00000104723/ENSG00000166598/ENSG00000080839	6
M9888	GOBP_POSITIVE_REGULATION_OF_DEFENSE_RESPONSE	10/480	119/8784	0.115299	0.709217	0.67764	ENSG00000135829/ENSG00000068001/ENSG00000154174/ENSG00000138496/ENSG00000204642/ENSG00000204592/ENSG00000148356/ENSG00000139370/ENSG00000205502/ENSG00000159640	10
M10363	GOBP_NEGATIVE_REGULATION_OF_NEURON_DIFFERENTIATION	3/480	22/8784	0.115745	0.709217	0.67764	ENSG00000164683/ENSG00000166710/ENSG00000179218	3
M11333	WEIGEL_OXIDATIVE_STRESS_BY_TBH_AND_H2O2	3/480	22/8784	0.115745	0.709217	0.67764	ENSG00000162692/ENSG00000075624/ENSG00000185324	3
M15318	GOBP_NEGATIVE_REGULATION_OF_GTPASE_ACTIVITY	3/480	22/8784	0.115745	0.709217	0.67764	ENSG00000137449/ENSG00000164056/ENSG00000213465	3
M16561	JAZAERI_BREAST_CANCER_BRCA1_VS_BRCA2_DN	3/480	22/8784	0.115745	0.709217	0.67764	ENSG00000100823/ENSG00000173482/ENSG00000129675	3
M24591	GOBP_PYRIDINE_CONTAINING_COMPOUND_METABOLIC_PROCESS	3/480	22/8784	0.115745	0.709217	0.67764	ENSG00000138496/ENSG00000166741/ENSG00000004139	3
M25342	GOBP_SEMI_LUNAR_VALVE_DEVELOPMENT	3/480	22/8784	0.115745	0.709217	0.67764	ENSG00000169242/ENSG00000164683/ENSG00000107485	3
M39366	WP_HEMATOPOIETIC_STEM_CELL_DIFFERENTIATION	3/480	22/8784	0.115745	0.709217	0.67764	ENSG00000174059/ENSG00000179348/ENSG00000126561	3
M416	ANDERSEN_LIVER_CANCER_KRT19_UP	3/480	22/8784	0.115745	0.709217	0.67764	ENSG00000066379/ENSG00000100823/ENSG00000100316	3
M42688	GOBP_VIRAL_PROTEIN_PROCESSING	3/480	22/8784	0.115745	0.709217	0.67764	ENSG00000138496/ENSG00000112893/ENSG00000126457	3
M546	REACTOME_O_LINKED_GLYCOSYLATION_OF_MUCINS	3/480	22/8784	0.115745	0.709217	0.67764	ENSG00000143641/ENSG00000131386/ENSG00000110328	3
M34026	BLANCO_MELO_BRONCHIAL_EPITHELIAL_CELLS_INFLUENZA_A_DEL_NS1_INFECTION_UP	26/480	372/8784	0.116169	0.709217	0.67764	ENSG00000175130/ENSG00000162645/ENSG00000169242/ENSG00000163545/ENSG00000143878/ENSG00000163171/ENSG00000153094/ENSG00000138496/ENSG00000121858/ENSG00000163734/ENSG00000164308/ENSG00000204642/ENSG00000204592/ENSG00000234745/ENSG00000204264/ENSG00000240065/ENSG00000168394/ENSG00000177409/ENSG00000173281/ENSG00000104518/ENSG00000107485/ENSG00000174032/ENSG00000100918/ENSG00000166710/ENSG00000126561…	26
M2140	LU_EZH2_TARGETS_DN	20/480	275/8784	0.116459	0.709217	0.67764	ENSG00000143384/ENSG00000163636/ENSG00000163389/ENSG00000114850/ENSG00000131844/ENSG00000112893/ENSG00000071242/ENSG00000146592/ENSG00000091136/ENSG00000122786/ENSG00000122696/ENSG00000198682/ENSG00000138162/ENSG00000175376/ENSG00000064115/ENSG00000139370/ENSG00000125247/ENSG00000138604/ENSG00000158352/ENSG00000102158	20
M10277	MULLIGHAN_NPM1_SIGNATURE_3_UP	15/480	196/8784	0.117015	0.709217	0.67764	ENSG00000213625/ENSG00000265972/ENSG00000143756/ENSG00000169756/ENSG00000133835/ENSG00000037749/ENSG00000106004/ENSG00000078399/ENSG00000253293/ENSG00000137074/ENSG00000196199/ENSG00000139508/ENSG00000088387/ENSG00000197879/ENSG00000134590	15
M15500	GOBP_POSITIVE_REGULATION_OF_TRANSPORT	29/480	422/8784	0.118172	0.709217	0.67764	ENSG00000213625/ENSG00000163131/ENSG00000135829/ENSG00000032389/ENSG00000076201/ENSG00000068001/ENSG00000154174/ENSG00000179348/ENSG00000204642/ENSG00000198087/ENSG00000075624/ENSG00000197142/ENSG00000064115/ENSG00000151746/ENSG00000167535/ENSG00000067715/ENSG00000081760/ENSG00000132953/ENSG00000198668/ENSG00000119714/ENSG00000166710/ENSG00000069974/ENSG00000182718/ENSG00000197879/ENSG00000170558…	29
M10376	MOOTHA_GLYCOGEN_METABOLISM	2/480	11/8784	0.118278	0.709217	0.67764	ENSG00000163754/ENSG00000171298	2
M10967	VICENT_METASTASIS_UP	2/480	11/8784	0.118278	0.709217	0.67764	ENSG00000154556/ENSG00000112297	2
M11541	GOBP_MAGNESIUM_ION_TRANSPORT	2/480	11/8784	0.118278	0.709217	0.67764	ENSG00000104723/ENSG00000102158	2
M11650	BIOCARTA_NOS1_PATHWAY	2/480	11/8784	0.118278	0.709217	0.67764	ENSG00000005249/ENSG00000198668	2
M11765	GOBP_LOW_DENSITY_LIPOPROTEIN_PARTICLE_CLEARANCE	2/480	11/8784	0.118278	0.709217	0.67764	ENSG00000107798/ENSG00000182718	2
M12347	REACTOME_NEF_MEDIATES_DOWN_MODULATION_OF_CELL_SURFACE_RECEPTORS_BY_RECRUITING_THEM_TO_CLATHRIN_ADAPTERS	2/480	11/8784	0.118278	0.709217	0.67764	ENSG00000166710/ENSG00000182287	2
M12561	GOBP_CELLULAR_RESPONSE_TO_GROWTH_HORMONE_STIMULUS	2/480	11/8784	0.118278	0.709217	0.67764	ENSG00000213625/ENSG00000126561	2
M12758	GOBP_REGULATION_OF_CELLULAR_RESPONSE_TO_HYPOXIA	2/480	11/8784	0.118278	0.709217	0.67764	ENSG00000174059/ENSG00000172046	2
M13180	GOBP_POSITIVE_T_CELL_SELECTION	2/480	11/8784	0.118278	0.709217	0.67764	ENSG00000160712/ENSG00000143772	2
M13357	GOBP_CELLULAR_RESPONSE_TO_THYROID_HORMONE_STIMULUS	2/480	11/8784	0.118278	0.709217	0.67764	ENSG00000163131/ENSG00000157404	2
M14983	GOBP_SEMAPHORIN_PLEXIN_SIGNALING_PATHWAY_INVOLVED_IN_NEURON_PROJECTION_GUIDANCE	2/480	11/8784	0.118278	0.709217	0.67764	ENSG00000164050/ENSG00000114554	2
M15125	FARMER_BREAST_CANCER_CLUSTER_4	2/480	11/8784	0.118278	0.709217	0.67764	ENSG00000113140/ENSG00000130635	2
M15294	GOBP_TRABECULA_FORMATION	2/480	11/8784	0.118278	0.709217	0.67764	ENSG00000169231/ENSG00000164683	2
M15490	GOBP_REGULATION_OF_SYSTEMIC_ARTERIAL_BLOOD_PRESSURE_BY_RENIN_ANGIOTENSIN	2/480	11/8784	0.118278	0.709217	0.67764	ENSG00000071242/ENSG00000159640	2
M15790	GOBP_ATRIOVENTRICULAR_VALVE_DEVELOPMENT	2/480	11/8784	0.118278	0.709217	0.67764	ENSG00000169242/ENSG00000164683	2
M15862	GOBP_NEGATIVE_REGULATION_OF_DNA_TEMPLATED_TRANSCRIPTION_ELONGATION	2/480	11/8784	0.118278	0.709217	0.67764	ENSG00000134086/ENSG00000163961	2
M1629	KYNG_RESPONSE_TO_H2O2_VIA_ERCC6	2/480	11/8784	0.118278	0.709217	0.67764	ENSG00000163131/ENSG00000114554	2
M16393	BIOCARTA_NUCLEARRS_PATHWAY	2/480	11/8784	0.118278	0.709217	0.67764	ENSG00000108846/ENSG00000160179	2
M16468	SEIDEN_MET_SIGNALING	2/480	11/8784	0.118278	0.709217	0.67764	ENSG00000125257/ENSG00000101911	2
M17300	KARAKAS_TGFB1_SIGNALING	2/480	11/8784	0.118278	0.709217	0.67764	ENSG00000113083/ENSG00000170558	2
M17517	WU_HBX_TARGETS_2_DN	2/480	11/8784	0.118278	0.709217	0.67764	ENSG00000067082/ENSG00000196611	2
M17552	MAINA_VHL_TARGETS_DN	2/480	11/8784	0.118278	0.709217	0.67764	ENSG00000121858/ENSG00000113140	2
M19965	NGO_MALIGNANT_GLIOMA_1P_LOH	2/480	11/8784	0.118278	0.709217	0.67764	ENSG00000182718/ENSG00000185624	2
M2042	BANDRES_RESPONSE_TO_CARMUSTIN_MGMT_48HR_UP	2/480	11/8784	0.118278	0.709217	0.67764	ENSG00000119326/ENSG00000066117	2
M2174	FIGUEROA_AML_METHYLATION_CLUSTER_5_DN	2/480	11/8784	0.118278	0.709217	0.67764	ENSG00000253293/ENSG00000213203	2
M23121	GOBP_INTERLEUKIN_4_PRODUCTION	2/480	11/8784	0.118278	0.709217	0.67764	ENSG00000204592/ENSG00000107485	2
M23700	GOBP_LATE_ENDOSOME_TO_VACUOLE_TRANSPORT	2/480	11/8784	0.118278	0.709217	0.67764	ENSG00000213625/ENSG00000076201	2
M25093	GOBP_TERTIARY_ALCOHOL_METABOLIC_PROCESS	2/480	11/8784	0.118278	0.709217	0.67764	ENSG00000049239/ENSG00000053371	2
M2552	HOLLEMAN_VINCRISTINE_RESISTANCE_B_ALL_DN	2/480	11/8784	0.118278	0.709217	0.67764	ENSG00000197958/ENSG00000107438	2
M25563	GOBP_REGULATION_OF_CD8_POSITIVE_ALPHA_BETA_T_CELL_ACTIVATION	2/480	11/8784	0.118278	0.709217	0.67764	ENSG00000204592/ENSG00000120217	2
M27221	REACTOME_SCAVENGING_BY_CLASS_A_RECEPTORS	2/480	11/8784	0.118278	0.709217	0.67764	ENSG00000166598/ENSG00000179218	2
M27236	REACTOME_GLYCOGEN_STORAGE_DISEASES	2/480	11/8784	0.118278	0.709217	0.67764	ENSG00000163754/ENSG00000171298	2
M27274	REACTOME_DISEASES_ASSOCIATED_WITH_N_GLYCOSYLATION_OF_PROTEINS	2/480	11/8784	0.118278	0.709217	0.67764	ENSG00000163933/ENSG00000086062	2
M30411	MALTA_CURATED_STEMNESS_MARKERS	2/480	11/8784	0.118278	0.709217	0.67764	ENSG00000132688/ENSG00000174059	2
M3042	KEGG_GLYCOSAMINOGLYCAN_BIOSYNTHESIS_KERATAN_SULFATE	2/480	11/8784	0.118278	0.709217	0.67764	ENSG00000086062/ENSG00000175264	2
M3190	WU_HBX_TARGETS_1_UP	2/480	11/8784	0.118278	0.709217	0.67764	ENSG00000196611/ENSG00000100526	2
M39488	WP_NUCLEAR_RECEPTORS_IN_LIPID_METABOLISM_AND_TOXICITY	2/480	11/8784	0.118278	0.709217	0.67764	ENSG00000108846/ENSG00000160179	2
M39549	WP_STRIATED_MUSCLE_CONTRACTION_PATHWAY	2/480	11/8784	0.118278	0.709217	0.67764	ENSG00000184009/ENSG00000101335	2
M40065	WP_RIBOFLAVIN_AND_COQ_DISORDERS	2/480	11/8784	0.118278	0.709217	0.67764	ENSG00000137074/ENSG00000167186	2
M4175	FERRANDO_LYL1_NEIGHBORS	2/480	11/8784	0.118278	0.709217	0.67764	ENSG00000174059/ENSG00000100823	2
M42520	REACTOME_MATURATION_OF_SARS_COV_2_NUCLEOPROTEIN	2/480	11/8784	0.118278	0.709217	0.67764	ENSG00000138496/ENSG00000126457	2
M6900	MAHADEVAN_GIST_MORPHOLOGICAL_SWITCH	2/480	11/8784	0.118278	0.709217	0.67764	ENSG00000107438/ENSG00000005884	2
M708	REACTOME_A_TETRASACCHARIDE_LINKER_SEQUENCE_IS_REQUIRED_FOR_GAG_SYNTHESIS	2/480	11/8784	0.118278	0.709217	0.67764	ENSG00000142798/ENSG00000162512	2
M1606	IVANOVA_HEMATOPOIESIS_EARLY_PROGENITOR	21/480	292/8784	0.119294	0.710687	0.679044	ENSG00000116251/ENSG00000117862/ENSG00000137944/ENSG00000135829/ENSG00000159176/ENSG00000174059/ENSG00000042445/ENSG00000163389/ENSG00000163655/ENSG00000079257/ENSG00000066379/ENSG00000106443/ENSG00000136243/ENSG00000166483/ENSG00000179241/ENSG00000213465/ENSG00000139684/ENSG00000125257/ENSG00000088808/ENSG00000157637/ENSG00000184164	21
M7928	MITSIADES_RESPONSE_TO_APLIDIN_UP	21/480	292/8784	0.119294	0.710687	0.679044	ENSG00000117758/ENSG00000143384/ENSG00000163131/ENSG00000163545/ENSG00000143878/ENSG00000115525/ENSG00000153094/ENSG00000081320/ENSG00000144476/ENSG00000121858/ENSG00000073803/ENSG00000154556/ENSG00000204592/ENSG00000071242/ENSG00000129422/ENSG00000067082/ENSG00000095794/ENSG00000107625/ENSG00000138162/ENSG00000052841/ENSG00000160179	21
M5301	KONDO_EZH2_TARGETS	11/480	135/8784	0.119628	0.710687	0.679044	ENSG00000160712/ENSG00000113140/ENSG00000198663/ENSG00000147316/ENSG00000173281/ENSG00000110427/ENSG00000196611/ENSG00000166741/ENSG00000153774/ENSG00000034713/ENSG00000102158	11
M1120	JOHANSSON_GLIOMAGENESIS_BY_PDGFB_UP	5/480	48/8784	0.119654	0.710687	0.679044	ENSG00000162512/ENSG00000175130/ENSG00000067082/ENSG00000135486/ENSG00000166710	5
M115	PID_REG_GR_PATHWAY	5/480	48/8784	0.119654	0.710687	0.679044	ENSG00000107485/ENSG00000196611/ENSG00000066117/ENSG00000126561/ENSG00000128245	5
M11516	ADDYA_ERYTHROID_DIFFERENTIATION_BY_HEMIN	5/480	48/8784	0.119654	0.710687	0.679044	ENSG00000265972/ENSG00000143384/ENSG00000135829/ENSG00000067082/ENSG00000095794	5
M13387	YAO_TEMPORAL_RESPONSE_TO_PROGESTERONE_CLUSTER_6	5/480	48/8784	0.119654	0.710687	0.679044	ENSG00000169242/ENSG00000145730/ENSG00000150687/ENSG00000184113/ENSG00000089289	5
M13629	GOBP_PIGMENT_METABOLIC_PROCESS	5/480	48/8784	0.119654	0.710687	0.679044	ENSG00000126088/ENSG00000163655/ENSG00000137210/ENSG00000106605/ENSG00000137491	5
M14518	GOBP_DNA_METHYLATION_OR_DEMETHYLATION	5/480	48/8784	0.119654	0.710687	0.679044	ENSG00000187605/ENSG00000107485/ENSG00000196199/ENSG00000100823/ENSG00000140465	5
M19610	CHIANG_LIVER_CANCER_SUBCLASS_UNANNOTATED_UP	5/480	48/8784	0.119654	0.710687	0.679044	ENSG00000152154/ENSG00000073803/ENSG00000154556/ENSG00000086062/ENSG00000166710	5
M16548	GOBP_ADAPTIVE_IMMUNE_RESPONSE_BASED_ON_SOMATIC_RECOMBINATION_OF_IMMUNE_RECEPTORS_BUILT_FROM_IMMUNOGLOBULIN_SUPERFAMILY_DOMAINS	10/480	120/8784	0.120033	0.71159	0.679907	ENSG00000160712/ENSG00000163961/ENSG00000204642/ENSG00000204592/ENSG00000234745/ENSG00000120217/ENSG00000107485/ENSG00000139370/ENSG00000166710/ENSG00000069974	10
M23781	GOBP_RIBOSE_PHOSPHATE_BIOSYNTHETIC_PROCESS	10/480	120/8784	0.120033	0.71159	0.679907	ENSG00000162368/ENSG00000154518/ENSG00000163655/ENSG00000198682/ENSG00000197142/ENSG00000135390/ENSG00000075399/ENSG00000172992/ENSG00000101911/ENSG00000205542	10
M12224	MARTINEZ_RB1_TARGETS_UP	27/480	390/8784	0.120411	0.712006	0.680305	ENSG00000179163/ENSG00000142949/ENSG00000162645/ENSG00000265972/ENSG00000118292/ENSG00000197747/ENSG00000169756/ENSG00000153006/ENSG00000113657/ENSG00000204592/ENSG00000234745/ENSG00000075624/ENSG00000078399/ENSG00000122786/ENSG00000176907/ENSG00000197142/ENSG00000177105/ENSG00000166483/ENSG00000135506/ENSG00000253719/ENSG00000174032/ENSG00000102580/ENSG00000167306/ENSG00000105755/ENSG00000124440…	27
M2098	MARTENS_TRETINOIN_RESPONSE_UP	13/480	166/8784	0.121185	0.712006	0.680305	ENSG00000142949/ENSG00000158716/ENSG00000159388/ENSG00000163734/ENSG00000130635/ENSG00000182022/ENSG00000170955/ENSG00000176435/ENSG00000176473/ENSG00000179314/ENSG00000159640/ENSG00000125810/ENSG00000198959	13
M3064	GOBP_INNATE_IMMUNE_RESPONSE	23/480	325/8784	0.121229	0.712006	0.680305	ENSG00000162645/ENSG00000162654/ENSG00000135829/ENSG00000136068/ENSG00000154174/ENSG00000138496/ENSG00000137628/ENSG00000204642/ENSG00000204592/ENSG00000234745/ENSG00000104518/ENSG00000107485/ENSG00000151502/ENSG00000139187/ENSG00000175899/ENSG00000139370/ENSG00000069974/ENSG00000197879/ENSG00000170310/ENSG00000004139/ENSG00000129657/ENSG00000184009/ENSG00000159110	23
M15410	TAKEDA_TARGETS_OF_NUP98_HOXA9_FUSION_16D_DN	6/480	62/8784	0.121437	0.712006	0.680305	ENSG00000134198/ENSG00000113140/ENSG00000071242/ENSG00000129422/ENSG00000197321/ENSG00000196611	6
M5485	REACTOME_MUSCLE_CONTRACTION	6/480	62/8784	0.121437	0.712006	0.680305	ENSG00000160991/ENSG00000122786/ENSG00000092841/ENSG00000198668/ENSG00000182718/ENSG00000101335	6
M12971	KYNG_DNA_DAMAGE_BY_GAMMA_RADIATION	4/480	35/8784	0.121689	0.712006	0.680305	ENSG00000143878/ENSG00000174640/ENSG00000163961/ENSG00000167306	4
M14790	GOBP_PEPTIDYL_PROLINE_MODIFICATION	4/480	35/8784	0.121689	0.712006	0.680305	ENSG00000137168/ENSG00000122642/ENSG00000141756/ENSG00000185624	4
M27398	REACTOME_DEGRADATION_OF_AXIN	4/480	35/8784	0.121689	0.712006	0.680305	ENSG00000163636/ENSG00000204264/ENSG00000240065/ENSG00000041357	4
M27399	REACTOME_DEGRADATION_OF_DVL	4/480	35/8784	0.121689	0.712006	0.680305	ENSG00000163636/ENSG00000204264/ENSG00000240065/ENSG00000041357	4
M27670	REACTOME_STABILIZATION_OF_P53	4/480	35/8784	0.121689	0.712006	0.680305	ENSG00000163636/ENSG00000204264/ENSG00000240065/ENSG00000041357	4
M29051	GOBP_GLYCOSPHINGOLIPID_METABOLIC_PROCESS	4/480	35/8784	0.121689	0.712006	0.680305	ENSG00000115525/ENSG00000144455/ENSG00000157404/ENSG00000128274	4
M424	ANDERSEN_LIVER_CANCER_KRT19_DN	4/480	35/8784	0.121689	0.712006	0.680305	ENSG00000042445/ENSG00000137106/ENSG00000198682/ENSG00000197142	4
M42791	GOBP_LEUKOCYTE_DEGRANULATION	4/480	35/8784	0.121689	0.712006	0.680305	ENSG00000179348/ENSG00000157404/ENSG00000204642/ENSG00000069974	4
M7455	REACTOME_INTRINSIC_PATHWAY_FOR_APOPTOSIS	4/480	35/8784	0.121689	0.712006	0.680305	ENSG00000153094/ENSG00000104518/ENSG00000088808/ENSG00000128245	4
M9192	CHARAFE_BREAST_CANCER_LUMINAL_VS_MESENCHYMAL_DN	25/480	358/8784	0.122422	0.715628	0.683765	ENSG00000172380/ENSG00000143641/ENSG00000065802/ENSG00000164111/ENSG00000120318/ENSG00000113140/ENSG00000240065/ENSG00000091136/ENSG00000122786/ENSG00000119326/ENSG00000130635/ENSG00000170955/ENSG00000178202/ENSG00000166741/ENSG00000151835/ENSG00000125257/ENSG00000182718/ENSG00000140682/ENSG00000109099/ENSG00000109113/ENSG00000184009/ENSG00000173482/ENSG00000124191/ENSG00000182287/ENSG00000102007	25
M27822	REACTOME_NEDDYLATION	12/480	151/8784	0.122877	0.71762	0.685669	ENSG00000065802/ENSG00000134086/ENSG00000163636/ENSG00000114125/ENSG00000204264/ENSG00000240065/ENSG00000111671/ENSG00000177981/ENSG00000100897/ENSG00000041357/ENSG00000188215/ENSG00000124440	12
M9377	ALCALAY_AML_BY_NPM1_LOCALIZATION_UP	8/480	91/8784	0.123475	0.72044	0.688363	ENSG00000143756/ENSG00000179348/ENSG00000113657/ENSG00000106004/ENSG00000078399/ENSG00000253293/ENSG00000125844/ENSG00000134590	8
M12621	LI_WILMS_TUMOR_VS_FETAL_KIDNEY_1_UP	11/480	136/8784	0.124162	0.723778	0.691552	ENSG00000179163/ENSG00000213625/ENSG00000172380/ENSG00000197747/ENSG00000169744/ENSG00000112893/ENSG00000198087/ENSG00000124942/ENSG00000109099/ENSG00000108639/ENSG00000101911	11
M13479	TAKEDA_TARGETS_OF_NUP98_HOXA9_FUSION_10D_UP	9/480	106/8784	0.124766	0.72523	0.692939	ENSG00000163171/ENSG00000136068/ENSG00000157404/ENSG00000137628/ENSG00000106004/ENSG00000078399/ENSG00000177409/ENSG00000005249/ENSG00000179542	9
M8617	WEI_MIR34A_TARGETS	9/480	106/8784	0.124766	0.72523	0.692939	ENSG00000159023/ENSG00000157404/ENSG00000164111/ENSG00000145730/ENSG00000146592/ENSG00000067715/ENSG00000138604/ENSG00000125651/ENSG00000108107	9
M10386	GOBP_COGNITION	10/480	121/8784	0.124872	0.72523	0.692939	ENSG00000159388/ENSG00000168309/ENSG00000157404/ENSG00000005249/ENSG00000104723/ENSG00000166710/ENSG00000005884/ENSG00000184113/ENSG00000158352/ENSG00000102158	10
M7987	LEE_LIVER_CANCER_SURVIVAL_DN	10/480	121/8784	0.124872	0.72523	0.692939	ENSG00000079257/ENSG00000198087/ENSG00000091136/ENSG00000128534/ENSG00000197958/ENSG00000135486/ENSG00000126457/ENSG00000128245/ENSG00000205542/ENSG00000102007	10
M11041	GOBP_MEMBRANE_FUSION	7/480	77/8784	0.126636	0.72656	0.69421	ENSG00000117758/ENSG00000068001/ENSG00000198382/ENSG00000067715/ENSG00000182718/ENSG00000170310/ENSG00000109113	7
M25091	GOBP_PROTON_TRANSMEMBRANE_TRANSPORT	7/480	77/8784	0.126636	0.72656	0.69421	ENSG00000135940/ENSG00000154518/ENSG00000112992/ENSG00000135390/ENSG00000139370/ENSG00000075399/ENSG00000205542	7
M11456	GOBP_NUCLEOSIDE_PHOSPHATE_BIOSYNTHETIC_PROCESS	12/480	152/8784	0.127224	0.72656	0.69421	ENSG00000162368/ENSG00000154518/ENSG00000138496/ENSG00000163655/ENSG00000198682/ENSG00000197142/ENSG00000166741/ENSG00000135390/ENSG00000075399/ENSG00000172992/ENSG00000101911/ENSG00000205542	12
M1345	RHODES_CANCER_META_SIGNATURE	5/480	49/8784	0.127646	0.72656	0.69421	ENSG00000143621/ENSG00000143252/ENSG00000104522/ENSG00000166598/ENSG00000100526	5
M15770	GOBP_CELL_KILLING	5/480	49/8784	0.127646	0.72656	0.69421	ENSG00000204642/ENSG00000204592/ENSG00000234745/ENSG00000166710/ENSG00000069974	5
M16787	GOBP_RENAL_SYSTEM_PROCESS	5/480	49/8784	0.127646	0.72656	0.69421	ENSG00000174059/ENSG00000068001/ENSG00000005884/ENSG00000159640/ENSG00000167306	5
M19439	DOANE_BREAST_CANCER_ESR1_UP	5/480	49/8784	0.127646	0.72656	0.69421	ENSG00000143878/ENSG00000152953/ENSG00000107485/ENSG00000067715/ENSG00000276644	5
M27201	REACTOME_EPH_EPHRIN_SIGNALING	5/480	49/8784	0.127646	0.72656	0.69421	ENSG00000169242/ENSG00000075624/ENSG00000092841/ENSG00000184009/ENSG00000101335	5
M27626	REACTOME_ONCOGENIC_MAPK_SIGNALING	5/480	49/8784	0.127646	0.72656	0.69421	ENSG00000153094/ENSG00000075624/ENSG00000110799/ENSG00000198668/ENSG00000184009	5
M7216	GOBP_AMINE_METABOLIC_PROCESS	5/480	49/8784	0.127646	0.72656	0.69421	ENSG00000162692/ENSG00000107485/ENSG00000166741/ENSG00000140465/ENSG00000189221	5
M11213	SATO_SILENCED_BY_DEACETYLATION_IN_PANCREATIC_CANCER	3/480	23/8784	0.127992	0.72656	0.69421	ENSG00000196611/ENSG00000111752/ENSG00000072609	3
M11346	GOBP_APOPTOTIC_CELL_CLEARANCE	3/480	23/8784	0.127992	0.72656	0.69421	ENSG00000171044/ENSG00000177105/ENSG00000198959	3
M14181	YAMASHITA_METHYLATED_IN_PROSTATE_CANCER	3/480	23/8784	0.127992	0.72656	0.69421	ENSG00000144476/ENSG00000113140/ENSG00000140465	3
M15038	GOBP_AUTONOMIC_NERVOUS_SYSTEM_DEVELOPMENT	3/480	23/8784	0.127992	0.72656	0.69421	ENSG00000162692/ENSG00000144476/ENSG00000107485	3
M1511	GUENTHER_GROWTH_SPHERICAL_VS_ADHERENT_DN	3/480	23/8784	0.127992	0.72656	0.69421	ENSG00000164111/ENSG00000150687/ENSG00000171298	3
M16301	GOBP_REGULATION_OF_NEUTROPHIL_MIGRATION	3/480	23/8784	0.127992	0.72656	0.69421	ENSG00000177105/ENSG00000166086/ENSG00000124343	3
M16644	PARENT_MTOR_SIGNALING_DN	3/480	23/8784	0.127992	0.72656	0.69421	ENSG00000163734/ENSG00000091129/ENSG00000197958	3
M16936	GOBP_GLANDULAR_EPITHELIAL_CELL_DIFFERENTIATION	3/480	23/8784	0.127992	0.72656	0.69421	ENSG00000106004/ENSG00000106615/ENSG00000170558	3
M18008	GARGALOVIC_RESPONSE_TO_OXIDIZED_PHOSPHOLIPIDS_RED_DN	3/480	23/8784	0.127992	0.72656	0.69421	ENSG00000265972/ENSG00000213203/ENSG00000176435	3
M239	PID_A6B1_A6B4_INTEGRIN_PATHWAY	3/480	23/8784	0.127992	0.72656	0.69421	ENSG00000091136/ENSG00000109099/ENSG00000128245	3
M2575	LIM_MAMMARY_LUMINAL_PROGENITOR_UP	3/480	23/8784	0.127992	0.72656	0.69421	ENSG00000131386/ENSG00000157404/ENSG00000154556	3
M26969	REACTOME_ELASTIC_FIBRE_FORMATION	3/480	23/8784	0.127992	0.72656	0.69421	ENSG00000117122/ENSG00000113083/ENSG00000037749	3
M34007	BLANCO_MELO_HUMAN_PARAINFLUENZA_VIRUS_3_INFECTION_A594_CELLS_DN	3/480	23/8784	0.127992	0.72656	0.69421	ENSG00000165716/ENSG00000101335/ENSG00000128274	3
M4339	HANN_RESISTANCE_TO_BCL2_INHIBITOR_DN	3/480	23/8784	0.127992	0.72656	0.69421	ENSG00000163132/ENSG00000145730/ENSG00000275896	3
M918	REACTOME_N_GLYCAN_TRIMMING_IN_THE_ER_AND_CALNEXIN_CALRETICULIN_CYCLE	3/480	23/8784	0.127992	0.72656	0.69421	ENSG00000135506/ENSG00000167004/ENSG00000179218	3
M12135	MARTORIATI_MDM4_TARGETS_NEUROEPITHELIUM_DN	6/480	63/8784	0.12843	0.726678	0.694324	ENSG00000162692/ENSG00000138496/ENSG00000136237/ENSG00000106780/ENSG00000276644/ENSG00000080839	6
M2434	GUO_TARGETS_OF_IRS1_AND_IRS2	6/480	63/8784	0.12843	0.726678	0.694324	ENSG00000160712/ENSG00000143641/ENSG00000112297/ENSG00000075624/ENSG00000173281/ENSG00000067715	6
M40052	WP_7Q1123_COPY_NUMBER_VARIATION_SYNDROME	6/480	63/8784	0.12843	0.726678	0.694324	ENSG00000120942/ENSG00000154518/ENSG00000135390/ENSG00000075399/ENSG00000197879/ENSG00000184113	6
M19693	DAZARD_RESPONSE_TO_UV_NHEK_UP	11/480	137/8784	0.12879	0.726678	0.694324	ENSG00000159176/ENSG00000153094/ENSG00000081320/ENSG00000163734/ENSG00000204642/ENSG00000104522/ENSG00000092841/ENSG00000182718/ENSG00000140988/ENSG00000170175/ENSG00000126247	11
M12074	GOBP_WOUND_HEALING	16/480	215/8784	0.128976	0.726678	0.694324	ENSG00000159176/ENSG00000174059/ENSG00000179348/ENSG00000164111/ENSG00000113083/ENSG00000198663/ENSG00000075624/ENSG00000086062/ENSG00000130635/ENSG00000198682/ENSG00000172500/ENSG00000110799/ENSG00000069974/ENSG00000141756/ENSG00000184009/ENSG00000101335	16
M4203	LASTOWSKA_NEUROBLASTOMA_COPY_NUMBER_UP	10/480	122/8784	0.129817	0.726678	0.694324	ENSG00000197879/ENSG00000170175/ENSG00000170310/ENSG00000109099/ENSG00000108846/ENSG00000108622/ENSG00000129657/ENSG00000157637/ENSG00000225663/ENSG00000185624	10
M11840	SHEPARD_BMYB_MORPHOLINO_DN	9/480	107/8784	0.130073	0.726678	0.694324	ENSG00000134198/ENSG00000265972/ENSG00000197747/ENSG00000183856/ENSG00000164683/ENSG00000137106/ENSG00000136940/ENSG00000109099/ENSG00000185339	9
M10253	BERENJENO_ROCK_SIGNALING_NOT_VIA_RHOA_DN	4/480	36/8784	0.131348	0.726678	0.694324	ENSG00000162692/ENSG00000113140/ENSG00000067082/ENSG00000150687	4
M10880	STEARMAN_LUNG_CANCER_EARLY_VS_LATE_DN	4/480	36/8784	0.131348	0.726678	0.694324	ENSG00000163131/ENSG00000153094/ENSG00000155660/ENSG00000041357	4
M16649	ZHAN_MULTIPLE_MYELOMA_CD1_AND_CD2_DN	4/480	36/8784	0.131348	0.726678	0.694324	ENSG00000160712/ENSG00000027697/ENSG00000140350/ENSG00000138604	4
M244	SMID_BREAST_CANCER_RELAPSE_IN_BRAIN_DN	4/480	36/8784	0.131348	0.726678	0.694324	ENSG00000152953/ENSG00000131844/ENSG00000107485/ENSG00000276644	4
M27809	REACTOME_REGULATION_OF_RUNX3_EXPRESSION_AND_ACTIVITY	4/480	36/8784	0.131348	0.726678	0.694324	ENSG00000163636/ENSG00000204264/ENSG00000240065/ENSG00000041357	4
M27931	REACTOME_NEGATIVE_REGULATION_OF_NOTCH4_SIGNALING	4/480	36/8784	0.131348	0.726678	0.694324	ENSG00000163636/ENSG00000204264/ENSG00000240065/ENSG00000041357	4
M747	REACTOME_METABOLISM_OF_POLYAMINES	4/480	36/8784	0.131348	0.726678	0.694324	ENSG00000163636/ENSG00000204264/ENSG00000240065/ENSG00000041357	4
M835	KEGG_DILATED_CARDIOMYOPATHY	4/480	36/8784	0.131348	0.726678	0.694324	ENSG00000075624/ENSG00000167535/ENSG00000005884/ENSG00000184009	4
M19016	GAZDA_DIAMOND_BLACKFAN_ANEMIA_ERYTHROID_DN	20/480	280/8784	0.132265	0.726678	0.694324	ENSG00000178922/ENSG00000118292/ENSG00000143878/ENSG00000112992/ENSG00000204764/ENSG00000071242/ENSG00000160991/ENSG00000137100/ENSG00000169740/ENSG00000107731/ENSG00000166483/ENSG00000110799/ENSG00000151746/ENSG00000176438/ENSG00000069974/ENSG00000108107/ENSG00000125844/ENSG00000169093/ENSG00000189221/ENSG00000102158	20
M2185	PANGAS_TUMOR_SUPPRESSION_BY_SMAD1_AND_SMAD5_UP	7/480	78/8784	0.133011	0.726678	0.694324	ENSG00000116251/ENSG00000188643/ENSG00000176907/ENSG00000166228/ENSG00000170955/ENSG00000198959/ENSG00000205542	7
M2456	WANG_MLL_TARGETS	11/480	138/8784	0.133511	0.726678	0.694324	ENSG00000049239/ENSG00000116157/ENSG00000174640/ENSG00000163734/ENSG00000253293/ENSG00000107485/ENSG00000166228/ENSG00000111348/ENSG00000126561/ENSG00000173482/ENSG00000129675	11
M9673	ZHOU_INFLAMMATORY_RESPONSE_LPS_UP	13/480	169/8784	0.133709	0.726678	0.694324	ENSG00000159023/ENSG00000162733/ENSG00000159388/ENSG00000169756/ENSG00000163734/ENSG00000118407/ENSG00000136237/ENSG00000146592/ENSG00000086062/ENSG00000110799/ENSG00000166750/ENSG00000126561/ENSG00000142552	13
M16859	SENESE_HDAC3_TARGETS_DN	24/480	346/8784	0.134951	0.726678	0.694324	ENSG00000160049/ENSG00000172380/ENSG00000119862/ENSG00000144476/ENSG00000113140/ENSG00000122642/ENSG00000160991/ENSG00000107438/ENSG00000124942/ENSG00000172500/ENSG00000178202/ENSG00000174370/ENSG00000010219/ENSG00000111348/ENSG00000135452/ENSG00000140350/ENSG00000140682/ENSG00000170175/ENSG00000108349/ENSG00000167306/ENSG00000101335/ENSG00000189221/ENSG00000102007/ENSG00000155008	24
M1275	SHETH_LIVER_CANCER_VS_TXNIP_LOSS_PAM2	8/480	93/8784	0.135061	0.726678	0.694324	ENSG00000159388/ENSG00000117691/ENSG00000168899/ENSG00000135940/ENSG00000113140/ENSG00000182718/ENSG00000109113/ENSG00000125810	8
M27440	REACTOME_SIGNALING_BY_HEDGEHOG	8/480	93/8784	0.135061	0.726678	0.694324	ENSG00000163636/ENSG00000173040/ENSG00000204264/ENSG00000240065/ENSG00000005249/ENSG00000135506/ENSG00000041357/ENSG00000185624	8
M3744	GOBP_NOTCH_SIGNALING_PATHWAY	8/480	93/8784	0.135061	0.726678	0.694324	ENSG00000163389/ENSG00000179348/ENSG00000157404/ENSG00000154556/ENSG00000176907/ENSG00000164683/ENSG00000172889/ENSG00000099282	8
M12127	GOBP_POSITIVE_REGULATION_OF_RESPONSE_TO_EXTERNAL_STIMULUS	14/480	185/8784	0.135117	0.726678	0.694324	ENSG00000160712/ENSG00000135829/ENSG00000068001/ENSG00000154174/ENSG00000138496/ENSG00000137628/ENSG00000204642/ENSG00000204592/ENSG00000148356/ENSG00000139370/ENSG00000205502/ENSG00000159640/ENSG00000179218/ENSG00000205542	14
M12218	GOBP_ANATOMICAL_STRUCTURE_MATURATION	9/480	108/8784	0.135497	0.726678	0.694324	ENSG00000169231/ENSG00000164050/ENSG00000179348/ENSG00000073803/ENSG00000071242/ENSG00000106004/ENSG00000091129/ENSG00000107485/ENSG00000100918	9
M15148	LE_EGR2_TARGETS_DN	6/480	64/8784	0.135613	0.726678	0.694324	ENSG00000143772/ENSG00000137449/ENSG00000138698/ENSG00000113083/ENSG00000109099/ENSG00000184113	6
M15382	BROWNE_HCMV_INFECTION_10HR_UP	6/480	64/8784	0.135613	0.726678	0.694324	ENSG00000162645/ENSG00000153094/ENSG00000163132/ENSG00000095794/ENSG00000102580/ENSG00000088808	6
M22858	GOBP_VIRAL_GENE_EXPRESSION	6/480	64/8784	0.135613	0.726678	0.694324	ENSG00000135829/ENSG00000153560/ENSG00000138496/ENSG00000112893/ENSG00000175390/ENSG00000126457	6
M2580	LIM_MAMMARY_LUMINAL_MATURE_DN	6/480	64/8784	0.135613	0.726678	0.694324	ENSG00000116157/ENSG00000134198/ENSG00000132688/ENSG00000143772/ENSG00000122786/ENSG00000092964	6
M42756	GOBP_CELLULAR_RESPONSE_TO_UNFOLDED_PROTEIN	6/480	64/8784	0.135613	0.726678	0.694324	ENSG00000153094/ENSG00000182158/ENSG00000064115/ENSG00000135506/ENSG00000125247/ENSG00000225973	6
M608	REACTOME_SIGNALING_BY_THE_B_CELL_RECEPTOR_BCR	6/480	64/8784	0.135613	0.726678	0.694324	ENSG00000163636/ENSG00000204264/ENSG00000240065/ENSG00000160991/ENSG00000198668/ENSG00000041357	6
M13671	COATES_MACROPHAGE_M1_VS_M2_UP	5/480	50/8784	0.135875	0.726678	0.694324	ENSG00000175130/ENSG00000265972/ENSG00000091129/ENSG00000137491/ENSG00000064115	5
M1685	ZHONG_SECRETOME_OF_LUNG_CANCER_AND_MACROPHAGE	5/480	50/8784	0.135875	0.726678	0.694324	ENSG00000171603/ENSG00000162692/ENSG00000075624/ENSG00000182718/ENSG00000041357	5
M1938	MEISSNER_BRAIN_HCP_WITH_H3K27ME3	5/480	50/8784	0.135875	0.726678	0.694324	ENSG00000175130/ENSG00000182118/ENSG00000106004/ENSG00000253293/ENSG00000107485	5
M1947	CHEN_LIVER_METABOLISM_QTL_CIS	5/480	50/8784	0.135875	0.726678	0.694324	ENSG00000158716/ENSG00000143252/ENSG00000162733/ENSG00000117691/ENSG00000124831	5
M2072	BAE_BRCA1_TARGETS_UP	5/480	50/8784	0.135875	0.726678	0.694324	ENSG00000109099/ENSG00000171298/ENSG00000178980/ENSG00000160179/ENSG00000205542	5
M3002	FRASOR_RESPONSE_TO_ESTRADIOL_DN	5/480	50/8784	0.135875	0.726678	0.694324	ENSG00000169242/ENSG00000145685/ENSG00000091136/ENSG00000067082/ENSG00000160179	5
M776	REACTOME_PROTEIN_FOLDING	5/480	50/8784	0.135875	0.726678	0.694324	ENSG00000172380/ENSG00000075624/ENSG00000122642/ENSG00000136940/ENSG00000213465	5
M14533	GOBP_REGULATION_OF_NEURON_PROJECTION_DEVELOPMENT	16/480	217/8784	0.136492	0.726678	0.694324	ENSG00000142949/ENSG00000169242/ENSG00000115694/ENSG00000164050/ENSG00000114554/ENSG00000073803/ENSG00000113657/ENSG00000091129/ENSG00000182158/ENSG00000107485/ENSG00000166710/ENSG00000109099/ENSG00000004139/ENSG00000005884/ENSG00000170558/ENSG00000128245	16
M10139	GOBP_RESPONSE_TO_UV_C	2/480	12/8784	0.137004	0.726678	0.694324	ENSG00000188215/ENSG00000154059	2
M10766	GOBP_POSITIVE_REGULATION_OF_LEUKOCYTE_DEGRANULATION	2/480	12/8784	0.137004	0.726678	0.694324	ENSG00000179348/ENSG00000204642	2
M11045	GOBP_TYPE_B_PANCREATIC_CELL_DEVELOPMENT	2/480	12/8784	0.137004	0.726678	0.694324	ENSG00000106615/ENSG00000170558	2
M11257	GOBP_RESPONSE_TO_FOOD	2/480	12/8784	0.137004	0.726678	0.694324	ENSG00000117691/ENSG00000140465	2
M11286	GOBP_PROTEIN_NEDDYLATION	2/480	12/8784	0.137004	0.726678	0.694324	ENSG00000114125/ENSG00000188215	2
M118	PID_INTEGRIN_A9B1_PATHWAY	2/480	12/8784	0.137004	0.726678	0.694324	ENSG00000162692/ENSG00000198959	2
M12367	LEE_NAIVE_T_LYMPHOCYTE	2/480	12/8784	0.137004	0.726678	0.694324	ENSG00000160712/ENSG00000171115	2
M12531	GOBP_ADHERENS_JUNCTION_ASSEMBLY	2/480	12/8784	0.137004	0.726678	0.694324	ENSG00000075624/ENSG00000166086	2
M13303	GOBP_TRANSEPITHELIAL_TRANSPORT	2/480	12/8784	0.137004	0.726678	0.694324	ENSG00000075624/ENSG00000184009	2
M14133	GOBP_TOXIN_TRANSPORT	2/480	12/8784	0.137004	0.726678	0.694324	ENSG00000120217/ENSG00000160179	2
M1457	GREENBAUM_E2A_TARGETS_DN	2/480	12/8784	0.137004	0.726678	0.694324	ENSG00000162645/ENSG00000133574	2
M14883	GOBP_PEPTIDYL_TYROSINE_AUTOPHOSPHORYLATION	2/480	12/8784	0.137004	0.726678	0.694324	ENSG00000159640/ENSG00000102010	2
M15104	GOBP_NEUROEPITHELIAL_CELL_DIFFERENTIATION	2/480	12/8784	0.137004	0.726678	0.694324	ENSG00000205084/ENSG00000170558	2
M15133	GOBP_POSITIVE_REGULATION_OF_NATURAL_KILLER_CELL_ACTIVATION	2/480	12/8784	0.137004	0.726678	0.694324	ENSG00000204642/ENSG00000204592	2
M15338	GOBP_GOLGI_LOCALIZATION	2/480	12/8784	0.137004	0.726678	0.694324	ENSG00000115694/ENSG00000198382	2
M15822	OZANNE_AP1_TARGETS_UP	2/480	12/8784	0.137004	0.726678	0.694324	ENSG00000113140/ENSG00000196611	2
M16021	KORKOLA_TERATOMA_UP	2/480	12/8784	0.137004	0.726678	0.694324	ENSG00000175899/ENSG00000111348	2
M16217	GOBP_BRANCHING_INVOLVED_IN_SALIVARY_GLAND_MORPHOGENESIS	2/480	12/8784	0.137004	0.726678	0.694324	ENSG00000114554/ENSG00000198959	2
M16233	GOBP_REGULATION_OF_MEMBRANE_REPOLARIZATION	2/480	12/8784	0.137004	0.726678	0.694324	ENSG00000071127/ENSG00000167535	2
M16580	GOBP_BONE_MATURATION	2/480	12/8784	0.137004	0.726678	0.694324	ENSG00000169231/ENSG00000164050	2
M16961	GOBP_NEGATIVE_REGULATION_OF_INTERLEUKIN_2_PRODUCTION	2/480	12/8784	0.137004	0.726678	0.694324	ENSG00000174059/ENSG00000107485	2
M16962	IIZUKA_LIVER_CANCER_PROGRESSION_L0_L1_DN	2/480	12/8784	0.137004	0.726678	0.694324	ENSG00000204642/ENSG00000180879	2
M19613	BIOCARTA_IGF1R_PATHWAY	2/480	12/8784	0.137004	0.726678	0.694324	ENSG00000005249/ENSG00000128245	2
M22340	GOBP_PHYSIOLOGICAL_CARDIAC_MUSCLE_HYPERTROPHY	2/480	12/8784	0.137004	0.726678	0.694324	ENSG00000154174/ENSG00000154556	2
M23866	GOBP_POST_EMBRYONIC_ANIMAL_ORGAN_DEVELOPMENT	2/480	12/8784	0.137004	0.726678	0.694324	ENSG00000117122/ENSG00000153094	2
M2844	REACTOME_FORMATION_OF_FIBRIN_CLOT_CLOTTING_CASCADE	2/480	12/8784	0.137004	0.726678	0.694324	ENSG00000110799/ENSG00000175899	2
M39567	WP_PREGNANE_X_RECEPTOR_PATHWAY	2/480	12/8784	0.137004	0.726678	0.694324	ENSG00000125257/ENSG00000108846	2
M39641	WP_INFLAMMATORY_RESPONSE_PATHWAY	2/480	12/8784	0.137004	0.726678	0.694324	ENSG00000169231/ENSG00000091136	2
M42696	GOBP_ANTIGEN_PROCESSING_AND_PRESENTATION_OF_EXOGENOUS_PEPTIDE_ANTIGEN_VIA_MHC_CLASS_II	2/480	12/8784	0.137004	0.726678	0.694324	ENSG00000163131/ENSG00000166710	2
M4767	VERRECCHIA_RESPONSE_TO_TGFB1_C2	2/480	12/8784	0.137004	0.726678	0.694324	ENSG00000175130/ENSG00000177105	2
M5244	KEGG_GLYOXYLATE_AND_DICARBOXYLATE_METABOLISM	2/480	12/8784	0.137004	0.726678	0.694324	ENSG00000178922/ENSG00000137106	2
M5290	BIOCARTA_MEF2D_PATHWAY	2/480	12/8784	0.137004	0.726678	0.694324	ENSG00000198668/ENSG00000126247	2
M7169	REACTOME_NCAM1_INTERACTIONS	2/480	12/8784	0.137004	0.726678	0.694324	ENSG00000130635/ENSG00000167535	2
M7721	BIOCARTA_EIF_PATHWAY	2/480	12/8784	0.137004	0.726678	0.694324	ENSG00000167658/ENSG00000130741	2
M7919	BERENJENO_TRANSFORMED_BY_RHOA_FOREVER_UP	2/480	12/8784	0.137004	0.726678	0.694324	ENSG00000079257/ENSG00000109099	2
M837	REACTOME_CREB1_PHOSPHORYLATION_THROUGH_NMDA_RECEPTOR_MEDIATED_ACTIVATION_OF_RAS_SIGNALING	2/480	12/8784	0.137004	0.726678	0.694324	ENSG00000071242/ENSG00000198668	2
M867	MEINHOLD_OVARIAN_CANCER_LOW_GRADE_DN	2/480	12/8784	0.137004	0.726678	0.694324	ENSG00000106615/ENSG00000198382	2
M924	REACTOME_PLATELET_CALCIUM_HOMEOSTASIS	2/480	12/8784	0.137004	0.726678	0.694324	ENSG00000160991/ENSG00000198668	2
M2468	KRIEG_KDM3A_TARGETS_NOT_HYPOXIA	11/480	139/8784	0.138326	0.726678	0.694324	ENSG00000134748/ENSG00000162692/ENSG00000137074/ENSG00000197142/ENSG00000179241/ENSG00000139508/ENSG00000166710/ENSG00000041357/ENSG00000105499/ENSG00000184164/ENSG00000204272	11
M5490	WELCSH_BRCA1_TARGETS_UP	11/480	139/8784	0.138326	0.726678	0.694324	ENSG00000213625/ENSG00000143252/ENSG00000169756/ENSG00000164111/ENSG00000145730/ENSG00000107485/ENSG00000166228/ENSG00000107798/ENSG00000166710/ENSG00000182718/ENSG00000102317	11
M11090	DITTMER_PTHLH_TARGETS_UP	7/480	79/8784	0.139542	0.726678	0.694324	ENSG00000126088/ENSG00000164111/ENSG00000137106/ENSG00000107798/ENSG00000150687/ENSG00000205937/ENSG00000129657	7
M12957	GOBP_CELL_MATURATION	7/480	79/8784	0.139542	0.726678	0.694324	ENSG00000179348/ENSG00000073803/ENSG00000071242/ENSG00000106004/ENSG00000091129/ENSG00000107485/ENSG00000100918	7
M2177	FIGUEROA_AML_METHYLATION_CLUSTER_6_UP	7/480	79/8784	0.139542	0.726678	0.694324	ENSG00000266472/ENSG00000119227/ENSG00000122696/ENSG00000110799/ENSG00000111752/ENSG00000102796/ENSG00000159110	7
M39691	WP_BRAINDERIVED_NEUROTROPHIC_FACTOR_BDNF_SIGNALING_PATHWAY	7/480	79/8784	0.139542	0.726678	0.694324	ENSG00000142949/ENSG00000153094/ENSG00000092964/ENSG00000177105/ENSG00000126561/ENSG00000170558/ENSG00000167658	7
M2466	DELACROIX_RAR_BOUND_ES	19/480	266/8784	0.139595	0.726678	0.694324	ENSG00000142949/ENSG00000118292/ENSG00000143384/ENSG00000169242/ENSG00000183856/ENSG00000144476/ENSG00000157404/ENSG00000204304/ENSG00000106004/ENSG00000122696/ENSG00000107438/ENSG00000166483/ENSG00000111752/ENSG00000064115/ENSG00000066117/ENSG00000140350/ENSG00000167925/ENSG00000179218/ENSG00000126247	19
M11023	GAUSSMANN_MLL_AF4_FUSION_TARGETS_G_DN	3/480	24/8784	0.140675	0.726678	0.694324	ENSG00000071242/ENSG00000175264/ENSG00000124942	3
M12730	KORKOLA_EMBRYONAL_CARCINOMA_UP	3/480	24/8784	0.140675	0.726678	0.694324	ENSG00000111671/ENSG00000111752/ENSG00000111348	3
M12965	GOBP_TRABECULA_MORPHOGENESIS	3/480	24/8784	0.140675	0.726678	0.694324	ENSG00000169231/ENSG00000164050/ENSG00000164683	3
M13060	GOBP_SUBSTANTIA_NIGRA_DEVELOPMENT	3/480	24/8784	0.140675	0.726678	0.694324	ENSG00000075624/ENSG00000198668/ENSG00000128245	3
M13314	LUI_TARGETS_OF_PAX8_PPARG_FUSION	3/480	24/8784	0.140675	0.726678	0.694324	ENSG00000166710/ENSG00000140988/ENSG00000105640	3
M14803	GOBP_RESPONSE_TO_ARSENIC_CONTAINING_SUBSTANCE	3/480	24/8784	0.140675	0.726678	0.694324	ENSG00000137449/ENSG00000135486/ENSG00000140465	3
M16679	SHAFFER_IRF4_MULTIPLE_MYELOMA_PROGRAM	3/480	24/8784	0.140675	0.726678	0.694324	ENSG00000162733/ENSG00000145730/ENSG00000112893	3
M16687	GOBP_HETEROTYPIC_CELL_CELL_ADHESION	3/480	24/8784	0.140675	0.726678	0.694324	ENSG00000162692/ENSG00000091129/ENSG00000166086	3
M1902	SCHRAETS_MLL_TARGETS_UP	3/480	24/8784	0.140675	0.726678	0.694324	ENSG00000132688/ENSG00000174059/ENSG00000111907	3
M19443	GUTIERREZ_MULTIPLE_MYELOMA_UP	3/480	24/8784	0.140675	0.726678	0.694324	ENSG00000143621/ENSG00000143878/ENSG00000114850	3
M2030	NAKAMURA_ADIPOGENESIS_LATE_DN	3/480	24/8784	0.140675	0.726678	0.694324	ENSG00000113083/ENSG00000122786/ENSG00000005884	3
M22575	GOBP_RIBONUCLEOSIDE_MONOPHOSPHATE_BIOSYNTHETIC_PROCESS	3/480	24/8784	0.140675	0.726678	0.694324	ENSG00000162368/ENSG00000163655/ENSG00000101911	3
M2485	GUILLAUMOND_KLF10_TARGETS_UP	3/480	24/8784	0.140675	0.726678	0.694324	ENSG00000112992/ENSG00000166741/ENSG00000174032	3
M25375	GOBP_POSITIVE_REGULATION_OF_MEMBRANE_PERMEABILITY	3/480	24/8784	0.140675	0.726678	0.694324	ENSG00000153094/ENSG00000051620/ENSG00000166086	3
M2712	TRAYNOR_RETT_SYNDROM_UP	3/480	24/8784	0.140675	0.726678	0.694324	ENSG00000131386/ENSG00000197321/ENSG00000196611	3
M27557	REACTOME_MAP2K_AND_MAPK_ACTIVATION	3/480	24/8784	0.140675	0.726678	0.694324	ENSG00000075624/ENSG00000110799/ENSG00000184009	3
M3773	GOBP_SECONDARY_METABOLIC_PROCESS	3/480	24/8784	0.140675	0.726678	0.694324	ENSG00000053371/ENSG00000145730/ENSG00000140465	3
M41823	REACTOME_SENSORY_PROCESSING_OF_SOUND	3/480	24/8784	0.140675	0.726678	0.694324	ENSG00000075624/ENSG00000197879/ENSG00000184009	3
M42554	WP_VASOPRESSINREGULATED_WATER_REABSORPTION	3/480	24/8784	0.140675	0.726678	0.694324	ENSG00000146592/ENSG00000182158/ENSG00000111348	3
M5014	TSUNODA_CISPLATIN_RESISTANCE_DN	3/480	24/8784	0.140675	0.726678	0.694324	ENSG00000143641/ENSG00000176907/ENSG00000086062	3
M5040	KYNG_ENVIRONMENTAL_STRESS_RESPONSE_NOT_BY_4NQO_IN_WS	3/480	24/8784	0.140675	0.726678	0.694324	ENSG00000143641/ENSG00000143878/ENSG00000171056	3
M9167	ROZANOV_MMP14_TARGETS_SUBSET	3/480	24/8784	0.140675	0.726678	0.694324	ENSG00000091136/ENSG00000122786/ENSG00000130635	3
M14544	GOBP_REGULATION_OF_LEUKOCYTE_MEDIATED_IMMUNITY	8/480	94/8784	0.141054	0.726678	0.694324	ENSG00000179348/ENSG00000157404/ENSG00000204642/ENSG00000204592/ENSG00000234745/ENSG00000107485/ENSG00000139370/ENSG00000166710	8
M11432	GOBP_REGULATION_OF_VACUOLE_ORGANIZATION	4/480	37/8784	0.141311	0.726678	0.694324	ENSG00000144843/ENSG00000148356/ENSG00000108239/ENSG00000182718	4
M1208	YORDY_RECIPROCAL_REGULATION_BY_ETS1_AND_SP100_DN	4/480	37/8784	0.141311	0.726678	0.694324	ENSG00000177409/ENSG00000109099/ENSG00000173482/ENSG00000102010	4
M12343	GOBP_REGULATION_OF_SUBSTRATE_ADHESION_DEPENDENT_CELL_SPREADING	4/480	37/8784	0.141311	0.726678	0.694324	ENSG00000197747/ENSG00000169756/ENSG00000185624/ENSG00000179218	4
M16126	GOBP_REGULATION_OF_NEURAL_PRECURSOR_CELL_PROLIFERATION	4/480	37/8784	0.141311	0.726678	0.694324	ENSG00000132688/ENSG00000159388/ENSG00000179348/ENSG00000170558	4
M19695	FLECHNER_BIOPSY_KIDNEY_TRANSPLANT_REJECTED_VS_OK_UP	4/480	37/8784	0.141311	0.726678	0.694324	ENSG00000162645/ENSG00000204642/ENSG00000204264/ENSG00000069974	4
M26985	REACTOME_POST_TRANSLATIONAL_MODIFICATION_SYNTHESIS_OF_GPI_ANCHORED_PROTEINS	4/480	37/8784	0.141311	0.726678	0.694324	ENSG00000151665/ENSG00000119227/ENSG00000277494/ENSG00000111339	4
M3432	LEE_LIVER_CANCER_MYC_TGFA_UP	4/480	37/8784	0.141311	0.726678	0.694324	ENSG00000159388/ENSG00000197958/ENSG00000182718/ENSG00000184009	4
M39423	WP_TRANSLATION_FACTORS	4/480	37/8784	0.141311	0.726678	0.694324	ENSG00000175390/ENSG00000111361/ENSG00000167658/ENSG00000130741	4
M14538	GOBP_CARDIOCYTE_DIFFERENTIATION	6/480	65/8784	0.142982	0.734067	0.701384	ENSG00000162692/ENSG00000154174/ENSG00000164056/ENSG00000154556/ENSG00000164736/ENSG00000179218	6
M9160	ZHANG_RESPONSE_TO_IKK_INHIBITOR_AND_TNF_DN	6/480	65/8784	0.142982	0.734067	0.701384	ENSG00000143878/ENSG00000078399/ENSG00000129422/ENSG00000138162/ENSG00000276644/ENSG00000080839	6
M12514	GOBP_DEFENSE_RESPONSE_TO_OTHER_ORGANISM	28/480	415/8784	0.143525	0.736256	0.703475	ENSG00000162645/ENSG00000162654/ENSG00000160712/ENSG00000135829/ENSG00000068001/ENSG00000136068/ENSG00000154174/ENSG00000138496/ENSG00000137628/ENSG00000204642/ENSG00000204592/ENSG00000234745/ENSG00000027697/ENSG00000104518/ENSG00000148356/ENSG00000107485/ENSG00000151502/ENSG00000139187/ENSG00000175899/ENSG00000139370/ENSG00000102580/ENSG00000069974/ENSG00000197879/ENSG00000170310/ENSG00000004139…	28
M2631	FARMER_BREAST_CANCER_APOCRINE_VS_BASAL	15/480	203/8784	0.144071	0.737386	0.704555	ENSG00000117122/ENSG00000116157/ENSG00000143878/ENSG00000163171/ENSG00000042445/ENSG00000157404/ENSG00000145730/ENSG00000005249/ENSG00000129422/ENSG00000104522/ENSG00000198682/ENSG00000107438/ENSG00000175264/ENSG00000105379/ENSG00000189221	15
M10240	GOBP_POSITIVE_REGULATION_OF_PROTEIN_BINDING	5/480	51/8784	0.144332	0.737386	0.704555	ENSG00000159023/ENSG00000166710/ENSG00000182718/ENSG00000159640/ENSG00000184113	5
M13575	GOBP_NEGATIVE_REGULATION_OF_VASCULATURE_DEVELOPMENT	5/480	51/8784	0.144332	0.737386	0.704555	ENSG00000142798/ENSG00000113140/ENSG00000106004/ENSG00000173482/ENSG00000184113	5
M13774	GOBP_HUMORAL_IMMUNE_RESPONSE	5/480	51/8784	0.144332	0.737386	0.704555	ENSG00000163734/ENSG00000204592/ENSG00000275896/ENSG00000107485/ENSG00000175899	5
M7823	GOBP_HOMOPHILIC_CELL_ADHESION_VIA_PLASMA_MEMBRANE_ADHESION_MOLECULES	5/480	51/8784	0.144332	0.737386	0.704555	ENSG00000171603/ENSG00000076201/ENSG00000138650/ENSG00000173482/ENSG00000170558	5
M12572	GOBP_MUSCLE_STRUCTURE_DEVELOPMENT	21/480	300/8784	0.144737	0.738254	0.705383	ENSG00000159176/ENSG00000159388/ENSG00000168899/ENSG00000172046/ENSG00000136068/ENSG00000154174/ENSG00000163132/ENSG00000071127/ENSG00000157404/ENSG00000154556/ENSG00000113083/ENSG00000164683/ENSG00000197321/ENSG00000107438/ENSG00000092841/ENSG00000170175/ENSG00000184009/ENSG00000170558/ENSG00000179218/ENSG00000024422/ENSG00000101335	21
M8348	GOBP_HEART_DEVELOPMENT	21/480	300/8784	0.144737	0.738254	0.705383	ENSG00000162692/ENSG00000169242/ENSG00000154174/ENSG00000163132/ENSG00000164056/ENSG00000154556/ENSG00000145730/ENSG00000113083/ENSG00000071242/ENSG00000164736/ENSG00000164683/ENSG00000130635/ENSG00000107485/ENSG00000107438/ENSG00000120008/ENSG00000005884/ENSG00000159640/ENSG00000171298/ENSG00000179218/ENSG00000126457/ENSG00000184113	21
M735	REACTOME_NEURONAL_SYSTEM	10/480	125/8784	0.145273	0.738439	0.705561	ENSG00000159023/ENSG00000142949/ENSG00000172380/ENSG00000071242/ENSG00000005249/ENSG00000167535/ENSG00000067715/ENSG00000198668/ENSG00000189221/ENSG00000179542	10
M15659	RASHI_RESPONSE_TO_IONIZING_RADIATION_5	7/480	80/8784	0.146226	0.738439	0.705561	ENSG00000159023/ENSG00000183856/ENSG00000134086/ENSG00000114125/ENSG00000140350/ENSG00000185624/ENSG00000125810	7
M19630	ZHU_CMV_ALL_UP	7/480	80/8784	0.146226	0.738439	0.705561	ENSG00000163636/ENSG00000163132/ENSG00000204592/ENSG00000204264/ENSG00000168394/ENSG00000100918/ENSG00000108639	7
M10605	BERTUCCI_MEDULLARY_VS_DUCTAL_BREAST_CANCER_DN	9/480	110/8784	0.146693	0.738439	0.705561	ENSG00000142798/ENSG00000162733/ENSG00000119862/ENSG00000122642/ENSG00000122786/ENSG00000165716/ENSG00000124942/ENSG00000140682/ENSG00000101335	9
M1678	BURTON_ADIPOGENESIS_6	9/480	110/8784	0.146693	0.738439	0.705561	ENSG00000132688/ENSG00000143252/ENSG00000042445/ENSG00000135940/ENSG00000133835/ENSG00000137106/ENSG00000166741/ENSG00000140740/ENSG00000101474	9
M19152	PUIFFE_INVASION_INHIBITED_BY_ASCITES_DN	9/480	110/8784	0.146693	0.738439	0.705561	ENSG00000213625/ENSG00000163171/ENSG00000128534/ENSG00000122786/ENSG00000164683/ENSG00000067082/ENSG00000185324/ENSG00000133142/ENSG00000147403	9
M2385	KATSANOU_ELAVL1_TARGETS_UP	8/480	95/8784	0.147178	0.738439	0.705561	ENSG00000265972/ENSG00000163131/ENSG00000132688/ENSG00000169744/ENSG00000106004/ENSG00000139684/ENSG00000005884/ENSG00000198959	8
M18517	MATSUDA_NATURAL_KILLER_DIFFERENTIATION	18/480	252/8784	0.147411	0.738439	0.705561	ENSG00000175130/ENSG00000142949/ENSG00000159176/ENSG00000135940/ENSG00000163734/ENSG00000027697/ENSG00000071242/ENSG00000075624/ENSG00000122642/ENSG00000164683/ENSG00000107223/ENSG00000067082/ENSG00000138162/ENSG00000124942/ENSG00000150687/ENSG00000151746/ENSG00000135452/ENSG00000126457	18
M40442	GOBP_EXTERNAL_ENCAPSULATING_STRUCTURE_ORGANIZATION	11/480	141/8784	0.148229	0.738439	0.705561	ENSG00000163131/ENSG00000162733/ENSG00000113083/ENSG00000091136/ENSG00000275896/ENSG00000156103/ENSG00000086062/ENSG00000130635/ENSG00000196611/ENSG00000187720/ENSG00000141756	11
M7145	GOBP_ENDOTHELIAL_CELL_MIGRATION	11/480	141/8784	0.148229	0.738439	0.705561	ENSG00000169242/ENSG00000143878/ENSG00000179348/ENSG00000113140/ENSG00000104522/ENSG00000107485/ENSG00000176435/ENSG00000126561/ENSG00000173482/ENSG00000179218/ENSG00000205542	11
M11355	KEGG_TIGHT_JUNCTION	6/480	66/8784	0.150531	0.738439	0.705561	ENSG00000159023/ENSG00000075624/ENSG00000166086/ENSG00000184009/ENSG00000101335/ENSG00000184113	6
M13637	GOBP_REGULATION_OF_LYMPHOCYTE_MEDIATED_IMMUNITY	6/480	66/8784	0.150531	0.738439	0.705561	ENSG00000204642/ENSG00000204592/ENSG00000234745/ENSG00000107485/ENSG00000139370/ENSG00000166710	6
M11134	GOBP_STRIATED_MUSCLE_CELL_DIFFERENTIATION	10/480	126/8784	0.150627	0.738439	0.705561	ENSG00000159176/ENSG00000154174/ENSG00000163132/ENSG00000071127/ENSG00000154556/ENSG00000184009/ENSG00000170558/ENSG00000179218/ENSG00000024422/ENSG00000101335	10
M16864	REACTOME_METABOLISM_OF_CARBOHYDRATES	13/480	173/8784	0.15148	0.738439	0.705561	ENSG00000142798/ENSG00000162512/ENSG00000068001/ENSG00000163754/ENSG00000136243/ENSG00000086062/ENSG00000198682/ENSG00000182022/ENSG00000175264/ENSG00000198668/ENSG00000138604/ENSG00000171298/ENSG00000101911	13
M939	HADDAD_B_LYMPHOCYTE_PROGENITOR	13/480	173/8784	0.15148	0.738439	0.705561	ENSG00000159388/ENSG00000143878/ENSG00000114554/ENSG00000163132/ENSG00000146067/ENSG00000196812/ENSG00000204642/ENSG00000130635/ENSG00000182022/ENSG00000167535/ENSG00000176834/ENSG00000198668/ENSG00000176438	13
M10490	GOBP_METANEPHROS_DEVELOPMENT	4/480	38/8784	0.151564	0.738439	0.705561	ENSG00000174059/ENSG00000164056/ENSG00000164736/ENSG00000107485	4
M10649	GOBP_REGULATION_OF_LEUKOCYTE_APOPTOTIC_PROCESS	4/480	38/8784	0.151564	0.738439	0.705561	ENSG00000169242/ENSG00000143772/ENSG00000171115/ENSG00000120217	4
M10845	GOLDRATH_IMMUNE_MEMORY	4/480	38/8784	0.151564	0.738439	0.705561	ENSG00000187091/ENSG00000173905/ENSG00000088387/ENSG00000159110	4
M10968	GOBP_MAMMARY_GLAND_EPITHELIUM_DEVELOPMENT	4/480	38/8784	0.151564	0.738439	0.705561	ENSG00000183856/ENSG00000163132/ENSG00000106004/ENSG00000107485	4
M13138	GOBP_POSITIVE_REGULATION_OF_EXOCYTOSIS	4/480	38/8784	0.151564	0.738439	0.705561	ENSG00000179348/ENSG00000204642/ENSG00000067715/ENSG00000069974	4
M14307	GOBP_CELLULAR_ALDEHYDE_METABOLIC_PROCESS	4/480	38/8784	0.151564	0.738439	0.705561	ENSG00000053371/ENSG00000178922/ENSG00000137106/ENSG00000139684	4
M15497	GOBP_CELLULAR_RESPONSE_TO_GLUCOSE_STARVATION	4/480	38/8784	0.151564	0.738439	0.705561	ENSG00000163545/ENSG00000170145/ENSG00000135486/ENSG00000154059	4
M25299	GOBP_REGULATION_OF_RECEPTOR_SIGNALING_PATHWAY_VIA_STAT	4/480	38/8784	0.151564	0.738439	0.705561	ENSG00000213625/ENSG00000160712/ENSG00000134086/ENSG00000157404	4
M27470	REACTOME_DEGRADATION_OF_GLI1_BY_THE_PROTEASOME	4/480	38/8784	0.151564	0.738439	0.705561	ENSG00000163636/ENSG00000204264/ENSG00000240065/ENSG00000041357	4
M894	REACTOME_ASPARAGINE_N_LINKED_GLYCOSYLATION	14/480	189/8784	0.152161	0.738439	0.705561	ENSG00000179163/ENSG00000115525/ENSG00000163933/ENSG00000112893/ENSG00000158623/ENSG00000104723/ENSG00000104522/ENSG00000086062/ENSG00000137100/ENSG00000135506/ENSG00000167004/ENSG00000179218/ENSG00000100417/ENSG00000102158	14
M11171	DACOSTA_UV_RESPONSE_VIA_ERCC3_UP	16/480	221/8784	0.152251	0.738439	0.705561	ENSG00000126088/ENSG00000169242/ENSG00000159388/ENSG00000143641/ENSG00000143878/ENSG00000115694/ENSG00000068001/ENSG00000037749/ENSG00000204642/ENSG00000204592/ENSG00000137106/ENSG00000136940/ENSG00000095794/ENSG00000178980/ENSG00000130741/ENSG00000130985	16
M10803	GOBP_POSITIVE_REGULATION_OF_CELLULAR_AMIDE_METABOLIC_PROCESS	9/480	111/8784	0.15246	0.738439	0.705561	ENSG00000169242/ENSG00000135829/ENSG00000027697/ENSG00000102580/ENSG00000154059/ENSG00000167658/ENSG00000160179/ENSG00000130741/ENSG00000102317	9
M2445	PLASARI_TGFB1_TARGETS_10HR_UP	9/480	111/8784	0.15246	0.738439	0.705561	ENSG00000134198/ENSG00000132688/ENSG00000163545/ENSG00000124831/ENSG00000136068/ENSG00000182158/ENSG00000164683/ENSG00000107731/ENSG00000198682	9
M7253	KEGG_FOCAL_ADHESION	9/480	111/8784	0.15246	0.738439	0.705561	ENSG00000169231/ENSG00000136068/ENSG00000075624/ENSG00000091136/ENSG00000130635/ENSG00000110799/ENSG00000005884/ENSG00000184009/ENSG00000101335	9
M14698	HOEBEKE_LYMPHOID_STEM_CELL_UP	5/480	52/8784	0.153011	0.738439	0.705561	ENSG00000124831/ENSG00000152953/ENSG00000071242/ENSG00000135486/ENSG00000188895	5
M19891	YAO_TEMPORAL_RESPONSE_TO_PROGESTERONE_CLUSTER_12	5/480	52/8784	0.153011	0.738439	0.705561	ENSG00000172053/ENSG00000122642/ENSG00000197448/ENSG00000126247/ENSG00000159110	5
M22993	GOBP_ENDOPLASMIC_RETICULUM_UNFOLDED_PROTEIN_RESPONSE	5/480	52/8784	0.153011	0.738439	0.705561	ENSG00000153094/ENSG00000182158/ENSG00000135506/ENSG00000125247/ENSG00000225973	5
M29156	GOBP_EMBRYONIC_APPENDAGE_MORPHOGENESIS	5/480	52/8784	0.153011	0.738439	0.705561	ENSG00000153094/ENSG00000163132/ENSG00000204304/ENSG00000253293/ENSG00000205084	5
M595	REACTOME_DOWNSTREAM_SIGNALING_EVENTS_OF_B_CELL_RECEPTOR_BCR	5/480	52/8784	0.153011	0.738439	0.705561	ENSG00000163636/ENSG00000204264/ENSG00000240065/ENSG00000198668/ENSG00000041357	5
M7815	RADMACHER_AML_PROGNOSIS	5/480	52/8784	0.153011	0.738439	0.705561	ENSG00000078399/ENSG00000253293/ENSG00000119326/ENSG00000109099/ENSG00000198959	5
M10757	GOBP_REGULATION_OF_ADAPTIVE_IMMUNE_RESPONSE	7/480	81/8784	0.15306	0.738439	0.705561	ENSG00000204642/ENSG00000204592/ENSG00000234745/ENSG00000120217/ENSG00000107485/ENSG00000139370/ENSG00000166710	7
M2078	WHITFIELD_CELL_CYCLE_M_G1	7/480	81/8784	0.15306	0.738439	0.705561	ENSG00000143621/ENSG00000179348/ENSG00000106615/ENSG00000132953/ENSG00000100526/ENSG00000182108/ENSG00000188895	7
M3753	GOBP_HORMONE_METABOLIC_PROCESS	7/480	81/8784	0.15306	0.738439	0.705561	ENSG00000049239/ENSG00000042445/ENSG00000133835/ENSG00000107485/ENSG00000198682/ENSG00000140465/ENSG00000159640	7
M10503	GOBP_MYELOID_LEUKOCYTE_MIGRATION	8/480	96/8784	0.15343	0.738439	0.705561	ENSG00000160712/ENSG00000071127/ENSG00000157404/ENSG00000163734/ENSG00000129422/ENSG00000177105/ENSG00000166086/ENSG00000124343	8
M14242	BYSTRYKH_HEMATOPOIESIS_STEM_CELL_AND_BRAIN_QTL_TRANS	8/480	96/8784	0.15343	0.738439	0.705561	ENSG00000117758/ENSG00000138698/ENSG00000112992/ENSG00000169976/ENSG00000107438/ENSG00000052841/ENSG00000140350/ENSG00000108846	8
M4861	VERHAAK_AML_WITH_NPM1_MUTATED_UP	8/480	96/8784	0.15343	0.738439	0.705561	ENSG00000121858/ENSG00000163734/ENSG00000106004/ENSG00000078399/ENSG00000253293/ENSG00000005249/ENSG00000182022/ENSG00000125257	8
M10380	GOBP_ANTIMICROBIAL_HUMORAL_RESPONSE	3/480	25/8784	0.153757	0.738439	0.705561	ENSG00000163734/ENSG00000204592/ENSG00000275896	3
M11217	GOBP_REGULATION_OF_LYMPHOCYTE_APOPTOTIC_PROCESS	3/480	25/8784	0.153757	0.738439	0.705561	ENSG00000169242/ENSG00000171115/ENSG00000120217	3
M11788	CLASPER_LYMPHATIC_VESSELS_DURING_METASTASIS_DN	3/480	25/8784	0.153757	0.738439	0.705561	ENSG00000113083/ENSG00000130635/ENSG00000170558	3
M12220	GOBP_REGULATION_OF_AMYLOID_PRECURSOR_PROTEIN_CATABOLIC_PROCESS	3/480	25/8784	0.153757	0.738439	0.705561	ENSG00000169242/ENSG00000027697/ENSG00000160179	3
M13731	GOBP_POSITIVE_REGULATION_OF_PHAGOCYTOSIS	3/480	25/8784	0.153757	0.738439	0.705561	ENSG00000179348/ENSG00000069974/ENSG00000179218	3
M14021	GOBP_COLUMNAR_CUBOIDAL_EPITHELIAL_CELL_DEVELOPMENT	3/480	25/8784	0.153757	0.738439	0.705561	ENSG00000106004/ENSG00000106615/ENSG00000170558	3
M1440	WANG_TARGETS_OF_MLL_CBP_FUSION_UP	3/480	25/8784	0.153757	0.738439	0.705561	ENSG00000162692/ENSG00000078399/ENSG00000090863	3
M14421	GOBP_KETONE_BIOSYNTHETIC_PROCESS	3/480	25/8784	0.153757	0.738439	0.705561	ENSG00000049239/ENSG00000120942/ENSG00000167186	3
M17812	TARTE_PLASMA_CELL_VS_B_LYMPHOCYTE_DN	3/480	25/8784	0.153757	0.738439	0.705561	ENSG00000112297/ENSG00000027697/ENSG00000177105	3
M17857	KEGG_SNARE_INTERACTIONS_IN_VESICULAR_TRANSPORT	3/480	25/8784	0.153757	0.738439	0.705561	ENSG00000117758/ENSG00000168899/ENSG00000170310	3
M2290	CHANGOLKAR_H2AFY_TARGETS_DN	3/480	25/8784	0.153757	0.738439	0.705561	ENSG00000154556/ENSG00000196199/ENSG00000188895	3
M2322	KASLER_HDAC7_TARGETS_2_DN	3/480	25/8784	0.153757	0.738439	0.705561	ENSG00000178922/ENSG00000138162/ENSG00000167535	3
M27311	REACTOME_EPH_EPHRIN_MEDIATED_REPULSION_OF_CELLS	3/480	25/8784	0.153757	0.738439	0.705561	ENSG00000169242/ENSG00000075624/ENSG00000184009	3
M27778	REACTOME_MET_PROMOTES_CELL_MOTILITY	3/480	25/8784	0.153757	0.738439	0.705561	ENSG00000091136/ENSG00000130635/ENSG00000005884	3
M29150	GOBP_LIPID_TRANSLOCATION	3/480	25/8784	0.153757	0.738439	0.705561	ENSG00000163933/ENSG00000171044/ENSG00000160179	3
M3590	ASTIER_INTEGRIN_SIGNALING	3/480	25/8784	0.153757	0.738439	0.705561	ENSG00000179348/ENSG00000164056/ENSG00000171298	3
M39870	WP_TYPE_I_COLLAGEN_SYNTHESIS_IN_THE_CONTEXT_OF_OSTEOGENESIS_IMPERFECTA	3/480	25/8784	0.153757	0.738439	0.705561	ENSG00000113083/ENSG00000141756/ENSG00000185624	3
M42752	GOBP_AMYLOID_BETA_FORMATION	3/480	25/8784	0.153757	0.738439	0.705561	ENSG00000169242/ENSG00000027697/ENSG00000160179	3
M9011	KEGG_VASOPRESSIN_REGULATED_WATER_REABSORPTION	3/480	25/8784	0.153757	0.738439	0.705561	ENSG00000146592/ENSG00000182158/ENSG00000111348	3
M12069	GOBP_CELL_ACTIVATION_INVOLVED_IN_IMMUNE_RESPONSE	10/480	127/8784	0.15608	0.738439	0.705561	ENSG00000160712/ENSG00000179348/ENSG00000163961/ENSG00000157404/ENSG00000204642/ENSG00000176907/ENSG00000107485/ENSG00000139370/ENSG00000069974/ENSG00000078596	10
M10597	WHITEHURST_PACLITAXEL_SENSITIVITY	2/480	13/8784	0.156319	0.738439	0.705561	ENSG00000136940/ENSG00000178202	2
M10922	WANG_RECURRENT_LIVER_CANCER_UP	2/480	13/8784	0.156319	0.738439	0.705561	ENSG00000114850/ENSG00000108639	2
M11484	GOBP_MEMBRANE_RAFT_ORGANIZATION	2/480	13/8784	0.156319	0.738439	0.705561	ENSG00000197747/ENSG00000182718	2
M11647	GOBP_SKELETAL_MUSCLE_CONTRACTION	2/480	13/8784	0.156319	0.738439	0.705561	ENSG00000170175/ENSG00000171298	2
M11953	GOBP_MITOCHONDRIAL_CALCIUM_ION_HOMEOSTASIS	2/480	13/8784	0.156319	0.738439	0.705561	ENSG00000138698/ENSG00000198959	2
M12067	GOBP_NEGATIVE_REGULATION_OF_FIBROBLAST_GROWTH_FACTOR_RECEPTOR_SIGNALING_PATHWAY	2/480	13/8784	0.156319	0.738439	0.705561	ENSG00000164056/ENSG00000107485	2
M13324	BIOCARTA_HIF_PATHWAY	2/480	13/8784	0.156319	0.738439	0.705561	ENSG00000134086/ENSG00000185624	2
M13338	GOBP_NUCLEOTIDE_TRANSMEMBRANE_TRANSPORT	2/480	13/8784	0.156319	0.738439	0.705561	ENSG00000122696/ENSG00000125257	2
M14666	TIAN_TNF_SIGNALING_NOT_VIA_NFKB	2/480	13/8784	0.156319	0.738439	0.705561	ENSG00000179348/ENSG00000067082	2
M14873	GOBP_HOMEOSTASIS_OF_NUMBER_OF_CELLS_WITHIN_A_TISSUE	2/480	13/8784	0.156319	0.738439	0.705561	ENSG00000179348/ENSG00000107798	2
M1501	SUZUKI_RESPONSE_TO_TSA_AND_DECITABINE_1A	2/480	13/8784	0.156319	0.738439	0.705561	ENSG00000197747/ENSG00000134590	2
M16636	GOBP_ESTROGEN_METABOLIC_PROCESS	2/480	13/8784	0.156319	0.738439	0.705561	ENSG00000133835/ENSG00000140465	2
M18193	REACTOME_ACTIVATION_OF_KAINATE_RECEPTORS_UPON_GLUTAMATE_BINDING	2/480	13/8784	0.156319	0.738439	0.705561	ENSG00000172380/ENSG00000198668	2
M194	BIOCARTA_PROTEASOME_PATHWAY	2/480	13/8784	0.156319	0.738439	0.705561	ENSG00000041357/ENSG00000130985	2
M19895	KEGG_NICOTINATE_AND_NICOTINAMIDE_METABOLISM	2/480	13/8784	0.156319	0.738439	0.705561	ENSG00000112992/ENSG00000166741	2
M22765	GOBP_PROSTAGLANDIN_TRANSPORT	2/480	13/8784	0.156319	0.738439	0.705561	ENSG00000174640/ENSG00000125257	2
M23420	GOBP_CHONDROCYTE_PROLIFERATION	2/480	13/8784	0.156319	0.738439	0.705561	ENSG00000162733/ENSG00000156103	2
M24248	GOBP_VASCULAR_WOUND_HEALING	2/480	13/8784	0.156319	0.738439	0.705561	ENSG00000174059/ENSG00000179348	2
M24549	GOBP_CELL_PROLIFERATION_INVOLVED_IN_KIDNEY_DEVELOPMENT	2/480	13/8784	0.156319	0.738439	0.705561	ENSG00000160712/ENSG00000107485	2
M24862	GOBP_ACTIN_FILAMENT_BASED_TRANSPORT	2/480	13/8784	0.156319	0.738439	0.705561	ENSG00000197879/ENSG00000167306	2
M24918	GOBP_EXTRACELLULAR_VESICLE_BIOGENESIS	2/480	13/8784	0.156319	0.738439	0.705561	ENSG00000174059/ENSG00000069974	2
M27424	REACTOME_MISCELLANEOUS_TRANSPORT_AND_BINDING_EVENTS	2/480	13/8784	0.156319	0.738439	0.705561	ENSG00000104723/ENSG00000102158	2
M27632	REACTOME_FGFR2_ALTERNATIVE_SPLICING	2/480	13/8784	0.156319	0.738439	0.705561	ENSG00000135486/ENSG00000125651	2
M38995	REACTOME_RAS_PROCESSING	2/480	13/8784	0.156319	0.738439	0.705561	ENSG00000213465/ENSG00000198668	2
M39676	WP_CANNABINOID_RECEPTOR_SIGNALING	2/480	13/8784	0.156319	0.738439	0.705561	ENSG00000005249/ENSG00000140465	2
M39709	WP_PHOTODYNAMIC_THERAPYINDUCED_NFE2L2_NRF2_SURVIVAL_SIGNALING	2/480	13/8784	0.156319	0.738439	0.705561	ENSG00000125257/ENSG00000108846	2
M5516	VALK_AML_CLUSTER_12	2/480	13/8784	0.156319	0.738439	0.705561	ENSG00000185624/ENSG00000179218	2
M5754	SPIELMAN_LYMPHOBLAST_EUROPEAN_VS_ASIAN_2FC_DN	2/480	13/8784	0.156319	0.738439	0.705561	ENSG00000163131/ENSG00000112893	2
M5755	KAPOSI_LIVER_CANCER_MET_UP	2/480	13/8784	0.156319	0.738439	0.705561	ENSG00000115694/ENSG00000164111	2
M601	REACTOME_ANTIGEN_ACTIVATES_B_CELL_RECEPTOR_BCR_LEADING_TO_GENERATION_OF_SECOND_MESSENGERS	2/480	13/8784	0.156319	0.738439	0.705561	ENSG00000160991/ENSG00000198668	2
M6541	WU_HBX_TARGETS_3_UP	2/480	13/8784	0.156319	0.738439	0.705561	ENSG00000100526/ENSG00000159110	2
M673	REACTOME_SIGNALING_BY_CYTOSOLIC_FGFR1_FUSION_MUTANTS	2/480	13/8784	0.156319	0.738439	0.705561	ENSG00000124831/ENSG00000126561	2
M759	REACTOME_PKA_MEDIATED_PHOSPHORYLATION_OF_CREB	2/480	13/8784	0.156319	0.738439	0.705561	ENSG00000005249/ENSG00000198668	2
M7912	DELLA_RESPONSE_TO_TSA_AND_BUTYRATE	2/480	13/8784	0.156319	0.738439	0.705561	ENSG00000179348/ENSG00000185324	2
M9257	KEGG_DRUG_METABOLISM_CYTOCHROME_P450	2/480	13/8784	0.156319	0.738439	0.705561	ENSG00000197448/ENSG00000189221	2
M24295	GOBP_AXON_DEVELOPMENT	16/480	222/8784	0.15634	0.738439	0.705561	ENSG00000142949/ENSG00000134198/ENSG00000169242/ENSG00000115694/ENSG00000164050/ENSG00000114554/ENSG00000073803/ENSG00000075624/ENSG00000091129/ENSG00000092964/ENSG00000107485/ENSG00000107731/ENSG00000177105/ENSG00000173482/ENSG00000170558/ENSG00000179542	16
M18149	RUTELLA_RESPONSE_TO_HGF_UP	20/480	287/8784	0.156407	0.738439	0.705561	ENSG00000186827/ENSG00000213625/ENSG00000159176/ENSG00000163389/ENSG00000114554/ENSG00000079257/ENSG00000163734/ENSG00000164111/ENSG00000145685/ENSG00000113140/ENSG00000198087/ENSG00000107020/ENSG00000182022/ENSG00000182718/ENSG00000108846/ENSG00000198959/ENSG00000160179/ENSG00000169093/ENSG00000087842/ENSG00000189221	20
M2573	LIM_MAMMARY_STEM_CELL_UP	20/480	287/8784	0.156407	0.738439	0.705561	ENSG00000142798/ENSG00000152154/ENSG00000153094/ENSG00000173905/ENSG00000163132/ENSG00000113657/ENSG00000091136/ENSG00000091129/ENSG00000122786/ENSG00000119326/ENSG00000130635/ENSG00000166741/ENSG00000166086/ENSG00000064115/ENSG00000188215/ENSG00000140682/ENSG00000109113/ENSG00000142552/ENSG00000101335/ENSG00000078596	20
M16633	GOBP_POSITIVE_REGULATION_OF_PROTEIN_SECRETION	6/480	67/8784	0.158254	0.745311	0.712127	ENSG00000076201/ENSG00000198087/ENSG00000064115/ENSG00000081760/ENSG00000119714/ENSG00000160179	6
M179	GOBP_REGULATION_OF_DNA_BINDING	6/480	67/8784	0.158254	0.745311	0.712127	ENSG00000163132/ENSG00000164683/ENSG00000107223/ENSG00000107485/ENSG00000198668/ENSG00000205542	6
M27275	REACTOME_DISEASES_OF_GLYCOSYLATION	6/480	67/8784	0.158254	0.745311	0.712127	ENSG00000142798/ENSG00000162512/ENSG00000163933/ENSG00000086062/ENSG00000198682/ENSG00000187720	6
M14996	GOBP_DEVELOPMENTAL_CELL_GROWTH	9/480	112/8784	0.158337	0.745311	0.712127	ENSG00000154174/ENSG00000114554/ENSG00000073803/ENSG00000154556/ENSG00000124772/ENSG00000091129/ENSG00000092964/ENSG00000067715/ENSG00000154059	9
M4850	GOBP_REGULATION_OF_IMMUNE_EFFECTOR_PROCESS	11/480	143/8784	0.15849	0.745472	0.712281	ENSG00000186827/ENSG00000179348/ENSG00000157404/ENSG00000137628/ENSG00000204642/ENSG00000204592/ENSG00000234745/ENSG00000107485/ENSG00000175899/ENSG00000139370/ENSG00000166710	11
M2125	CHICAS_RB1_TARGETS_SENESCENT	26/480	387/8784	0.159317	0.748804	0.715464	ENSG00000053371/ENSG00000162512/ENSG00000137944/ENSG00000162692/ENSG00000265972/ENSG00000163131/ENSG00000144476/ENSG00000163655/ENSG00000163961/ENSG00000169744/ENSG00000163734/ENSG00000137628/ENSG00000164308/ENSG00000113657/ENSG00000113719/ENSG00000234745/ENSG00000204264/ENSG00000253276/ENSG00000164736/ENSG00000164683/ENSG00000120217/ENSG00000166483/ENSG00000178202/ENSG00000069974/ENSG00000184113…	26
M10349	GOBP_ACTIN_FILAMENT_BUNDLE_ORGANIZATION	8/480	97/8784	0.159808	0.75051	0.717094	ENSG00000158195/ENSG00000197747/ENSG00000168309/ENSG00000113657/ENSG00000122786/ENSG00000107438/ENSG00000166598/ENSG00000184009	8
M16947	GOBP_REGULATION_OF_PRODUCTION_OF_MOLECULAR_MEDIATOR_OF_IMMUNE_RESPONSE	7/480	82/8784	0.160039	0.75051	0.717094	ENSG00000186827/ENSG00000157404/ENSG00000204642/ENSG00000204592/ENSG00000107485/ENSG00000139370/ENSG00000166710	7
M41831	REACTOME_CYTOPROTECTION_BY_HMOX1	7/480	82/8784	0.160039	0.75051	0.717094	ENSG00000265972/ENSG00000135940/ENSG00000163636/ENSG00000204264/ENSG00000240065/ENSG00000106605/ENSG00000041357	7
M1099	GRAESSMANN_RESPONSE_TO_MC_AND_SERUM_DEPRIVATION_UP	10/480	128/8784	0.16163	0.751158	0.717714	ENSG00000162645/ENSG00000265972/ENSG00000138496/ENSG00000137628/ENSG00000204592/ENSG00000075624/ENSG00000107798/ENSG00000150687/ENSG00000166741/ENSG00000173141	10
M16011	GOBP_PROTEIN_AUTOPHOSPHORYLATION	10/480	128/8784	0.16163	0.751158	0.717714	ENSG00000162733/ENSG00000081320/ENSG00000115694/ENSG00000073803/ENSG00000157404/ENSG00000170145/ENSG00000198668/ENSG00000159640/ENSG00000154059/ENSG00000102010	10
M13424	JAZAG_TGFB1_SIGNALING_VIA_SMAD4_UP	5/480	53/8784	0.161901	0.751158	0.717714	ENSG00000120942/ENSG00000115694/ENSG00000075624/ENSG00000137106/ENSG00000102738	5
M16906	GOBP_ODONTOGENESIS	5/480	53/8784	0.161901	0.751158	0.717714	ENSG00000174059/ENSG00000153094/ENSG00000163132/ENSG00000145730/ENSG00000091136	5
M25402	GOBP_NEUTROPHIL_MIGRATION	5/480	53/8784	0.161901	0.751158	0.717714	ENSG00000071127/ENSG00000163734/ENSG00000177105/ENSG00000166086/ENSG00000124343	5
M2637	UEDA_CENTRAL_CLOCK	5/480	53/8784	0.161901	0.751158	0.717714	ENSG00000112893/ENSG00000112297/ENSG00000171056/ENSG00000109113/ENSG00000102317	5
M3889	ZHAN_MULTIPLE_MYELOMA_CD1_AND_CD2_UP	5/480	53/8784	0.161901	0.751158	0.717714	ENSG00000053371/ENSG00000213625/ENSG00000147316/ENSG00000080839/ENSG00000205542	5
M594	REACTOME_SIGNALING_BY_NOTCH4	5/480	53/8784	0.161901	0.751158	0.717714	ENSG00000163636/ENSG00000204264/ENSG00000240065/ENSG00000164683/ENSG00000041357	5
M8673	MARTINEZ_TP53_TARGETS_DN	23/480	338/8784	0.162023	0.751158	0.717714	ENSG00000175130/ENSG00000142949/ENSG00000143384/ENSG00000197747/ENSG00000172046/ENSG00000154174/ENSG00000113657/ENSG00000037749/ENSG00000204592/ENSG00000234745/ENSG00000122786/ENSG00000119326/ENSG00000107731/ENSG00000197142/ENSG00000177105/ENSG00000175264/ENSG00000135506/ENSG00000253719/ENSG00000174032/ENSG00000102580/ENSG00000154059/ENSG00000179218/ENSG00000105755	23
M14344	DASU_IL6_SIGNALING_UP	4/480	39/8784	0.16209	0.751158	0.717714	ENSG00000163734/ENSG00000204642/ENSG00000196611/ENSG00000105499	4
M14783	GOBP_PROTEIN_LOCALIZATION_TO_CELL_SURFACE	4/480	39/8784	0.16209	0.751158	0.717714	ENSG00000213625/ENSG00000277494/ENSG00000166086/ENSG00000117899	4
M27396	REACTOME_ASYMMETRIC_LOCALIZATION_OF_PCP_PROTEINS	4/480	39/8784	0.16209	0.751158	0.717714	ENSG00000163636/ENSG00000204264/ENSG00000240065/ENSG00000041357	4
M3576	MCCLUNG_CREB1_TARGETS_DN	4/480	39/8784	0.16209	0.751158	0.717714	ENSG00000159023/ENSG00000169744/ENSG00000075624/ENSG00000173482	4
M4270	KAYO_CALORIE_RESTRICTION_MUSCLE_DN	4/480	39/8784	0.16209	0.751158	0.717714	ENSG00000112992/ENSG00000138835/ENSG00000095794/ENSG00000140740	4
M4953	REACTOME_CDT1_ASSOCIATION_WITH_THE_CDC6_ORC_ORIGIN_COMPLEX	4/480	39/8784	0.16209	0.751158	0.717714	ENSG00000163636/ENSG00000204264/ENSG00000240065/ENSG00000041357	4
M6752	TENEDINI_MEGAKARYOCYTE_MARKERS	4/480	39/8784	0.16209	0.751158	0.717714	ENSG00000143384/ENSG00000160712/ENSG00000157404/ENSG00000126561	4
M14877	BASAKI_YBX1_TARGETS_DN	18/480	256/8784	0.1627	0.753431	0.719885	ENSG00000049239/ENSG00000175130/ENSG00000143384/ENSG00000121858/ENSG00000164056/ENSG00000204592/ENSG00000112297/ENSG00000091136/ENSG00000128534/ENSG00000164683/ENSG00000106780/ENSG00000198682/ENSG00000196611/ENSG00000151746/ENSG00000102580/ENSG00000130511/ENSG00000169093/ENSG00000155008	18
M13449	CAIRO_HEPATOBLASTOMA_DN	9/480	113/8784	0.164323	0.759268	0.725463	ENSG00000143384/ENSG00000112992/ENSG00000067082/ENSG00000095794/ENSG00000198682/ENSG00000166741/ENSG00000139508/ENSG00000157379/ENSG00000069974	9
M2155	MCBRYAN_PUBERTAL_BREAST_6_7WK_UP	9/480	113/8784	0.164323	0.759268	0.725463	ENSG00000160712/ENSG00000143641/ENSG00000113657/ENSG00000107798/ENSG00000197879/ENSG00000108846/ENSG00000157637/ENSG00000011478/ENSG00000024422	9
M3961	KYNG_DNA_DAMAGE_UP	9/480	113/8784	0.164323	0.759268	0.725463	ENSG00000162692/ENSG00000143772/ENSG00000174640/ENSG00000163961/ENSG00000091129/ENSG00000171056/ENSG00000167306/ENSG00000169093/ENSG00000102317	9
M12410	GOBP_PROTEIN_MATURATION	12/480	160/8784	0.165001	0.761843	0.727923	ENSG00000163131/ENSG00000197747/ENSG00000143641/ENSG00000071242/ENSG00000156103/ENSG00000107020/ENSG00000099282/ENSG00000179241/ENSG00000182718/ENSG00000090863/ENSG00000159640/ENSG00000179218	12
M2424	YANG_BCL3_TARGETS_UP	14/480	192/8784	0.165663	0.762481	0.728532	ENSG00000116157/ENSG00000162645/ENSG00000162654/ENSG00000160712/ENSG00000152154/ENSG00000204264/ENSG00000240065/ENSG00000168394/ENSG00000136237/ENSG00000148814/ENSG00000175899/ENSG00000140740/ENSG00000154059/ENSG00000101335	14
M14801	HOOI_ST7_TARGETS_DN	6/480	68/8784	0.166146	0.762481	0.728532	ENSG00000113140/ENSG00000173281/ENSG00000138190/ENSG00000196611/ENSG00000166741/ENSG00000135452	6
M7272	KEGG_PARKINSONS_DISEASE	6/480	68/8784	0.166146	0.762481	0.728532	ENSG00000143252/ENSG00000135940/ENSG00000154518/ENSG00000135390/ENSG00000140740/ENSG00000130985	6
M11896	LINDGREN_BLADDER_CANCER_CLUSTER_2A_DN	8/480	98/8784	0.166307	0.762481	0.728532	ENSG00000143878/ENSG00000164111/ENSG00000092964/ENSG00000119326/ENSG00000109099/ENSG00000124191/ENSG00000182287/ENSG00000078596	8
M16706	GOBP_POSITIVE_REGULATION_OF_APOPTOTIC_SIGNALING_PATHWAY	7/480	83/8784	0.167159	0.762481	0.728532	ENSG00000143384/ENSG00000153094/ENSG00000068001/ENSG00000121858/ENSG00000163132/ENSG00000111907/ENSG00000167004	7
M2124	HIRSCH_CELLULAR_TRANSFORMATION_SIGNATURE_DN	7/480	83/8784	0.167159	0.762481	0.728532	ENSG00000153560/ENSG00000174640/ENSG00000113140/ENSG00000112297/ENSG00000122786/ENSG00000092964/ENSG00000111348	7
M24816	GOBP_VESICLE_MEDIATED_TRANSPORT_TO_THE_PLASMA_MEMBRANE	7/480	83/8784	0.167159	0.762481	0.728532	ENSG00000171603/ENSG00000032389/ENSG00000168899/ENSG00000076201/ENSG00000138190/ENSG00000109113/ENSG00000024422	7
M10874	GOBP_NEGATIVE_REGULATION_OF_LEUKOCYTE_MEDIATED_IMMUNITY	3/480	26/8784	0.167202	0.762481	0.728532	ENSG00000204642/ENSG00000204592/ENSG00000234745	3
M12034	GOBP_AORTA_DEVELOPMENT	3/480	26/8784	0.167202	0.762481	0.728532	ENSG00000113083/ENSG00000164683/ENSG00000141756	3
M1652	MARIADASON_RESPONSE_TO_BUTYRATE_SULINDAC_6	3/480	26/8784	0.167202	0.762481	0.728532	ENSG00000135829/ENSG00000154556/ENSG00000140350	3
M16792	GOBP_LUNG_ALVEOLUS_DEVELOPMENT	3/480	26/8784	0.167202	0.762481	0.728532	ENSG00000112893/ENSG00000106004/ENSG00000159640	3
M16900	GOBP_QUINONE_METABOLIC_PROCESS	3/480	26/8784	0.167202	0.762481	0.728532	ENSG00000120942/ENSG00000053371/ENSG00000167186	3
M22145	GOBP_PROTEIN_PEPTIDYL_PROLYL_ISOMERIZATION	3/480	26/8784	0.167202	0.762481	0.728532	ENSG00000137168/ENSG00000122642/ENSG00000141756	3
M2288	BIOCARTA_NFAT_PATHWAY	3/480	26/8784	0.167202	0.762481	0.728532	ENSG00000005249/ENSG00000198668/ENSG00000179218	3
M29034	GOBP_GPI_ANCHOR_METABOLIC_PROCESS	3/480	26/8784	0.167202	0.762481	0.728532	ENSG00000151665/ENSG00000119227/ENSG00000161395	3
M44	PID_HIF2PATHWAY	3/480	26/8784	0.167202	0.762481	0.728532	ENSG00000169242/ENSG00000134086/ENSG00000100823	3
M692	REACTOME_HEPARAN_SULFATE_HEPARIN_HS_GAG_METABOLISM	3/480	26/8784	0.167202	0.762481	0.728532	ENSG00000142798/ENSG00000162512/ENSG00000138604	3
M4735	WANG_LMO4_TARGETS_UP	16/480	225/8784	0.168957	0.762671	0.728714	ENSG00000053371/ENSG00000265972/ENSG00000143878/ENSG00000168763/ENSG00000124831/ENSG00000181982/ENSG00000112992/ENSG00000113719/ENSG00000182158/ENSG00000104723/ENSG00000106780/ENSG00000166483/ENSG00000135486/ENSG00000166598/ENSG00000184009/ENSG00000179218	16
M843	STEIN_ESRRA_TARGETS	24/480	357/8784	0.170178	0.762671	0.728714	ENSG00000160049/ENSG00000159658/ENSG00000115525/ENSG00000135940/ENSG00000154518/ENSG00000172053/ENSG00000154174/ENSG00000112992/ENSG00000204592/ENSG00000005249/ENSG00000091136/ENSG00000197448/ENSG00000107020/ENSG00000136940/ENSG00000138162/ENSG00000050426/ENSG00000139508/ENSG00000140465/ENSG00000140740/ENSG00000075399/ENSG00000129657/ENSG00000100417/ENSG00000101911/ENSG00000134590	24
M13282	GOBP_REGULATION_OF_CELL_CYCLE_G1_S_PHASE_TRANSITION	9/480	114/8784	0.170415	0.762671	0.728714	ENSG00000168309/ENSG00000137210/ENSG00000176907/ENSG00000166483/ENSG00000100823/ENSG00000140465/ENSG00000188215/ENSG00000185324/ENSG00000080839	9
M2206	CHYLA_CBFA2T3_TARGETS_DN	9/480	114/8784	0.170415	0.762671	0.728714	ENSG00000204764/ENSG00000182158/ENSG00000122696/ENSG00000106780/ENSG00000130635/ENSG00000099282/ENSG00000139508/ENSG00000100918/ENSG00000161395	9
M13233	GOBP_NUCLEOSIDE_TRIPHOSPHATE_BIOSYNTHETIC_PROCESS	5/480	54/8784	0.170994	0.762671	0.728714	ENSG00000162368/ENSG00000154518/ENSG00000135390/ENSG00000075399/ENSG00000205542	5
M23325	GOBP_PEPTIDYL_TYROSINE_DEPHOSPHORYLATION	5/480	54/8784	0.170994	0.762671	0.728714	ENSG00000142949/ENSG00000158716/ENSG00000076201/ENSG00000100526/ENSG00000173482	5
M6434	FERRANDO_T_ALL_WITH_MLL_ENL_FUSION_UP	5/480	54/8784	0.170994	0.762671	0.728714	ENSG00000174059/ENSG00000204592/ENSG00000078399/ENSG00000107485/ENSG00000180879	5
M6767	POOLA_INVASIVE_BREAST_CANCER_DN	5/480	54/8784	0.170994	0.762671	0.728714	ENSG00000136068/ENSG00000107485/ENSG00000276644/ENSG00000140465/ENSG00000185324	5
M11005	GOBP_APICAL_JUNCTION_ASSEMBLY	4/480	40/8784	0.172872	0.762671	0.728714	ENSG00000071127/ENSG00000213465/ENSG00000197879/ENSG00000184113	4
M11125	GOBP_NEGATIVE_REGULATION_OF_INNATE_IMMUNE_RESPONSE	4/480	40/8784	0.172872	0.762671	0.728714	ENSG00000204642/ENSG00000204592/ENSG00000234745/ENSG00000175899	4
M14185	GOBP_COLUMNAR_CUBOIDAL_EPITHELIAL_CELL_DIFFERENTIATION	4/480	40/8784	0.172872	0.762671	0.728714	ENSG00000106004/ENSG00000106615/ENSG00000205084/ENSG00000170558	4
M15210	GOBP_REGULATION_OF_PHAGOCYTOSIS	4/480	40/8784	0.172872	0.762671	0.728714	ENSG00000179348/ENSG00000069974/ENSG00000179218/ENSG00000198959	4
M1719	LEIN_CHOROID_PLEXUS_MARKERS	4/480	40/8784	0.172872	0.762671	0.728714	ENSG00000265972/ENSG00000163132/ENSG00000159640/ENSG00000185339	4
M27465	REACTOME_DECTIN_1_MEDIATED_NONCANONICAL_NF_KB_SIGNALING	4/480	40/8784	0.172872	0.762671	0.728714	ENSG00000163636/ENSG00000204264/ENSG00000240065/ENSG00000041357	4
M5370	FONTAINE_FOLLICULAR_THYROID_ADENOMA_DN	4/480	40/8784	0.172872	0.762671	0.728714	ENSG00000197747/ENSG00000168309/ENSG00000137210/ENSG00000120217	4
M7337	ROY_WOUND_BLOOD_VESSEL_UP	4/480	40/8784	0.172872	0.762671	0.728714	ENSG00000143641/ENSG00000174640/ENSG00000163132/ENSG00000196611	4
M800	REACTOME_G_ALPHA_12_13_SIGNALLING_EVENTS	4/480	40/8784	0.172872	0.762671	0.728714	ENSG00000172380/ENSG00000143878/ENSG00000164050/ENSG00000129675	4
M10857	GOBP_PLATELET_ACTIVATION	6/480	69/8784	0.174202	0.762671	0.728714	ENSG00000159176/ENSG00000075624/ENSG00000172500/ENSG00000110799/ENSG00000184009/ENSG00000101335	6
M11450	GOBP_REGULATION_OF_NERVOUS_SYSTEM_DEVELOPMENT	15/480	210/8784	0.174278	0.762671	0.728714	ENSG00000171603/ENSG00000115694/ENSG00000164050/ENSG00000114554/ENSG00000158234/ENSG00000073803/ENSG00000157404/ENSG00000112893/ENSG00000106615/ENSG00000164683/ENSG00000166710/ENSG00000159640/ENSG00000198959/ENSG00000128245/ENSG00000179542	15
M16381	SCHLOSSER_SERUM_RESPONSE_UP	7/480	84/8784	0.174417	0.762671	0.728714	ENSG00000145741/ENSG00000160991/ENSG00000177105/ENSG00000100490/ENSG00000185324/ENSG00000178980/ENSG00000130985	7
M19245	COULOUARN_TEMPORAL_TGFB1_SIGNATURE_DN	7/480	84/8784	0.174417	0.762671	0.728714	ENSG00000143878/ENSG00000154556/ENSG00000104518/ENSG00000137106/ENSG00000197321/ENSG00000157379/ENSG00000108846	7
M2113	KIM_ALL_DISORDERS_DURATION_CORR_DN	7/480	84/8784	0.174417	0.762671	0.728714	ENSG00000175130/ENSG00000137106/ENSG00000135506/ENSG00000205937/ENSG00000109099/ENSG00000105379/ENSG00000100417	7
M1865	WANG_TUMOR_INVASIVENESS_UP	18/480	259/8784	0.174704	0.762671	0.728714	ENSG00000151665/ENSG00000187091/ENSG00000114850/ENSG00000138771/ENSG00000133835/ENSG00000122642/ENSG00000091136/ENSG00000122786/ENSG00000104522/ENSG00000166598/ENSG00000173141/ENSG00000182718/ENSG00000041357/ENSG00000126561/ENSG00000184009/ENSG00000105640/ENSG00000108107/ENSG00000184164	18
M2013	MIKKELSEN_NPC_ICP_WITH_H3K4ME3	18/480	259/8784	0.174704	0.762671	0.728714	ENSG00000162692/ENSG00000169231/ENSG00000162733/ENSG00000113140/ENSG00000146592/ENSG00000122786/ENSG00000176907/ENSG00000120217/ENSG00000107798/ENSG00000175899/ENSG00000067715/ENSG00000167925/ENSG00000198933/ENSG00000185339/ENSG00000089289/ENSG00000078596/ENSG00000155008/ENSG00000147403	18
M10260	GOBP_ANTIGEN_PROCESSING_AND_PRESENTATION_OF_PEPTIDE_OR_POLYSACCHARIDE_ANTIGEN_VIA_MHC_CLASS_II	2/480	14/8784	0.176104	0.762671	0.728714	ENSG00000163131/ENSG00000166710	2
M10551	GOBP_DNA_TEMPLATED_TRANSCRIPTION_TERMINATION	2/480	14/8784	0.176104	0.762671	0.728714	ENSG00000135829/ENSG00000066379	2
M10721	GOBP_REGULATION_OF_PHOSPHOLIPASE_C_ACTIVITY	2/480	14/8784	0.176104	0.762671	0.728714	ENSG00000157404/ENSG00000151746	2
M11362	REACTOME_THE_ROLE_OF_NEF_IN_HIV_1_REPLICATION_AND_DISEASE_PATHOGENESIS	2/480	14/8784	0.176104	0.762671	0.728714	ENSG00000166710/ENSG00000182287	2
M1171	RASHI_NFKB1_TARGETS	2/480	14/8784	0.176104	0.762671	0.728714	ENSG00000159388/ENSG00000163734	2
M1191	HERNANDEZ_ABERRANT_MITOSIS_BY_DOCETACEL_2NM_DN	2/480	14/8784	0.176104	0.762671	0.728714	ENSG00000175899/ENSG00000078596	2
M11929	GOBP_RESPONSE_TO_INTERFERON_ALPHA	2/480	14/8784	0.176104	0.762671	0.728714	ENSG00000107485/ENSG00000159110	2
M12097	GOBP_CHONDROITIN_SULFATE_PROTEOGLYCAN_BIOSYNTHETIC_PROCESS	2/480	14/8784	0.176104	0.762671	0.728714	ENSG00000170891/ENSG00000182022	2
M1263	WANG_RESPONSE_TO_BEXAROTENE_UP	2/480	14/8784	0.176104	0.762671	0.728714	ENSG00000168763/ENSG00000091136	2
M13330	GOBP_FAT_SOLUBLE_VITAMIN_METABOLIC_PROCESS	2/480	14/8784	0.176104	0.762671	0.728714	ENSG00000120942/ENSG00000140465	2
M13565	GOBP_POSITIVE_REGULATION_OF_T_CELL_CYTOKINE_PRODUCTION	2/480	14/8784	0.176104	0.762671	0.728714	ENSG00000107485/ENSG00000166710	2
M14193	GOBP_REGULATION_OF_CYTOPLASMIC_TRANSPORT	2/480	14/8784	0.176104	0.762671	0.728714	ENSG00000032389/ENSG00000076201	2
M14305	GOBP_ENTEROENDOCRINE_CELL_DIFFERENTIATION	2/480	14/8784	0.176104	0.762671	0.728714	ENSG00000106615/ENSG00000170558	2
M14309	REACTOME_G_PROTEIN_BETA_GAMMA_SIGNALLING	2/480	14/8784	0.176104	0.762671	0.728714	ENSG00000172380/ENSG00000129675	2
M14590	AIGNER_ZEB1_TARGETS	2/480	14/8784	0.176104	0.762671	0.728714	ENSG00000138771/ENSG00000099282	2
M1547	BIOCARTA_HDAC_PATHWAY	2/480	14/8784	0.176104	0.762671	0.728714	ENSG00000198668/ENSG00000128245	2
M16151	GOBP_AORTA_MORPHOGENESIS	2/480	14/8784	0.176104	0.762671	0.728714	ENSG00000164683/ENSG00000141756	2
M16299	GOBP_REGULATION_OF_SYSTEMIC_ARTERIAL_BLOOD_PRESSURE_BY_HORMONE	2/480	14/8784	0.176104	0.762671	0.728714	ENSG00000071242/ENSG00000159640	2
M16493	GOBP_NEGATIVE_REGULATION_OF_SIGNAL_TRANSDUCTION_IN_ABSENCE_OF_LIGAND	2/480	14/8784	0.176104	0.762671	0.728714	ENSG00000143384/ENSG00000107731	2
M1651	RAMPON_ENRICHED_LEARNING_ENVIRONMENT_LATE_UP	2/480	14/8784	0.176104	0.762671	0.728714	ENSG00000145741/ENSG00000170558	2
M16685	GOBP_GLYCOSIDE_METABOLIC_PROCESS	2/480	14/8784	0.176104	0.762671	0.728714	ENSG00000053371/ENSG00000179163	2
M16862	GOBP_ACUTE_PHASE_RESPONSE	2/480	14/8784	0.176104	0.762671	0.728714	ENSG00000160712/ENSG00000175899	2
M16916	GOBP_NUCLEOBASE_BIOSYNTHETIC_PROCESS	2/480	14/8784	0.176104	0.762671	0.728714	ENSG00000162368/ENSG00000163655	2
M18259	GOBP_DETECTION_OF_BIOTIC_STIMULUS	2/480	14/8784	0.176104	0.762671	0.728714	ENSG00000234745/ENSG00000276644	2
M18876	MAHADEVAN_IMATINIB_RESISTANCE_UP	2/480	14/8784	0.176104	0.762671	0.728714	ENSG00000170891/ENSG00000166741	2
M196	PID_IL23_PATHWAY	2/480	14/8784	0.176104	0.762671	0.728714	ENSG00000126561/ENSG00000005884	2
M1988	GYORFFY_MITOXANTRONE_RESISTANCE	2/480	14/8784	0.176104	0.762671	0.728714	ENSG00000027697/ENSG00000108349	2
M2104	STAMBOLSKY_RESPONSE_TO_VITAMIN_D3_DN	2/480	14/8784	0.176104	0.762671	0.728714	ENSG00000265972/ENSG00000130635	2
M22229	GOBP_POSITIVE_REGULATION_OF_DEFENSE_RESPONSE_TO_VIRUS_BY_HOST	2/480	14/8784	0.176104	0.762671	0.728714	ENSG00000154174/ENSG00000138496	2
M23427	GOBP_CD8_POSITIVE_ALPHA_BETA_T_CELL_ACTIVATION	2/480	14/8784	0.176104	0.762671	0.728714	ENSG00000204592/ENSG00000120217	2
M2447	PLASARI_NFIC_TARGETS_BASAL_UP	2/480	14/8784	0.176104	0.762671	0.728714	ENSG00000138771/ENSG00000187720	2
M24775	GOBP_DENDRITE_EXTENSION	2/480	14/8784	0.176104	0.762671	0.728714	ENSG00000124772/ENSG00000067715	2
M27094	REACTOME_NICOTINAMIDE_SALVAGING	2/480	14/8784	0.176104	0.762671	0.728714	ENSG00000138496/ENSG00000166741	2
M27628	REACTOME_TP53_REGULATES_TRANSCRIPTION_OF_GENES_INVOLVED_IN_CYTOCHROME_C_RELEASE	2/480	14/8784	0.176104	0.762671	0.728714	ENSG00000088808/ENSG00000197050	2
M27633	REACTOME_TP53_REGULATES_TRANSCRIPTION_OF_GENES_INVOLVED_IN_G2_CELL_CYCLE_ARREST	2/480	14/8784	0.176104	0.762671	0.728714	ENSG00000126457/ENSG00000080839	2
M27656	REACTOME_COOPERATION_OF_PDCL_PHLP1_AND_TRIC_CCT_IN_G_PROTEIN_BETA_FOLDING	2/480	14/8784	0.176104	0.762671	0.728714	ENSG00000172380/ENSG00000136940	2
M27855	REACTOME_METABOLISM_OF_COFACTORS	2/480	14/8784	0.176104	0.762671	0.728714	ENSG00000198668/ENSG00000167186	2
M29055	GOBP_UBIQUINONE_METABOLIC_PROCESS	2/480	14/8784	0.176104	0.762671	0.728714	ENSG00000120942/ENSG00000167186	2
M2935	LAMB_CCND1_TARGETS	2/480	14/8784	0.176104	0.762671	0.728714	ENSG00000142798/ENSG00000169242	2
M39586	WP_INTERACTIONS_BETWEEN_LOXL4_AND_OXIDATIVE_STRESS_PATHWAY	2/480	14/8784	0.176104	0.762671	0.728714	ENSG00000164111/ENSG00000138190	2
M39652	WP_MATRIX_METALLOPROTEINASES	2/480	14/8784	0.176104	0.762671	0.728714	ENSG00000156103/ENSG00000196611	2
M40407	GOBP_ENDOSOME_TRANSPORT_VIA_MULTIVESICULAR_BODY_SORTING_PATHWAY	2/480	14/8784	0.176104	0.762671	0.728714	ENSG00000213625/ENSG00000076201	2
M42600	GOBP_NEUTROPHIL_MEDIATED_IMMUNITY	2/480	14/8784	0.176104	0.762671	0.728714	ENSG00000071127/ENSG00000159640	2
M42620	GOBP_GLYCOSAMINOGLYCAN_CATABOLIC_PROCESS	2/480	14/8784	0.176104	0.762671	0.728714	ENSG00000179163/ENSG00000068001	2
M42691	GOBP_PYRIDINE_NUCLEOTIDE_BIOSYNTHETIC_PROCESS	2/480	14/8784	0.176104	0.762671	0.728714	ENSG00000138496/ENSG00000166741	2
M571	REACTOME_NUCLEAR_SIGNALING_BY_ERBB4	2/480	14/8784	0.176104	0.762671	0.728714	ENSG00000113140/ENSG00000126561	2
M636	REACTOME_HS_GAG_DEGRADATION	2/480	14/8784	0.176104	0.762671	0.728714	ENSG00000142798/ENSG00000162512	2
M8924	WANG_BARRETTS_ESOPHAGUS_AND_ESOPHAGUS_CANCER_UP	2/480	14/8784	0.176104	0.762671	0.728714	ENSG00000163734/ENSG00000204264	2
M9729	WIKMAN_ASBESTOS_LUNG_CANCER_DN	2/480	14/8784	0.176104	0.762671	0.728714	ENSG00000133561/ENSG00000198382	2
M1054	GOBP_VACUOLE_ORGANIZATION	9/480	115/8784	0.176611	0.763813	0.729805	ENSG00000117758/ENSG00000144843/ENSG00000112893/ENSG00000148356/ENSG00000108239/ENSG00000182718/ENSG00000034713/ENSG00000109113/ENSG00000171298	9
M12498	UEDA_PERIFERAL_CLOCK	9/480	115/8784	0.176611	0.763813	0.729805	ENSG00000049239/ENSG00000197747/ENSG00000115525/ENSG00000198663/ENSG00000155660/ENSG00000140350/ENSG00000117899/ENSG00000105755/ENSG00000102317	9
M3053	MULLIGHAN_MLL_SIGNATURE_2_UP	18/480	260/8784	0.178806	0.771537	0.737185	ENSG00000053371/ENSG00000160712/ENSG00000163171/ENSG00000204264/ENSG00000106004/ENSG00000078399/ENSG00000253293/ENSG00000107551/ENSG00000276644/ENSG00000182108/ENSG00000090863/ENSG00000153774/ENSG00000108639/ENSG00000171298/ENSG00000185624/ENSG00000125844/ENSG00000100417/ENSG00000182287	18
M15437	GOBP_EPITHELIAL_CELL_PROLIFERATION	15/480	211/8784	0.178839	0.771537	0.737185	ENSG00000183856/ENSG00000174059/ENSG00000169756/ENSG00000179348/ENSG00000157404/ENSG00000113140/ENSG00000198663/ENSG00000106004/ENSG00000091136/ENSG00000086062/ENSG00000172889/ENSG00000107485/ENSG00000166710/ENSG00000126561/ENSG00000173482	15
M18144	GOBP_EMBRYONIC_MORPHOGENESIS	20/480	293/8784	0.178911	0.771537	0.737185	ENSG00000117122/ENSG00000169242/ENSG00000153094/ENSG00000163389/ENSG00000179348/ENSG00000163132/ENSG00000138771/ENSG00000204304/ENSG00000106004/ENSG00000078399/ENSG00000253293/ENSG00000091136/ENSG00000171056/ENSG00000164736/ENSG00000156103/ENSG00000130635/ENSG00000107485/ENSG00000140682/ENSG00000205084/ENSG00000005884	20
M34016	BLANCO_MELO_COVID19_SARS_COV_2_INFECTION_A594_ACE2_EXPRESSING_CELLS_UP	20/480	293/8784	0.178911	0.771537	0.737185	ENSG00000163877/ENSG00000162654/ENSG00000169242/ENSG00000159388/ENSG00000187605/ENSG00000138496/ENSG00000180611/ENSG00000163734/ENSG00000137628/ENSG00000113083/ENSG00000145911/ENSG00000204642/ENSG00000240065/ENSG00000146592/ENSG00000176907/ENSG00000120217/ENSG00000067082/ENSG00000100918/ENSG00000278129/ENSG00000198959	20
M11947	GOBP_ORGANIC_HYDROXY_COMPOUND_TRANSPORT	8/480	100/8784	0.179663	0.771537	0.737185	ENSG00000117758/ENSG00000075624/ENSG00000137491/ENSG00000067715/ENSG00000125257/ENSG00000182718/ENSG00000108846/ENSG00000160179	8
M15912	HAMAI_APOPTOSIS_VIA_TRAIL_DN	8/480	100/8784	0.179663	0.771537	0.737185	ENSG00000120942/ENSG00000142949/ENSG00000265972/ENSG00000169242/ENSG00000120318/ENSG00000170558/ENSG00000142552/ENSG00000189221	8
M38971	JINESH_BLEBBISHIELD_TRANSFORMED_STEM_CELL_SPHERES_UP	8/480	100/8784	0.179663	0.771537	0.737185	ENSG00000265972/ENSG00000079257/ENSG00000092964/ENSG00000067082/ENSG00000124942/ENSG00000182718/ENSG00000087842/ENSG00000182287	8
M1579	BURTON_ADIPOGENESIS_8	5/480	55/8784	0.18028	0.771537	0.737185	ENSG00000213625/ENSG00000162692/ENSG00000164111/ENSG00000113083/ENSG00000150687	5
M19202	CHENG_IMPRINTED_BY_ESTRADIOL	5/480	55/8784	0.18028	0.771537	0.737185	ENSG00000071127/ENSG00000107625/ENSG00000198682/ENSG00000135506/ENSG00000197050	5
M42516	SEAVEY_EPITHELIOID_HEMANGIOENDOTHELIOMA	5/480	55/8784	0.18028	0.771537	0.737185	ENSG00000164308/ENSG00000005249/ENSG00000119326/ENSG00000005884/ENSG00000024422	5
M18350	GOBP_HOMEOSTASIS_OF_NUMBER_OF_CELLS	12/480	163/8784	0.18048	0.771537	0.737185	ENSG00000143772/ENSG00000153094/ENSG00000179348/ENSG00000157404/ENSG00000106004/ENSG00000107485/ENSG00000107798/ENSG00000166086/ENSG00000139370/ENSG00000166710/ENSG00000170558/ENSG00000126457	12
M8154	GOBP_REGULATION_OF_CELL_ADHESION	24/480	360/8784	0.180583	0.771537	0.737185	ENSG00000162692/ENSG00000197747/ENSG00000169242/ENSG00000143772/ENSG00000169756/ENSG00000076201/ENSG00000164050/ENSG00000168309/ENSG00000114554/ENSG00000204592/ENSG00000275896/ENSG00000104522/ENSG00000120217/ENSG00000107485/ENSG00000213465/ENSG00000166086/ENSG00000111348/ENSG00000166710/ENSG00000205502/ENSG00000005884/ENSG00000184009/ENSG00000185624/ENSG00000179218/ENSG00000198959	24
M12178	GOBP_REGULATION_OF_TRANSCRIPTION_ELONGATION_FROM_RNA_POLYMERASE_II_PROMOTER	3/480	27/8784	0.180975	0.771537	0.737185	ENSG00000134086/ENSG00000163961/ENSG00000125651	3
M1240	JOHANSSON_BRAIN_CANCER_EARLY_VS_LATE_DN	3/480	27/8784	0.180975	0.771537	0.737185	ENSG00000171603/ENSG00000113140/ENSG00000198668	3
M15116	GOBP_ADHERENS_JUNCTION_ORGANIZATION	3/480	27/8784	0.180975	0.771537	0.737185	ENSG00000076201/ENSG00000075624/ENSG00000166086	3
M1840	KEGG_GLUTATHIONE_METABOLISM	3/480	27/8784	0.180975	0.771537	0.737185	ENSG00000117862/ENSG00000116157/ENSG00000197448	3
M18833	HU_ANGIOGENESIS_DN	3/480	27/8784	0.180975	0.771537	0.737185	ENSG00000115866/ENSG00000163655/ENSG00000078596	3
M241	PID_RAC1_REG_PATHWAY	3/480	27/8784	0.180975	0.771537	0.737185	ENSG00000138698/ENSG00000046889/ENSG00000129675	3
M26964	REACTOME_INOSITOL_PHOSPHATE_METABOLISM	3/480	27/8784	0.180975	0.771537	0.737185	ENSG00000143772/ENSG00000187091/ENSG00000198668	3
M347	WEIGEL_OXIDATIVE_STRESS_BY_HNE_AND_H2O2	3/480	27/8784	0.180975	0.771537	0.737185	ENSG00000175130/ENSG00000162733/ENSG00000170558	3
M990	CORRE_MULTIPLE_MYELOMA_DN	3/480	27/8784	0.180975	0.771537	0.737185	ENSG00000078399/ENSG00000253293/ENSG00000106605	3
M12112	VART_KSHV_INFECTION_ANGIOGENIC_MARKERS_UP	7/480	85/8784	0.181809	0.774043	0.73958	ENSG00000169242/ENSG00000163734/ENSG00000113140/ENSG00000164683/ENSG00000172889/ENSG00000196611/ENSG00000179218	7
M27476	REACTOME_DISORDERS_OF_TRANSMEMBRANE_TRANSPORTERS	7/480	85/8784	0.181809	0.774043	0.73958	ENSG00000163636/ENSG00000174640/ENSG00000204264/ENSG00000240065/ENSG00000136243/ENSG00000135506/ENSG00000041357	7
M2179	FIGUEROA_AML_METHYLATION_CLUSTER_7_UP	6/480	70/8784	0.182414	0.775569	0.741037	ENSG00000119227/ENSG00000122696/ENSG00000110799/ENSG00000102796/ENSG00000140682/ENSG00000159110	6
M5539	KEGG_AXON_GUIDANCE	6/480	70/8784	0.182414	0.775569	0.741037	ENSG00000169242/ENSG00000164050/ENSG00000114554/ENSG00000092964/ENSG00000138835/ENSG00000107731	6
M22825	GOBP_PROTEIN_PROCESSING	9/480	116/8784	0.182908	0.777142	0.74254	ENSG00000163131/ENSG00000197747/ENSG00000071242/ENSG00000156103/ENSG00000107020/ENSG00000179241/ENSG00000182718/ENSG00000090863/ENSG00000159640	9
M14901	GOBP_AMYLOID_PRECURSOR_PROTEIN_METABOLIC_PROCESS	4/480	41/8784	0.183893	0.779747	0.745029	ENSG00000169242/ENSG00000027697/ENSG00000160179/ENSG00000078596	4
M15768	GOBP_OLIGODENDROCYTE_DIFFERENTIATION	4/480	41/8784	0.183893	0.779747	0.745029	ENSG00000134198/ENSG00000071127/ENSG00000106615/ENSG00000111361	4
M27416	REACTOME_O_LINKED_GLYCOSYLATION	4/480	41/8784	0.183893	0.779747	0.745029	ENSG00000143641/ENSG00000131386/ENSG00000110328/ENSG00000187720	4
M7094	MARKEY_RB1_ACUTE_LOF_DN	10/480	132/8784	0.184769	0.782934	0.748075	ENSG00000162645/ENSG00000162654/ENSG00000163734/ENSG00000204592/ENSG00000234745/ENSG00000204264/ENSG00000240065/ENSG00000168394/ENSG00000160179/ENSG00000130741	10
M14665	SPIELMAN_LYMPHOBLAST_EUROPEAN_VS_ASIAN_UP	22/480	328/8784	0.185696	0.786328	0.751318	ENSG00000175130/ENSG00000117691/ENSG00000135940/ENSG00000115866/ENSG00000154518/ENSG00000163655/ENSG00000133835/ENSG00000027697/ENSG00000051620/ENSG00000092964/ENSG00000086062/ENSG00000111348/ENSG00000135390/ENSG00000135486/ENSG00000092841/ENSG00000151835/ENSG00000198668/ENSG00000166710/ENSG00000153774/ENSG00000184009/ENSG00000160633/ENSG00000159110	22
M16108	CONCANNON_APOPTOSIS_BY_EPOXOMICIN_DN	8/480	101/8784	0.186512	0.788508	0.753401	ENSG00000175130/ENSG00000071242/ENSG00000104213/ENSG00000129422/ENSG00000276644/ENSG00000205542/ENSG00000189221/ENSG00000134590	8
M8244	BROCKE_APOPTOSIS_REVERSED_BY_IL6	8/480	101/8784	0.186512	0.788508	0.753401	ENSG00000143384/ENSG00000153094/ENSG00000081320/ENSG00000121858/ENSG00000153006/ENSG00000027697/ENSG00000182022/ENSG00000182287	8
M11997	GOBP_POSITIVE_REGULATION_OF_INTRACELLULAR_TRANSPORT	9/480	117/8784	0.189304	0.788508	0.753401	ENSG00000213625/ENSG00000135829/ENSG00000032389/ENSG00000076201/ENSG00000068001/ENSG00000132953/ENSG00000182718/ENSG00000197879/ENSG00000024422	9
M38993	MEBARKI_HCC_PROGENITOR_FZD8CRD_DN	9/480	117/8784	0.189304	0.788508	0.753401	ENSG00000049239/ENSG00000118292/ENSG00000169242/ENSG00000073803/ENSG00000173281/ENSG00000129422/ENSG00000176907/ENSG00000165716/ENSG00000107551	9
M988	RUIZ_TNC_TARGETS_UP	9/480	117/8784	0.189304	0.788508	0.753401	ENSG00000162645/ENSG00000162692/ENSG00000121858/ENSG00000169744/ENSG00000164683/ENSG00000182022/ENSG00000175899/ENSG00000111144/ENSG00000138604	9
M941	REACTOME_FACTORS_INVOLVED_IN_MEGAKARYOCYTE_DEVELOPMENT_AND_PLATELET_PRODUCTION	7/480	86/8784	0.18933	0.788508	0.753401	ENSG00000179348/ENSG00000075624/ENSG00000005249/ENSG00000107485/ENSG00000166483/ENSG00000088387/ENSG00000024422	7
M1604	JACKSON_DNMT1_TARGETS_UP	5/480	56/8784	0.18975	0.788508	0.753401	ENSG00000144476/ENSG00000179348/ENSG00000204592/ENSG00000234745/ENSG00000027697	5
M16783	GOBP_REGULATION_OF_EPITHELIAL_TO_MESENCHYMAL_TRANSITION	5/480	56/8784	0.18975	0.788508	0.753401	ENSG00000169242/ENSG00000164056/ENSG00000107485/ENSG00000140682/ENSG00000225663	5
M17082	HADDAD_T_LYMPHOCYTE_AND_NK_PROGENITOR_UP	5/480	56/8784	0.18975	0.788508	0.753401	ENSG00000121858/ENSG00000113083/ENSG00000130635/ENSG00000107485/ENSG00000276644	5
M1852	QI_PLASMACYTOMA_DN	5/480	56/8784	0.18975	0.788508	0.753401	ENSG00000117122/ENSG00000091136/ENSG00000197321/ENSG00000175264/ENSG00000185624	5
M27497	REACTOME_HEDGEHOG_ON_STATE	5/480	56/8784	0.18975	0.788508	0.753401	ENSG00000163636/ENSG00000173040/ENSG00000204264/ENSG00000240065/ENSG00000041357	5
M13251	BROWNE_HCMV_INFECTION_14HR_DN	13/480	181/8784	0.190515	0.788508	0.753401	ENSG00000144476/ENSG00000187091/ENSG00000145911/ENSG00000112297/ENSG00000156103/ENSG00000198682/ENSG00000166741/ENSG00000010219/ENSG00000102738/ENSG00000182718/ENSG00000005884/ENSG00000105379/ENSG00000102010	13
M40427	GOBP_POSITIVE_REGULATION_OF_LOCOMOTION	20/480	296/8784	0.190763	0.788508	0.753401	ENSG00000160712/ENSG00000162733/ENSG00000143878/ENSG00000144476/ENSG00000168309/ENSG00000179348/ENSG00000157404/ENSG00000113140/ENSG00000091136/ENSG00000104522/ENSG00000120217/ENSG00000107485/ENSG00000166086/ENSG00000197879/ENSG00000126561/ENSG00000005884/ENSG00000184009/ENSG00000179218/ENSG00000124343/ENSG00000205542	20
M1960	MIKKELSEN_MCV6_LCP_WITH_H3K4ME3	6/480	71/8784	0.190777	0.788508	0.753401	ENSG00000162645/ENSG00000266472/ENSG00000131386/ENSG00000121858/ENSG00000111348/ENSG00000176438	6
M2591	GHANDHI_DIRECT_IRRADIATION_UP	6/480	71/8784	0.190777	0.788508	0.753401	ENSG00000163734/ENSG00000146592/ENSG00000176907/ENSG00000196611/ENSG00000119714/ENSG00000205502	6
M8776	HELLER_SILENCED_BY_METHYLATION_UP	11/480	149/8784	0.191318	0.788508	0.753401	ENSG00000186827/ENSG00000162692/ENSG00000163131/ENSG00000160712/ENSG00000137628/ENSG00000113140/ENSG00000275896/ENSG00000107485/ENSG00000099282/ENSG00000140988/ENSG00000105499	11
M13486	KEGG_HUNTINGTONS_DISEASE	8/480	102/8784	0.193472	0.788508	0.753401	ENSG00000143252/ENSG00000135940/ENSG00000154518/ENSG00000146592/ENSG00000182158/ENSG00000135390/ENSG00000140740/ENSG00000198959	8
M38977	MANNE_COVID19_NONICU_VS_HEALTHY_DONOR_PLATELETS_DN	8/480	102/8784	0.193472	0.788508	0.753401	ENSG00000136068/ENSG00000169744/ENSG00000113657/ENSG00000204764/ENSG00000277494/ENSG00000198682/ENSG00000175899/ENSG00000103512	8
M11085	GOBP_POSITIVE_REGULATION_OF_PROTEIN_LOCALIZATION	17/480	247/8784	0.193609	0.788508	0.753401	ENSG00000159023/ENSG00000213625/ENSG00000076201/ENSG00000068001/ENSG00000154174/ENSG00000138496/ENSG00000198087/ENSG00000177105/ENSG00000064115/ENSG00000151746/ENSG00000081760/ENSG00000132953/ENSG00000119714/ENSG00000117899/ENSG00000197879/ENSG00000005884/ENSG00000160179	17
M3	GOBP_EPITHELIAL_CELL_DIFFERENTIATION	20/480	297/8784	0.1948	0.788508	0.753401	ENSG00000265972/ENSG00000174059/ENSG00000136068/ENSG00000138771/ENSG00000164056/ENSG00000133835/ENSG00000106004/ENSG00000197448/ENSG00000106615/ENSG00000164736/ENSG00000164683/ENSG00000086062/ENSG00000107223/ENSG00000107485/ENSG00000111144/ENSG00000140465/ENSG00000140682/ENSG00000205084/ENSG00000170558/ENSG00000184113	20
M10372	CHIBA_RESPONSE_TO_TSA_UP	3/480	28/8784	0.195039	0.788508	0.753401	ENSG00000177105/ENSG00000111348/ENSG00000005884	3
M10687	GOBP_NEGATIVE_REGULATION_OF_FAT_CELL_DIFFERENTIATION	3/480	28/8784	0.195039	0.788508	0.753401	ENSG00000179348/ENSG00000107485/ENSG00000140682	3
M10708	GOBP_EMBRYONIC_DIGIT_MORPHOGENESIS	3/480	28/8784	0.195039	0.788508	0.753401	ENSG00000153094/ENSG00000163132/ENSG00000205084	3
M27651	REACTOME_COPI_INDEPENDENT_GOLGI_TO_ER_RETROGRADE_TRAFFIC	3/480	28/8784	0.195039	0.788508	0.753401	ENSG00000143641/ENSG00000137100/ENSG00000151746	3
M34153	GOBP_ENDODERMAL_CELL_DIFFERENTIATION	3/480	28/8784	0.195039	0.788508	0.753401	ENSG00000091136/ENSG00000164736/ENSG00000130635	3
M39006	REACTOME_SARS_COV_1_INFECTION	3/480	28/8784	0.195039	0.788508	0.753401	ENSG00000134086/ENSG00000138496/ENSG00000198382	3
M6250	KORKOLA_YOLK_SAC_TUMOR	3/480	28/8784	0.195039	0.788508	0.753401	ENSG00000138650/ENSG00000164736/ENSG00000170558	3
M7084	LIANG_HEMATOPOIESIS_STEM_CELL_NUMBER_LARGE_VS_TINY_UP	3/480	28/8784	0.195039	0.788508	0.753401	ENSG00000172380/ENSG00000100526/ENSG00000108622	3
M8323	KRASNOSELSKAYA_ILF3_TARGETS_UP	3/480	28/8784	0.195039	0.788508	0.753401	ENSG00000204592/ENSG00000240065/ENSG00000168394	3
M8840	GOBP_NEGATIVE_REGULATION_OF_DNA_BINDING	3/480	28/8784	0.195039	0.788508	0.753401	ENSG00000163132/ENSG00000164683/ENSG00000205542	3
M1081	REACTOME_SCF_SKP2_MEDIATED_DEGRADATION_OF_P27_P21	4/480	42/8784	0.195138	0.788508	0.753401	ENSG00000163636/ENSG00000204264/ENSG00000240065/ENSG00000041357	4
M12000	GOBP_DEMETHYLATION	4/480	42/8784	0.195138	0.788508	0.753401	ENSG00000187605/ENSG00000107485/ENSG00000100823/ENSG00000140465	4
M1417	JECHLINGER_EPITHELIAL_TO_MESENCHYMAL_TRANSITION_DN	4/480	42/8784	0.195138	0.788508	0.753401	ENSG00000159388/ENSG00000112992/ENSG00000126561/ENSG00000198959	4
M16575	GOBP_POSITIVE_REGULATION_OF_AXONOGENESIS	4/480	42/8784	0.195138	0.788508	0.753401	ENSG00000115694/ENSG00000164050/ENSG00000114554/ENSG00000073803	4
M4621	ROSS_AML_OF_FAB_M7_TYPE	4/480	42/8784	0.195138	0.788508	0.753401	ENSG00000126088/ENSG00000163636/ENSG00000179348/ENSG00000125257	4
M8416	BROWNE_HCMV_INFECTION_10HR_DN	4/480	42/8784	0.195138	0.788508	0.753401	ENSG00000136243/ENSG00000129422/ENSG00000166710/ENSG00000140350	4
M9375	DAZARD_UV_RESPONSE_CLUSTER_G1	4/480	42/8784	0.195138	0.788508	0.753401	ENSG00000081320/ENSG00000092841/ENSG00000182718/ENSG00000170175	4
M8700	GOBP_REGULATION_OF_MYELOID_CELL_DIFFERENTIATION	9/480	118/8784	0.195796	0.788508	0.753401	ENSG00000143772/ENSG00000152154/ENSG00000179348/ENSG00000113083/ENSG00000106004/ENSG00000078399/ENSG00000119714/ENSG00000166710/ENSG00000126457	9
M10435	GOBP_REGULATION_OF_TRANSLATION_IN_RESPONSE_TO_STRESS	2/480	15/8784	0.196249	0.788508	0.753401	ENSG00000102580/ENSG00000154059	2
M10732	GOBP_EPITHELIAL_TUBE_BRANCHING_INVOLVED_IN_LUNG_MORPHOGENESIS	2/480	15/8784	0.196249	0.788508	0.753401	ENSG00000164056/ENSG00000106004	2
M10773	LI_WILMS_TUMOR	2/480	15/8784	0.196249	0.788508	0.753401	ENSG00000078399/ENSG00000175264	2
M10804	GOBP_POSITIVE_REGULATION_OF_VACUOLE_ORGANIZATION	2/480	15/8784	0.196249	0.788508	0.753401	ENSG00000148356/ENSG00000182718	2
M10813	GOBP_COENZYME_A_METABOLIC_PROCESS	2/480	15/8784	0.196249	0.788508	0.753401	ENSG00000131844/ENSG00000172992	2
M11726	GOBP_PEPTIDYL_ARGININE_MODIFICATION	2/480	15/8784	0.196249	0.788508	0.753401	ENSG00000111339/ENSG00000126457	2
M12084	WATANABE_ULCERATIVE_COLITIS_WITH_CANCER_UP	2/480	15/8784	0.196249	0.788508	0.753401	ENSG00000164050/ENSG00000178980	2
M1221	YAN_ESCAPE_FROM_ANOIKIS	2/480	15/8784	0.196249	0.788508	0.753401	ENSG00000162692/ENSG00000153094	2
M13085	GOBP_HEMATOPOIETIC_STEM_CELL_PROLIFERATION	2/480	15/8784	0.196249	0.788508	0.753401	ENSG00000174059/ENSG00000159640	2
M13181	GOBP_CELLULAR_RESPONSE_TO_ARSENIC_CONTAINING_SUBSTANCE	2/480	15/8784	0.196249	0.788508	0.753401	ENSG00000137449/ENSG00000135486	2
M13494	BIOCARTA_BIOPEPTIDES_PATHWAY	2/480	15/8784	0.196249	0.788508	0.753401	ENSG00000198668/ENSG00000126561	2
M13568	GOBP_REGULATION_OF_OLIGODENDROCYTE_DIFFERENTIATION	2/480	15/8784	0.196249	0.788508	0.753401	ENSG00000071127/ENSG00000106615	2
M14372	GOBP_REGULATION_OF_VIRAL_TRANSCRIPTION	2/480	15/8784	0.196249	0.788508	0.753401	ENSG00000135829/ENSG00000153560	2
M15156	GOBP_PURINE_NUCLEOSIDE_MONOPHOSPHATE_BIOSYNTHETIC_PROCESS	2/480	15/8784	0.196249	0.788508	0.753401	ENSG00000163655/ENSG00000101911	2
M15831	GOBP_PEPTIDYL_ASPARAGINE_MODIFICATION	2/480	15/8784	0.196249	0.788508	0.753401	ENSG00000104723/ENSG00000102158	2
M16015	GOBP_AMINOGLYCAN_CATABOLIC_PROCESS	2/480	15/8784	0.196249	0.788508	0.753401	ENSG00000179163/ENSG00000068001	2
M16127	GOBP_NUCLEOTIDE_SUGAR_BIOSYNTHETIC_PROCESS	2/480	15/8784	0.196249	0.788508	0.753401	ENSG00000104522/ENSG00000100417	2
M16882	GOBP_DNA_CATABOLIC_PROCESS_ENDONUCLEOLYTIC	2/480	15/8784	0.196249	0.788508	0.753401	ENSG00000160049/ENSG00000100823	2
M1753	ZHENG_FOXP3_TARGETS_UP	2/480	15/8784	0.196249	0.788508	0.753401	ENSG00000027697/ENSG00000095794	2
M17535	CAMPS_COLON_CANCER_COPY_NUMBER_DN	2/480	15/8784	0.196249	0.788508	0.753401	ENSG00000234745/ENSG00000124942	2
M17864	GENTILE_UV_LOW_DOSE_UP	2/480	15/8784	0.196249	0.788508	0.753401	ENSG00000159388/ENSG00000168394	2
M17902	BIOCARTA_CASPASE_PATHWAY	2/480	15/8784	0.196249	0.788508	0.753401	ENSG00000160049/ENSG00000111348	2
M18213	WANG_BARRETTS_ESOPHAGUS_DN	2/480	15/8784	0.196249	0.788508	0.753401	ENSG00000111144/ENSG00000102007	2
M1882	MARSHALL_VIRAL_INFECTION_RESPONSE_DN	2/480	15/8784	0.196249	0.788508	0.753401	ENSG00000107438/ENSG00000139187	2
M2323	DORMOY_ELAVL1_TARGETS	2/480	15/8784	0.196249	0.788508	0.753401	ENSG00000075624/ENSG00000100526	2
M2380	IKEDA_MIR30_TARGETS_DN	2/480	15/8784	0.196249	0.788508	0.753401	ENSG00000153094/ENSG00000138650	2
M27434	REACTOME_CASPASE_ACTIVATION_VIA_EXTRINSIC_APOPTOTIC_SIGNALLING_PATHWAY	2/480	15/8784	0.196249	0.788508	0.753401	ENSG00000121858/ENSG00000107731	2
M2804	HAHTOLA_CTCL_CUTANEOUS	2/480	15/8784	0.196249	0.788508	0.753401	ENSG00000105755/ENSG00000078596	2
M29317	GOBP_PROTEIN_LOCALIZATION_TO_CELL_CELL_JUNCTION	2/480	15/8784	0.196249	0.788508	0.753401	ENSG00000075624/ENSG00000184009	2
M3353	GOBP_AMINE_BIOSYNTHETIC_PROCESS	2/480	15/8784	0.196249	0.788508	0.753401	ENSG00000107485/ENSG00000166741	2
M38986	MEBARKI_HCC_PROGENITOR_WNT_UP_CTNNB1_INDEPENDENT	2/480	15/8784	0.196249	0.788508	0.753401	ENSG00000104213/ENSG00000130635	2
M39545	WP_CANONICAL_AND_NONCANONICAL_NOTCH_SIGNALING	2/480	15/8784	0.196249	0.788508	0.753401	ENSG00000117122/ENSG00000164683	2
M39645	WP_OXIDATIVE_STRESS_RESPONSE	2/480	15/8784	0.196249	0.788508	0.753401	ENSG00000140465/ENSG00000189221	2
M40424	GOBP_REGULATION_OF_RIG_I_SIGNALING_PATHWAY	2/480	15/8784	0.196249	0.788508	0.753401	ENSG00000137628/ENSG00000129657	2
M41754	XIE_LT_HSC_S1PR3_OE_UP	2/480	15/8784	0.196249	0.788508	0.753401	ENSG00000175899/ENSG00000198959	2
M41830	REACTOME_INACTIVATION_OF_CSF3_G_CSF_SIGNALING	2/480	15/8784	0.196249	0.788508	0.753401	ENSG00000114125/ENSG00000126561	2
M4974	REACTOME_BASIGIN_INTERACTIONS	2/480	15/8784	0.196249	0.788508	0.753401	ENSG00000196611/ENSG00000005884	2
M5410	KEGG_ARACHIDONIC_ACID_METABOLISM	2/480	15/8784	0.196249	0.788508	0.753401	ENSG00000116157/ENSG00000111144	2
M625	REACTOME_CHEMOKINE_RECEPTORS_BIND_CHEMOKINES	2/480	15/8784	0.196249	0.788508	0.753401	ENSG00000144476/ENSG00000163734	2
M670	REACTOME_KERATAN_SULFATE_BIOSYNTHESIS	2/480	15/8784	0.196249	0.788508	0.753401	ENSG00000086062/ENSG00000175264	2
M7034	MCMURRAY_TP53_HRAS_COOPERATION_RESPONSE_UP	2/480	15/8784	0.196249	0.788508	0.753401	ENSG00000120318/ENSG00000175264	2
M9719	CAVARD_LIVER_CANCER_MALIGNANT_VS_BENIGN	2/480	15/8784	0.196249	0.788508	0.753401	ENSG00000075624/ENSG00000092841	2
M12383	OSWALD_HEMATOPOIETIC_STEM_CELL_IN_COLLAGEN_GEL_UP	10/480	134/8784	0.196875	0.788902	0.753777	ENSG00000143384/ENSG00000159388/ENSG00000143641/ENSG00000163171/ENSG00000163734/ENSG00000106443/ENSG00000067082/ENSG00000107551/ENSG00000137491/ENSG00000135486	10
M3318	GOBP_DEVELOPMENTAL_MATURATION	10/480	134/8784	0.196875	0.788902	0.753777	ENSG00000171603/ENSG00000169231/ENSG00000164050/ENSG00000179348/ENSG00000073803/ENSG00000071242/ENSG00000106004/ENSG00000091129/ENSG00000107485/ENSG00000100918	10
M10515	GOBP_NEURON_PROJECTION_EXTENSION	7/480	87/8784	0.196974	0.788902	0.753777	ENSG00000114554/ENSG00000073803/ENSG00000124772/ENSG00000091129/ENSG00000092964/ENSG00000067715/ENSG00000154059	7
M25356	GOBP_REGULATION_OF_PROTEIN_LOCALIZATION_TO_MEMBRANE	7/480	87/8784	0.196974	0.788902	0.753777	ENSG00000075624/ENSG00000177105/ENSG00000117899/ENSG00000197879/ENSG00000170310/ENSG00000005884/ENSG00000170558	7
M5283	REACTOME_HOST_INTERACTIONS_OF_HIV_FACTORS	7/480	87/8784	0.196974	0.788902	0.753777	ENSG00000163636/ENSG00000204264/ENSG00000240065/ENSG00000136243/ENSG00000166710/ENSG00000041357/ENSG00000182287	7
M12444	GOBP_REGULATION_OF_CELL_PROJECTION_ORGANIZATION	23/480	348/8784	0.197981	0.792429	0.757147	ENSG00000158195/ENSG00000142949/ENSG00000169242/ENSG00000163171/ENSG00000115694/ENSG00000164050/ENSG00000114554/ENSG00000073803/ENSG00000157404/ENSG00000113657/ENSG00000091129/ENSG00000182158/ENSG00000107485/ENSG00000177105/ENSG00000100490/ENSG00000166710/ENSG00000169221/ENSG00000185324/ENSG00000109099/ENSG00000004139/ENSG00000005884/ENSG00000170558/ENSG00000128245	23
M27484	REACTOME_C_TYPE_LECTIN_RECEPTORS_CLRS	6/480	72/8784	0.199284	0.797062	0.761574	ENSG00000163636/ENSG00000204264/ENSG00000240065/ENSG00000198668/ENSG00000041357/ENSG00000108622	6
M39417	WP_ELECTRON_TRANSPORT_CHAIN_OXPHOS_SYSTEM_IN_MITOCHONDRIA	5/480	57/8784	0.199392	0.797062	0.761574	ENSG00000143252/ENSG00000135940/ENSG00000154518/ENSG00000135390/ENSG00000140740	5
M10351	BUYTAERT_PHOTODYNAMIC_THERAPY_STRESS_DN	30/480	467/8784	0.199923	0.798675	0.763115	ENSG00000179163/ENSG00000163545/ENSG00000163171/ENSG00000151665/ENSG00000068001/ENSG00000163389/ENSG00000131844/ENSG00000113140/ENSG00000240065/ENSG00000078399/ENSG00000122786/ENSG00000107020/ENSG00000107798/ENSG00000197142/ENSG00000110427/ENSG00000150687/ENSG00000166741/ENSG00000111261/ENSG00000111348/ENSG00000064115/ENSG00000111361/ENSG00000173141/ENSG00000157379/ENSG00000100526/ENSG00000069974…	30
M19681	FLECHNER_PBL_KIDNEY_TRANSPLANT_OK_VS_DONOR_UP	8/480	103/8784	0.200538	0.799606	0.764004	ENSG00000135829/ENSG00000168899/ENSG00000075624/ENSG00000067082/ENSG00000175390/ENSG00000124942/ENSG00000041357/ENSG00000126457	8
M2415	WAKABAYASHI_ADIPOGENESIS_PPARG_RXRA_BOUND_36HR	8/480	103/8784	0.200538	0.799606	0.764004	ENSG00000162368/ENSG00000117862/ENSG00000265972/ENSG00000204304/ENSG00000235387/ENSG00000166598/ENSG00000141756/ENSG00000105379	8
M38982	MEBARKI_HCC_PROGENITOR_WNT_UP	8/480	103/8784	0.200538	0.799606	0.764004	ENSG00000162512/ENSG00000152953/ENSG00000163734/ENSG00000113657/ENSG00000113140/ENSG00000104213/ENSG00000150687/ENSG00000111348	8
M17454	MASSARWEH_TAMOXIFEN_RESISTANCE_UP	23/480	349/8784	0.201783	0.804062	0.768261	ENSG00000179163/ENSG00000117758/ENSG00000119862/ENSG00000144476/ENSG00000179348/ENSG00000121858/ENSG00000181982/ENSG00000145685/ENSG00000113083/ENSG00000120318/ENSG00000204264/ENSG00000106004/ENSG00000078399/ENSG00000182158/ENSG00000129422/ENSG00000104518/ENSG00000138162/ENSG00000178202/ENSG00000111261/ENSG00000176834/ENSG00000072609/ENSG00000100865/ENSG00000109099	23
M14273	GOBP_REGULATION_OF_CELL_SUBSTRATE_ADHESION	9/480	119/8784	0.202383	0.805429	0.769568	ENSG00000197747/ENSG00000169756/ENSG00000168309/ENSG00000104522/ENSG00000213465/ENSG00000005884/ENSG00000184009/ENSG00000185624/ENSG00000179218	9
M2502	PHONG_TNF_RESPONSE_VIA_P38_PARTIAL	9/480	119/8784	0.202383	0.805429	0.769568	ENSG00000143384/ENSG00000163545/ENSG00000163734/ENSG00000106004/ENSG00000078399/ENSG00000176907/ENSG00000164683/ENSG00000086062/ENSG00000067082	9
M11156	ACEVEDO_NORMAL_TISSUE_ADJACENT_TO_LIVER_TUMOR_DN	15/480	216/8784	0.202513	0.805436	0.769575	ENSG00000126088/ENSG00000032389/ENSG00000042445/ENSG00000135940/ENSG00000172053/ENSG00000197958/ENSG00000087884/ENSG00000166741/ENSG00000151502/ENSG00000102738/ENSG00000157379/ENSG00000184009/ENSG00000133313/ENSG00000167658/ENSG00000189221	15
M10986	CHIANG_LIVER_CANCER_SUBCLASS_UNANNOTATED_DN	10/480	135/8784	0.203055	0.807083	0.771149	ENSG00000197747/ENSG00000143621/ENSG00000151665/ENSG00000177733/ENSG00000137168/ENSG00000111907/ENSG00000137100/ENSG00000119326/ENSG00000100526/ENSG00000126756	10
M4785	FULCHER_INFLAMMATORY_RESPONSE_LECTIN_VS_LPS_DN	18/480	266/8784	0.204424	0.808119	0.772138	ENSG00000179163/ENSG00000162645/ENSG00000143772/ENSG00000168899/ENSG00000079257/ENSG00000121858/ENSG00000198087/ENSG00000106605/ENSG00000177409/ENSG00000155660/ENSG00000104213/ENSG00000067082/ENSG00000120008/ENSG00000179241/ENSG00000111144/ENSG00000072609/ENSG00000139508/ENSG00000166750	18
M40460	GOBP_REGULATION_OF_NEUROGENESIS	13/480	184/8784	0.206271	0.808119	0.772138	ENSG00000115694/ENSG00000164050/ENSG00000114554/ENSG00000158234/ENSG00000073803/ENSG00000157404/ENSG00000112893/ENSG00000106615/ENSG00000164683/ENSG00000166710/ENSG00000159640/ENSG00000198959/ENSG00000128245	13
M1030	REACTOME_APC_C_CDH1_MEDIATED_DEGRADATION_OF_CDC20_AND_OTHER_APC_C_CDH1_TARGETED_PROTEINS_IN_LATE_MITOSIS_EARLY_G1	4/480	43/8784	0.206588	0.808119	0.772138	ENSG00000163636/ENSG00000204264/ENSG00000240065/ENSG00000041357	4
M1188	HERNANDEZ_ABERRANT_MITOSIS_BY_DOCETACEL_2NM_UP	4/480	43/8784	0.206588	0.808119	0.772138	ENSG00000134086/ENSG00000150687/ENSG00000111348/ENSG00000173482	4
M1507	ZAMORA_NOS2_TARGETS_UP	4/480	43/8784	0.206588	0.808119	0.772138	ENSG00000159176/ENSG00000184009/ENSG00000125651/ENSG00000128245	4
M27539	REACTOME_REGULATION_OF_RAS_BY_GAPS	4/480	43/8784	0.206588	0.808119	0.772138	ENSG00000163636/ENSG00000204264/ENSG00000240065/ENSG00000041357	4
M27802	REACTOME_REGULATION_OF_RUNX2_EXPRESSION_AND_ACTIVITY	4/480	43/8784	0.206588	0.808119	0.772138	ENSG00000163636/ENSG00000204264/ENSG00000240065/ENSG00000041357	4
M295	SIG_PIP3_SIGNALING_IN_CARDIAC_MYOCTES	4/480	43/8784	0.206588	0.808119	0.772138	ENSG00000071242/ENSG00000146592/ENSG00000088808/ENSG00000128245	4
M3447	AMIT_SERUM_RESPONSE_60_MCF10A	4/480	43/8784	0.206588	0.808119	0.772138	ENSG00000163545/ENSG00000143878/ENSG00000122786/ENSG00000166228	4
M4263	CHEBOTAEV_GR_TARGETS_UP	4/480	43/8784	0.206588	0.808119	0.772138	ENSG00000153094/ENSG00000131386/ENSG00000253276/ENSG00000100417	4
M42633	GOBP_PROTEIN_EXPORT_FROM_NUCLEUS	4/480	43/8784	0.206588	0.808119	0.772138	ENSG00000204764/ENSG00000136243/ENSG00000132953/ENSG00000179218	4
M15989	GOBP_REGULATION_OF_CYTOSKELETON_ORGANIZATION	20/480	300/8784	0.207161	0.808119	0.772138	ENSG00000158195/ENSG00000197747/ENSG00000183856/ENSG00000132688/ENSG00000143878/ENSG00000163171/ENSG00000164050/ENSG00000168309/ENSG00000071127/ENSG00000145730/ENSG00000198087/ENSG00000197321/ENSG00000177105/ENSG00000213465/ENSG00000166086/ENSG00000111348/ENSG00000151746/ENSG00000185324/ENSG00000184009/ENSG00000205542	20
M14151	DEBIASI_APOPTOSIS_BY_REOVIRUS_INFECTION_UP	15/480	217/8784	0.207415	0.808119	0.772138	ENSG00000143384/ENSG00000135829/ENSG00000143756/ENSG00000081320/ENSG00000164056/ENSG00000240065/ENSG00000168394/ENSG00000198087/ENSG00000106004/ENSG00000146592/ENSG00000136940/ENSG00000067082/ENSG00000095794/ENSG00000166483/ENSG00000087842	15
M12579	GOBP_MAINTENANCE_OF_LOCATION_IN_CELL	8/480	104/8784	0.207707	0.808119	0.772138	ENSG00000213465/ENSG00000198382/ENSG00000135506/ENSG00000166598/ENSG00000198668/ENSG00000171298/ENSG00000179218/ENSG00000205542	8
M16237	GOBP_PRODUCTION_OF_MOLECULAR_MEDIATOR_OF_IMMUNE_RESPONSE	8/480	104/8784	0.207707	0.808119	0.772138	ENSG00000186827/ENSG00000163961/ENSG00000157404/ENSG00000204642/ENSG00000204592/ENSG00000107485/ENSG00000139370/ENSG00000166710	8
M17163	CAIRO_LIVER_DEVELOPMENT_UP	8/480	104/8784	0.207707	0.808119	0.772138	ENSG00000117122/ENSG00000175130/ENSG00000132688/ENSG00000143878/ENSG00000144476/ENSG00000079257/ENSG00000169744/ENSG00000141756	8
M6753	ODONNELL_TFRC_TARGETS_UP	12/480	168/8784	0.20774	0.808119	0.772138	ENSG00000265972/ENSG00000163171/ENSG00000081320/ENSG00000154556/ENSG00000091129/ENSG00000122786/ENSG00000067082/ENSG00000111339/ENSG00000064115/ENSG00000108846/ENSG00000167306/ENSG00000189221	12
M14300	GOBP_ALPHA_BETA_T_CELL_ACTIVATION	6/480	73/8784	0.207929	0.808119	0.772138	ENSG00000116251/ENSG00000160712/ENSG00000143772/ENSG00000204592/ENSG00000120217/ENSG00000107485	6
M39520	WP_REGULATION_OF_ACTIN_CYTOSKELETON	6/480	73/8784	0.207929	0.808119	0.772138	ENSG00000158195/ENSG00000172380/ENSG00000075624/ENSG00000184009/ENSG00000205542/ENSG00000129675	6
M17496	LEE_RECENT_THYMIC_EMIGRANT	11/480	152/8784	0.208805	0.808119	0.772138	ENSG00000115866/ENSG00000081320/ENSG00000121858/ENSG00000164849/ENSG00000107485/ENSG00000107438/ENSG00000105640/ENSG00000126457/ENSG00000125810/ENSG00000124191/ENSG00000078596	11
M13246	GOBP_PURINE_CONTAINING_COMPOUND_BIOSYNTHETIC_PROCESS	9/480	120/8784	0.20906	0.808119	0.772138	ENSG00000154518/ENSG00000163655/ENSG00000198682/ENSG00000197142/ENSG00000135390/ENSG00000075399/ENSG00000172992/ENSG00000101911/ENSG00000205542	9
M5681	MARTORIATI_MDM4_TARGETS_NEUROEPITHELIUM_UP	9/480	120/8784	0.20906	0.808119	0.772138	ENSG00000197747/ENSG00000124831/ENSG00000168394/ENSG00000111907/ENSG00000169976/ENSG00000122786/ENSG00000137106/ENSG00000103512/ENSG00000130741	9
M18264	MOOTHA_VOXPHOS	5/480	58/8784	0.209199	0.808119	0.772138	ENSG00000143252/ENSG00000135940/ENSG00000154518/ENSG00000135390/ENSG00000140740	5
M19360	YAO_TEMPORAL_RESPONSE_TO_PROGESTERONE_CLUSTER_11	5/480	58/8784	0.209199	0.808119	0.772138	ENSG00000117758/ENSG00000159023/ENSG00000119862/ENSG00000166598/ENSG00000184164	5
M2009	MIKKELSEN_NPC_HCP_WITH_H3K27ME3	5/480	58/8784	0.209199	0.808119	0.772138	ENSG00000182118/ENSG00000124772/ENSG00000078399/ENSG00000176438/ENSG00000160179	5
M2398	SERVITJA_LIVER_HNF1A_TARGETS_DN	5/480	58/8784	0.209199	0.808119	0.772138	ENSG00000162645/ENSG00000174640/ENSG00000204592/ENSG00000067715/ENSG00000130741	5
M944	REACTOME_REGULATION_OF_MRNA_STABILITY_BY_PROTEINS_THAT_BIND_AU_RICH_ELEMENTS	5/480	58/8784	0.209199	0.808119	0.772138	ENSG00000163636/ENSG00000204264/ENSG00000240065/ENSG00000140350/ENSG00000041357	5
M4615	GOBP_POSITIVE_REGULATION_OF_SECRETION	10/480	136/8784	0.209317	0.808119	0.772138	ENSG00000076201/ENSG00000179348/ENSG00000204642/ENSG00000198087/ENSG00000064115/ENSG00000067715/ENSG00000081760/ENSG00000119714/ENSG00000069974/ENSG00000160179	10
M10850	CHUNG_BLISTER_CYTOTOXICITY_DN	3/480	29/8784	0.20936	0.808119	0.772138	ENSG00000163171/ENSG00000160796/ENSG00000107438	3
M11676	GOBP_REGULATION_OF_MEMBRANE_LIPID_DISTRIBUTION	3/480	29/8784	0.20936	0.808119	0.772138	ENSG00000163933/ENSG00000171044/ENSG00000160179	3
M13329	GOBP_NEGATIVE_REGULATION_OF_MYELOID_LEUKOCYTE_DIFFERENTIATION	3/480	29/8784	0.20936	0.808119	0.772138	ENSG00000152154/ENSG00000179348/ENSG00000119714	3
M14909	GOBP_REGULATION_OF_PROTEIN_AUTOPHOSPHORYLATION	3/480	29/8784	0.20936	0.808119	0.772138	ENSG00000198668/ENSG00000159640/ENSG00000154059	3
M15164	FAELT_B_CLL_WITH_VH3_21_UP	3/480	29/8784	0.20936	0.808119	0.772138	ENSG00000066117/ENSG00000160633/ENSG00000179218	3
M15590	DORN_ADENOVIRUS_INFECTION_32HR_DN	3/480	29/8784	0.20936	0.808119	0.772138	ENSG00000117122/ENSG00000143384/ENSG00000169242	3
M1568	APRELIKOVA_BRCA1_TARGETS	3/480	29/8784	0.20936	0.808119	0.772138	ENSG00000079257/ENSG00000164111/ENSG00000167004	3
M1618	LIU_SMARCA4_TARGETS	3/480	29/8784	0.20936	0.808119	0.772138	ENSG00000145014/ENSG00000113140/ENSG00000124942	3
M16589	GOBP_ZYMOGEN_ACTIVATION	3/480	29/8784	0.20936	0.808119	0.772138	ENSG00000197747/ENSG00000107020/ENSG00000182718	3
M17673	KEGG_CARDIAC_MUSCLE_CONTRACTION	3/480	29/8784	0.20936	0.808119	0.772138	ENSG00000135940/ENSG00000167535/ENSG00000140740	3
M18328	POMEROY_MEDULLOBLASTOMA_PROGNOSIS_UP	3/480	29/8784	0.20936	0.808119	0.772138	ENSG00000174640/ENSG00000092841/ENSG00000205542	3
M1983	SCHOEN_NFKB_SIGNALING	3/480	29/8784	0.20936	0.808119	0.772138	ENSG00000163131/ENSG00000163545/ENSG00000109099	3
M2048	KYNG_RESPONSE_TO_H2O2_VIA_ERCC6_DN	3/480	29/8784	0.20936	0.808119	0.772138	ENSG00000160049/ENSG00000163131/ENSG00000114554	3
M22556	GOBP_INTRINSIC_APOPTOTIC_SIGNALING_PATHWAY_IN_RESPONSE_TO_OXIDATIVE_STRESS	3/480	29/8784	0.20936	0.808119	0.772138	ENSG00000143384/ENSG00000115694/ENSG00000185624	3
M42617	GOBP_HEART_VALVE_MORPHOGENESIS	3/480	29/8784	0.20936	0.808119	0.772138	ENSG00000169242/ENSG00000164683/ENSG00000107485	3
M5316	MODY_HIPPOCAMPUS_PRENATAL	3/480	29/8784	0.20936	0.808119	0.772138	ENSG00000145741/ENSG00000177733/ENSG00000197958	3
M5562	GOBP_TYROSINE_PHOSPHORYLATION_OF_STAT_PROTEIN	3/480	29/8784	0.20936	0.808119	0.772138	ENSG00000160712/ENSG00000138496/ENSG00000157404	3
M6509	PARK_HSC_MARKERS	3/480	29/8784	0.20936	0.808119	0.772138	ENSG00000143384/ENSG00000174059/ENSG00000157404	3
M6875	LANDIS_BREAST_CANCER_PROGRESSION_UP	3/480	29/8784	0.20936	0.808119	0.772138	ENSG00000124831/ENSG00000138771/ENSG00000112297	3
M6520	BLALOCK_ALZHEIMERS_DISEASE_INCIPIENT_UP	16/480	234/8784	0.209802	0.809329	0.773294	ENSG00000126088/ENSG00000163131/ENSG00000160712/ENSG00000115866/ENSG00000172053/ENSG00000172046/ENSG00000112297/ENSG00000136940/ENSG00000169740/ENSG00000064115/ENSG00000135506/ENSG00000135452/ENSG00000080839/ENSG00000184113/ENSG00000185339/ENSG00000100403	16
M10184	TONKS_TARGETS_OF_RUNX1_RUNX1T1_FUSION_MONOCYTE_UP	10/480	137/8784	0.215657	0.81106	0.774949	ENSG00000132688/ENSG00000169756/ENSG00000136068/ENSG00000120318/ENSG00000196611/ENSG00000166086/ENSG00000140465/ENSG00000182108/ENSG00000108622/ENSG00000024422	10
M798	FLORIO_NEOCORTEX_BASAL_RADIAL_GLIA_UP	9/480	121/8784	0.215825	0.81106	0.774949	ENSG00000163545/ENSG00000121858/ENSG00000164308/ENSG00000213203/ENSG00000173281/ENSG00000166741/ENSG00000170537/ENSG00000108622/ENSG00000158352	9
M27547	REACTOME_DISEASES_OF_SIGNAL_TRANSDUCTION_BY_GROWTH_FACTOR_RECEPTORS_AND_SECOND_MESSENGERS	17/480	252/8784	0.216406	0.81106	0.774949	ENSG00000153094/ENSG00000124831/ENSG00000163636/ENSG00000157404/ENSG00000204264/ENSG00000240065/ENSG00000075624/ENSG00000164683/ENSG00000177105/ENSG00000110799/ENSG00000135506/ENSG00000198668/ENSG00000041357/ENSG00000126561/ENSG00000184009/ENSG00000125651/ENSG00000125844	17
M10391	GOBP_HETEROPHILIC_CELL_CELL_ADHESION_VIA_PLASMA_MEMBRANE_CELL_ADHESION_MOLECULES	2/480	16/8784	0.216656	0.81106	0.774949	ENSG00000162692/ENSG00000170558	2
M1093	REACTOME_SYNTHESIS_OF_GLYCOSYLPHOSPHATIDYLINOSITOL_GPI	2/480	16/8784	0.216656	0.81106	0.774949	ENSG00000151665/ENSG00000119227	2
M11575	REACTOME_GLUCAGON_SIGNALING_IN_METABOLIC_REGULATION	2/480	16/8784	0.216656	0.81106	0.774949	ENSG00000172380/ENSG00000005249	2
M11652	GOBP_BONE_GROWTH	2/480	16/8784	0.216656	0.81106	0.774949	ENSG00000169231/ENSG00000162733	2
M11994	GOBP_REGULATION_OF_ACUTE_INFLAMMATORY_RESPONSE	2/480	16/8784	0.216656	0.81106	0.774949	ENSG00000204592/ENSG00000205502	2
M12577	GOBP_RIBOSOMAL_LARGE_SUBUNIT_ASSEMBLY	2/480	16/8784	0.216656	0.81106	0.774949	ENSG00000100316/ENSG00000147403	2
M12724	GOBP_REGULATION_OF_NATURAL_KILLER_CELL_ACTIVATION	2/480	16/8784	0.216656	0.81106	0.774949	ENSG00000204642/ENSG00000204592	2
M12897	GOBP_RESPONSE_TO_GROWTH_HORMONE	2/480	16/8784	0.216656	0.81106	0.774949	ENSG00000213625/ENSG00000126561	2
M13299	GOBP_GLYCOSPHINGOLIPID_BIOSYNTHETIC_PROCESS	2/480	16/8784	0.216656	0.81106	0.774949	ENSG00000115525/ENSG00000128274	2
M13772	GOBP_WATER_HOMEOSTASIS	2/480	16/8784	0.216656	0.81106	0.774949	ENSG00000068001/ENSG00000167306	2
M13838	GOBP_DEFENSE_RESPONSE_TO_GRAM_NEGATIVE_BACTERIUM	2/480	16/8784	0.216656	0.81106	0.774949	ENSG00000160712/ENSG00000104518	2
M15122	OZEN_MIR125B1_TARGETS	2/480	16/8784	0.216656	0.81106	0.774949	ENSG00000125257/ENSG00000108349	2
M15824	GOBP_NEGATIVE_REGULATION_OF_ENDOTHELIAL_CELL_APOPTOTIC_PROCESS	2/480	16/8784	0.216656	0.81106	0.774949	ENSG00000179348/ENSG00000107485	2
M15931	GOBP_MELANOCYTE_DIFFERENTIATION	2/480	16/8784	0.216656	0.81106	0.774949	ENSG00000157404/ENSG00000069974	2
M16761	GOBP_REGULATION_OF_OXIDATIVE_STRESS_INDUCED_INTRINSIC_APOPTOTIC_SIGNALING_PATHWAY	2/480	16/8784	0.216656	0.81106	0.774949	ENSG00000143384/ENSG00000185624	2
M16769	GOBP_REGULATION_OF_BICELLULAR_TIGHT_JUNCTION_ASSEMBLY	2/480	16/8784	0.216656	0.81106	0.774949	ENSG00000197879/ENSG00000184113	2
M16941	DACOSTA_ERCC3_ALLELE_XPCS_VS_TTD_UP	2/480	16/8784	0.216656	0.81106	0.774949	ENSG00000166741/ENSG00000198959	2
M17641	FRASOR_RESPONSE_TO_ESTRADIOL_UP	2/480	16/8784	0.216656	0.81106	0.774949	ENSG00000150687/ENSG00000140465	2
M18395	URS_ADIPOCYTE_DIFFERENTIATION_DN	2/480	16/8784	0.216656	0.81106	0.774949	ENSG00000113083/ENSG00000113140	2
M19472	HOFMANN_MYELODYSPLASTIC_SYNDROM_LOW_RISK_DN	2/480	16/8784	0.216656	0.81106	0.774949	ENSG00000182718/ENSG00000126247	2
M1987	GYORFFY_DOXORUBICIN_RESISTANCE	2/480	16/8784	0.216656	0.81106	0.774949	ENSG00000162368/ENSG00000147316	2
M2055	DAZARD_UV_RESPONSE_CLUSTER_G28	2/480	16/8784	0.216656	0.81106	0.774949	ENSG00000163734/ENSG00000182718	2
M2603	VALK_AML_CLUSTER_13	2/480	16/8784	0.216656	0.81106	0.774949	ENSG00000142798/ENSG00000152953	2
M29054	GOBP_NADPH_REGENERATION	2/480	16/8784	0.216656	0.81106	0.774949	ENSG00000049239/ENSG00000112992	2
M29213	GOBP_NEGATIVE_REGULATION_OF_RECEPTOR_SIGNALING_PATHWAY_VIA_JAK_STAT	2/480	16/8784	0.216656	0.81106	0.774949	ENSG00000213625/ENSG00000134086	2
M29808	REACTOME_EGR2_AND_SOX10_MEDIATED_INITIATION_OF_SCHWANN_CELL_MYELINATION	2/480	16/8784	0.216656	0.81106	0.774949	ENSG00000091136/ENSG00000109099	2
M29838	REACTOME_PURINERGIC_SIGNALING_IN_LEISHMANIASIS_INFECTION	2/480	16/8784	0.216656	0.81106	0.774949	ENSG00000265972/ENSG00000104518	2
M39899	WP_INTRACELLULAR_TRAFFICKING_PROTEINS_INVOLVED_IN_CMT_NEUROPATHY	2/480	16/8784	0.216656	0.81106	0.774949	ENSG00000148356/ENSG00000109099	2
M40370	GOBP_CATECHOL_CONTAINING_COMPOUND_METABOLIC_PROCESS	2/480	16/8784	0.216656	0.81106	0.774949	ENSG00000107485/ENSG00000189221	2
M40465	GOBP_POSITIVE_REGULATION_OF_FOCAL_ADHESION_ASSEMBLY	2/480	16/8784	0.216656	0.81106	0.774949	ENSG00000197747/ENSG00000169756	2
M42537	WP_FAMILIAL_PARTIAL_LIPODYSTROPHY_FPLD	2/480	16/8784	0.216656	0.81106	0.774949	ENSG00000179348/ENSG00000107485	2
M4281	REACTOME_NEUROTRANSMITTER_RELEASE_CYCLE	2/480	16/8784	0.216656	0.81106	0.774949	ENSG00000067715/ENSG00000189221	2
M4717	LI_CISPLATIN_RESISTANCE_UP	2/480	16/8784	0.216656	0.81106	0.774949	ENSG00000170558/ENSG00000078596	2
M5218	SILIGAN_BOUND_BY_EWS_FLT1_FUSION	2/480	16/8784	0.216656	0.81106	0.774949	ENSG00000164683/ENSG00000198382	2
M5483	YANG_BREAST_CANCER_ESR1_BULK_DN	2/480	16/8784	0.216656	0.81106	0.774949	ENSG00000163655/ENSG00000073803	2
M581	ZIRN_TRETINOIN_RESPONSE_UP	2/480	16/8784	0.216656	0.81106	0.774949	ENSG00000174640/ENSG00000187720	2
M6937	CUI_TCF21_TARGETS_DN	2/480	16/8784	0.216656	0.81106	0.774949	ENSG00000134198/ENSG00000124831	2
M7399	KEGG_PORPHYRIN_AND_CHLOROPHYLL_METABOLISM	2/480	16/8784	0.216656	0.81106	0.774949	ENSG00000126088/ENSG00000106605	2
M7429	BANDRES_RESPONSE_TO_CARMUSTIN_MGMT_24HR_DN	2/480	16/8784	0.216656	0.81106	0.774949	ENSG00000154556/ENSG00000125651	2
M75	TSENG_ADIPOGENIC_POTENTIAL_UP	2/480	16/8784	0.216656	0.81106	0.774949	ENSG00000142949/ENSG00000150687	2
M751	REACTOME_DARPP_32_EVENTS	2/480	16/8784	0.216656	0.81106	0.774949	ENSG00000005249/ENSG00000198668	2
M773	REACTOME_GPVI_MEDIATED_ACTIVATION_CASCADE	2/480	16/8784	0.216656	0.81106	0.774949	ENSG00000143878/ENSG00000177105	2
M8214	CHNG_MULTIPLE_MYELOMA_HYPERPLOID_DN	2/480	16/8784	0.216656	0.81106	0.774949	ENSG00000111361/ENSG00000034713	2
M10180	GOBP_HEMATOPOIETIC_PROGENITOR_CELL_DIFFERENTIATION	6/480	74/8784	0.216704	0.81106	0.774949	ENSG00000068001/ENSG00000157404/ENSG00000107485/ENSG00000166086/ENSG00000159640/ENSG00000167658	6
M13253	GOBP_SKELETAL_MUSCLE_ORGAN_DEVELOPMENT	6/480	74/8784	0.216704	0.81106	0.774949	ENSG00000159388/ENSG00000168899/ENSG00000172046/ENSG00000136068/ENSG00000197321/ENSG00000092841	6
M16710	GOBP_RESPONSE_TO_HYDROGEN_PEROXIDE	6/480	74/8784	0.216704	0.81106	0.774949	ENSG00000265972/ENSG00000143878/ENSG00000115694/ENSG00000137074/ENSG00000100823/ENSG00000154059	6
M17261	KAYO_AGING_MUSCLE_DN	6/480	74/8784	0.216704	0.81106	0.774949	ENSG00000151665/ENSG00000154518/ENSG00000172053/ENSG00000113140/ENSG00000129657/ENSG00000205542	6
M10638	GOBP_REGULATION_OF_DEFENSE_RESPONSE_TO_VIRUS	4/480	44/8784	0.218226	0.812021	0.775866	ENSG00000135829/ENSG00000154174/ENSG00000138496/ENSG00000129657	4
M11385	GOBP_LONG_CHAIN_FATTY_ACID_METABOLIC_PROCESS	4/480	44/8784	0.218226	0.812021	0.775866	ENSG00000145730/ENSG00000197142/ENSG00000140465/ENSG00000105499	4
M13125	GOBP_MIDBRAIN_DEVELOPMENT	4/480	44/8784	0.218226	0.812021	0.775866	ENSG00000163132/ENSG00000075624/ENSG00000198668/ENSG00000128245	4
M13755	GOBP_ENDODERM_DEVELOPMENT	4/480	44/8784	0.218226	0.812021	0.775866	ENSG00000091136/ENSG00000171056/ENSG00000164736/ENSG00000130635	4
M1549	LINDVALL_IMMORTALIZED_BY_TERT_UP	4/480	44/8784	0.218226	0.812021	0.775866	ENSG00000132688/ENSG00000122786/ENSG00000198682/ENSG00000175899	4
M15844	DACOSTA_UV_RESPONSE_VIA_ERCC3_TTD_UP	4/480	44/8784	0.218226	0.812021	0.775866	ENSG00000143641/ENSG00000115694/ENSG00000179218/ENSG00000130985	4
M27672	REACTOME_G1_S_DNA_DAMAGE_CHECKPOINTS	4/480	44/8784	0.218226	0.812021	0.775866	ENSG00000163636/ENSG00000204264/ENSG00000240065/ENSG00000041357	4
M34017	BLANCO_MELO_COVID19_SARS_COV_2_INFECTION_A594_ACE2_EXPRESSING_CELLS_DN	4/480	44/8784	0.218226	0.812021	0.775866	ENSG00000111907/ENSG00000137491/ENSG00000182718/ENSG00000105379	4
M41832	REACTOME_REGULATION_OF_HMOX1_EXPRESSION_AND_ACTIVITY	4/480	44/8784	0.218226	0.812021	0.775866	ENSG00000163636/ENSG00000204264/ENSG00000240065/ENSG00000041357	4
M12658	GOBP_CELLULAR_RESPONSE_TO_TOXIC_SUBSTANCE	5/480	59/8784	0.219158	0.812021	0.775866	ENSG00000120942/ENSG00000116157/ENSG00000197448/ENSG00000139684/ENSG00000178980	5
M13368	GOBP_GRANULOCYTE_MIGRATION	5/480	59/8784	0.219158	0.812021	0.775866	ENSG00000071127/ENSG00000163734/ENSG00000177105/ENSG00000166086/ENSG00000124343	5
M17411	KEGG_JAK_STAT_SIGNALING_PATHWAY	5/480	59/8784	0.219158	0.812021	0.775866	ENSG00000160712/ENSG00000164056/ENSG00000027697/ENSG00000126561/ENSG00000159110	5
M19128	HELLEBREKERS_SILENCED_DURING_TUMOR_ANGIOGENESIS	5/480	59/8784	0.219158	0.812021	0.775866	ENSG00000179163/ENSG00000134198/ENSG00000118407/ENSG00000005884/ENSG00000170558	5
M27576	REACTOME_UCH_PROTEINASES	5/480	59/8784	0.219158	0.812021	0.775866	ENSG00000163636/ENSG00000204264/ENSG00000240065/ENSG00000075624/ENSG00000041357	5
M3434	NIKOLSKY_BREAST_CANCER_17Q11_Q21_AMPLICON	5/480	59/8784	0.219158	0.812021	0.775866	ENSG00000004139/ENSG00000109113/ENSG00000161395/ENSG00000188895/ENSG00000108349	5
M39664	WP_APOPTOSIS_MODULATION_AND_SIGNALING	5/480	59/8784	0.219158	0.812021	0.775866	ENSG00000160049/ENSG00000143384/ENSG00000153094/ENSG00000121858/ENSG00000126247	5
M5686	MARKEY_RB1_CHRONIC_LOF_DN	5/480	59/8784	0.219158	0.812021	0.775866	ENSG00000163131/ENSG00000143878/ENSG00000138771/ENSG00000111907/ENSG00000071242	5
M19488	SENGUPTA_NASOPHARYNGEAL_CARCINOMA_WITH_LMP1_UP	16/480	236/8784	0.219449	0.812622	0.77644	ENSG00000172380/ENSG00000135829/ENSG00000169756/ENSG00000158234/ENSG00000157404/ENSG00000078399/ENSG00000106605/ENSG00000177409/ENSG00000005249/ENSG00000120217/ENSG00000175390/ENSG00000196611/ENSG00000166598/ENSG00000102580/ENSG00000154059/ENSG00000087842	16
M12176	CAIRO_HEPATOBLASTOMA_CLASSES_DN	8/480	106/8784	0.222339	0.820892	0.784343	ENSG00000163171/ENSG00000115525/ENSG00000169744/ENSG00000197142/ENSG00000166710/ENSG00000140465/ENSG00000105499/ENSG00000078596	8
M12766	GOBP_ANTERIOR_POSTERIOR_PATTERN_SPECIFICATION	8/480	106/8784	0.222339	0.820892	0.784343	ENSG00000159388/ENSG00000163389/ENSG00000163132/ENSG00000106004/ENSG00000078399/ENSG00000253293/ENSG00000164736/ENSG00000164683	8
M2029	KOYAMA_SEMA3B_TARGETS_DN	15/480	220/8784	0.222441	0.820892	0.784343	ENSG00000197747/ENSG00000169242/ENSG00000179348/ENSG00000240065/ENSG00000168394/ENSG00000005249/ENSG00000122786/ENSG00000155660/ENSG00000172889/ENSG00000067082/ENSG00000197321/ENSG00000203805/ENSG00000161920/ENSG00000101335/ENSG00000087842	15
M7363	ELVIDGE_HYPOXIA_UP	9/480	122/8784	0.222675	0.820892	0.784343	ENSG00000265972/ENSG00000136068/ENSG00000164056/ENSG00000145730/ENSG00000113083/ENSG00000104213/ENSG00000092964/ENSG00000164683/ENSG00000067082	9
M10163	GOBP_DIGESTION	3/480	30/8784	0.223904	0.820892	0.784343	ENSG00000159023/ENSG00000275896/ENSG00000087842	3
M11511	GOBP_POSITIVE_REGULATION_OF_RECEPTOR_MEDIATED_ENDOCYTOSIS	3/480	30/8784	0.223904	0.820892	0.784343	ENSG00000151746/ENSG00000166710/ENSG00000182718	3
M12237	GOBP_POSITIVE_REGULATION_OF_INSULIN_SECRETION	3/480	30/8784	0.223904	0.820892	0.784343	ENSG00000064115/ENSG00000081760/ENSG00000119714	3
M14180	GOBP_NUCLEOSIDE_MONOPHOSPHATE_BIOSYNTHETIC_PROCESS	3/480	30/8784	0.223904	0.820892	0.784343	ENSG00000162368/ENSG00000163655/ENSG00000101911	3
M14228	RICKMAN_HEAD_AND_NECK_CANCER_A	3/480	30/8784	0.223904	0.820892	0.784343	ENSG00000134198/ENSG00000091129/ENSG00000176907	3
M14311	GOBP_DEVELOPMENTAL_PIGMENTATION	3/480	30/8784	0.223904	0.820892	0.784343	ENSG00000153094/ENSG00000157404/ENSG00000069974	3
M1521	WESTON_VEGFA_TARGETS_6HR	3/480	30/8784	0.223904	0.820892	0.784343	ENSG00000121858/ENSG00000166741/ENSG00000111339	3
M16093	GENTILE_UV_RESPONSE_CLUSTER_D7	3/480	30/8784	0.223904	0.820892	0.784343	ENSG00000159658/ENSG00000198382/ENSG00000109099	3
M2452	PLASARI_TGFB1_SIGNALING_VIA_NFIC_10HR_UP	3/480	30/8784	0.223904	0.820892	0.784343	ENSG00000162692/ENSG00000160991/ENSG00000125247	3
M26953	REACTOME_COLLAGEN_DEGRADATION	3/480	30/8784	0.223904	0.820892	0.784343	ENSG00000275896/ENSG00000130635/ENSG00000196611	3
M34280	GOBP_PRESYNAPTIC_ENDOCYTOSIS	3/480	30/8784	0.223904	0.820892	0.784343	ENSG00000075624/ENSG00000067715/ENSG00000184009	3
M4697	ZHAN_MULTIPLE_MYELOMA_HP_DN	3/480	30/8784	0.223904	0.820892	0.784343	ENSG00000132688/ENSG00000182287/ENSG00000102007	3
M678	REACTOME_CHONDROITIN_SULFATE_DERMATAN_SULFATE_METABOLISM	3/480	30/8784	0.223904	0.820892	0.784343	ENSG00000142798/ENSG00000162512/ENSG00000182022	3
M13944	GOZGIT_ESR1_TARGETS_UP	6/480	75/8784	0.225603	0.826161	0.789377	ENSG00000163171/ENSG00000179348/ENSG00000005249/ENSG00000091136/ENSG00000197142/ENSG00000160179	6
M18742	SENGUPTA_EBNA1_ANTICORRELATED	6/480	75/8784	0.225603	0.826161	0.789377	ENSG00000049239/ENSG00000163075/ENSG00000168309/ENSG00000179348/ENSG00000204642/ENSG00000170175	6
M14932	GOBP_MESENCHYME_DEVELOPMENT	11/480	155/8784	0.226943	0.826223	0.789436	ENSG00000169242/ENSG00000169756/ENSG00000163389/ENSG00000163132/ENSG00000164056/ENSG00000106004/ENSG00000164683/ENSG00000107485/ENSG00000140682/ENSG00000225663/ENSG00000170558	11
M10512	GOBP_CARTILAGE_DEVELOPMENT	7/480	91/8784	0.228703	0.826223	0.789436	ENSG00000169231/ENSG00000068001/ENSG00000163132/ENSG00000170891/ENSG00000106004/ENSG00000182158/ENSG00000090863	7
M27646	REACTOME_PTEN_REGULATION	7/480	91/8784	0.228703	0.826223	0.789436	ENSG00000163636/ENSG00000204264/ENSG00000240065/ENSG00000106615/ENSG00000046889/ENSG00000111752/ENSG00000041357	7
M13833	GOBP_POSITIVE_REGULATION_OF_CELL_DEATH	21/480	322/8784	0.229006	0.826223	0.789436	ENSG00000160049/ENSG00000265972/ENSG00000143384/ENSG00000143878/ENSG00000153094/ENSG00000081320/ENSG00000068001/ENSG00000121858/ENSG00000163132/ENSG00000111907/ENSG00000051620/ENSG00000071242/ENSG00000106004/ENSG00000120217/ENSG00000086062/ENSG00000167004/ENSG00000205937/ENSG00000188215/ENSG00000004139/ENSG00000159640/ENSG00000198959	21
M27552	REACTOME_TNFR2_NON_CANONICAL_NF_KB_PATHWAY	5/480	60/8784	0.22926	0.826223	0.789436	ENSG00000186827/ENSG00000163636/ENSG00000204264/ENSG00000240065/ENSG00000041357	5
M27572	REACTOME_MAPK6_MAPK4_SIGNALING	5/480	60/8784	0.22926	0.826223	0.789436	ENSG00000163171/ENSG00000163636/ENSG00000204264/ENSG00000240065/ENSG00000041357	5
M12776	GOBP_EMBRYONIC_ORGAN_MORPHOGENESIS	9/480	123/8784	0.229607	0.826223	0.789436	ENSG00000117122/ENSG00000169242/ENSG00000179348/ENSG00000163132/ENSG00000106004/ENSG00000078399/ENSG00000164736/ENSG00000156103/ENSG00000107485	9
M9802	BROWNE_HCMV_INFECTION_1HR_DN	9/480	123/8784	0.229607	0.826223	0.789436	ENSG00000160049/ENSG00000174640/ENSG00000204264/ENSG00000136243/ENSG00000078399/ENSG00000156103/ENSG00000010219/ENSG00000179314/ENSG00000105379	9
M11426	GOBP_NEGATIVE_REGULATION_OF_CELLULAR_PROTEIN_CATABOLIC_PROCESS	4/480	45/8784	0.230036	0.826223	0.789436	ENSG00000169242/ENSG00000172046/ENSG00000182718/ENSG00000034713	4
M12040	GOBP_PROTEIN_LOCALIZATION_TO_ENDOPLASMIC_RETICULUM	4/480	45/8784	0.230036	0.826223	0.789436	ENSG00000114850/ENSG00000145741/ENSG00000135506/ENSG00000034713	4
M12812	GAZDA_DIAMOND_BLACKFAN_ANEMIA_PROGENITOR_DN	4/480	45/8784	0.230036	0.826223	0.789436	ENSG00000275896/ENSG00000154059/ENSG00000170558/ENSG00000102158	4
M1319	HESS_TARGETS_OF_HOXA9_AND_MEIS1_UP	4/480	45/8784	0.230036	0.826223	0.789436	ENSG00000078399/ENSG00000166483/ENSG00000108622/ENSG00000126457	4
M16788	GOBP_LEUKOCYTE_HOMEOSTASIS	4/480	45/8784	0.230036	0.826223	0.789436	ENSG00000143772/ENSG00000153094/ENSG00000166086/ENSG00000139370	4
M18667	DITTMER_PTHLH_TARGETS_DN	4/480	45/8784	0.230036	0.826223	0.789436	ENSG00000160049/ENSG00000124831/ENSG00000154174/ENSG00000184009	4
M25073	GOBP_PROTEIN_LOCALIZATION_TO_CELL_JUNCTION	4/480	45/8784	0.230036	0.826223	0.789436	ENSG00000171603/ENSG00000075624/ENSG00000166086/ENSG00000184009	4
M27743	REACTOME_THE_ROLE_OF_GTSE1_IN_G2_M_PROGRESSION_AFTER_G2_CHECKPOINT	4/480	45/8784	0.230036	0.826223	0.789436	ENSG00000163636/ENSG00000204264/ENSG00000240065/ENSG00000041357	4
M39448	WP_NEURAL_CREST_DIFFERENTIATION	4/480	45/8784	0.230036	0.826223	0.789436	ENSG00000143878/ENSG00000163132/ENSG00000109099/ENSG00000170558	4
M40042	WP_GLUCOCORTICOID_RECEPTOR_PATHWAY	4/480	45/8784	0.230036	0.826223	0.789436	ENSG00000163171/ENSG00000144476/ENSG00000164056/ENSG00000129657	4
M42980	GOBP_TIGHT_JUNCTION_ORGANIZATION	4/480	45/8784	0.230036	0.826223	0.789436	ENSG00000213465/ENSG00000197879/ENSG00000184009/ENSG00000184113	4
M13987	GOBP_RESPONSE_TO_HORMONE	27/480	425/8784	0.232343	0.826223	0.789436	ENSG00000179862/ENSG00000213625/ENSG00000265972/ENSG00000163131/ENSG00000159388/ENSG00000153094/ENSG00000168309/ENSG00000154174/ENSG00000137449/ENSG00000157404/ENSG00000145730/ENSG00000113083/ENSG00000253293/ENSG00000165113/ENSG00000107485/ENSG00000170145/ENSG00000175899/ENSG00000111144/ENSG00000111361/ENSG00000100823/ENSG00000197879/ENSG00000126561/ENSG00000005884/ENSG00000159640/ENSG00000160633…	27
M13413	GOBP_CELL_CYCLE_G1_S_PHASE_TRANSITION	11/480	156/8784	0.233124	0.826223	0.789436	ENSG00000183856/ENSG00000168309/ENSG00000137210/ENSG00000176907/ENSG00000166483/ENSG00000100823/ENSG00000100526/ENSG00000140465/ENSG00000188215/ENSG00000185324/ENSG00000080839	11
M11684	GOBP_PROTEIN_LOCALIZATION_TO_CELL_PERIPHERY	13/480	189/8784	0.233754	0.826223	0.789436	ENSG00000171603/ENSG00000159023/ENSG00000197747/ENSG00000168899/ENSG00000075624/ENSG00000099282/ENSG00000177105/ENSG00000167535/ENSG00000170310/ENSG00000109113/ENSG00000005884/ENSG00000170558/ENSG00000024422	13
M1025	REACTOME_RESPIRATORY_ELECTRON_TRANSPORT_ATP_SYNTHESIS_BY_CHEMIOSMOTIC_COUPLING_AND_HEAT_PRODUCTION_BY_UNCOUPLING_PROTEINS	6/480	76/8784	0.234619	0.826223	0.789436	ENSG00000143252/ENSG00000135940/ENSG00000154518/ENSG00000135390/ENSG00000140740/ENSG00000105379	6
M1428	SANSOM_APC_TARGETS_UP	6/480	76/8784	0.234619	0.826223	0.789436	ENSG00000175130/ENSG00000163132/ENSG00000113719/ENSG00000164736/ENSG00000135486/ENSG00000100918	6
M6050	GOBP_REGULATION_OF_AXONOGENESIS	6/480	76/8784	0.234619	0.826223	0.789436	ENSG00000169242/ENSG00000115694/ENSG00000164050/ENSG00000114554/ENSG00000073803/ENSG00000170558	6
M7069	GOBP_RHO_PROTEIN_SIGNAL_TRANSDUCTION	6/480	76/8784	0.234619	0.826223	0.789436	ENSG00000143878/ENSG00000163171/ENSG00000119326/ENSG00000177105/ENSG00000111348/ENSG00000005884	6
M16858	OSMAN_BLADDER_CANCER_DN	18/480	273/8784	0.236361	0.826223	0.789436	ENSG00000116251/ENSG00000159023/ENSG00000163877/ENSG00000143772/ENSG00000073803/ENSG00000113719/ENSG00000196812/ENSG00000104518/ENSG00000197958/ENSG00000107223/ENSG00000160633/ENSG00000105640/ENSG00000108107/ENSG00000160179/ENSG00000100316/ENSG00000130741/ENSG00000180879/ENSG00000147403	18
M12997	GOBP_HEART_MORPHOGENESIS	9/480	124/8784	0.236618	0.826223	0.789436	ENSG00000169242/ENSG00000163132/ENSG00000164056/ENSG00000164736/ENSG00000164683/ENSG00000130635/ENSG00000107485/ENSG00000171298/ENSG00000184113	9
M1911	OKUMURA_INFLAMMATORY_RESPONSE_LPS	9/480	124/8784	0.236618	0.826223	0.789436	ENSG00000175130/ENSG00000153094/ENSG00000145730/ENSG00000160991/ENSG00000164736/ENSG00000175264/ENSG00000170145/ENSG00000126561/ENSG00000189221	9
M14774	GOBP_REGULATION_OF_RESPONSE_TO_BIOTIC_STIMULUS	12/480	173/8784	0.236667	0.826223	0.789436	ENSG00000135829/ENSG00000154174/ENSG00000138496/ENSG00000137628/ENSG00000204642/ENSG00000204592/ENSG00000234745/ENSG00000120217/ENSG00000148356/ENSG00000175899/ENSG00000139370/ENSG00000129657	12
M1741	ZHENG_BOUND_BY_FOXP3	19/480	290/8784	0.236987	0.826223	0.789436	ENSG00000159023/ENSG00000152760/ENSG00000187605/ENSG00000081320/ENSG00000144455/ENSG00000027697/ENSG00000005249/ENSG00000133574/ENSG00000133561/ENSG00000213203/ENSG00000067082/ENSG00000107485/ENSG00000095794/ENSG00000110799/ENSG00000111144/ENSG00000132953/ENSG00000080839/ENSG00000159110/ENSG00000205542	19
M10748	YANG_BREAST_CANCER_ESR1_BULK_UP	2/480	17/8784	0.237237	0.826223	0.789436	ENSG00000106605/ENSG00000160179	2
M11424	GOBP_RESPONSE_TO_COPPER_ION	2/480	17/8784	0.237237	0.826223	0.789436	ENSG00000145730/ENSG00000140465	2
M11701	CLASPER_LYMPHATIC_VESSELS_DURING_METASTASIS_UP	2/480	17/8784	0.237237	0.826223	0.789436	ENSG00000164056/ENSG00000107731	2
M1174	GOBP_DNA_CATABOLIC_PROCESS	2/480	17/8784	0.237237	0.826223	0.789436	ENSG00000160049/ENSG00000100823	2
M11933	GOBP_CARDIAC_CONDUCTION_SYSTEM_DEVELOPMENT	2/480	17/8784	0.237237	0.826223	0.789436	ENSG00000163132/ENSG00000164683	2
M12098	GOBP_GLANDULAR_EPITHELIAL_CELL_DEVELOPMENT	2/480	17/8784	0.237237	0.826223	0.789436	ENSG00000106615/ENSG00000170558	2
M12740	GOBP_NEGATIVE_REGULATION_OF_INTERFERON_GAMMA_PRODUCTION	2/480	17/8784	0.237237	0.826223	0.789436	ENSG00000120217/ENSG00000107485	2
M13202	FOURNIER_ACINAR_DEVELOPMENT_LATE_DN	2/480	17/8784	0.237237	0.826223	0.789436	ENSG00000075624/ENSG00000100526	2
M13375	GOBP_REGULATION_OF_CELLULAR_EXTRAVASATION	2/480	17/8784	0.237237	0.826223	0.789436	ENSG00000166086/ENSG00000124343	2
M13890	GOBP_OOCYTE_MATURATION	2/480	17/8784	0.237237	0.826223	0.789436	ENSG00000071242/ENSG00000100918	2
M14286	GOBP_NEURONAL_STEM_CELL_POPULATION_MAINTENANCE	2/480	17/8784	0.237237	0.826223	0.789436	ENSG00000147316/ENSG00000170558	2
M14598	GOBP_RENAL_SYSTEM_VASCULATURE_DEVELOPMENT	2/480	17/8784	0.237237	0.826223	0.789436	ENSG00000160712/ENSG00000174059	2
M15891	GESERICK_TERT_TARGETS_DN	2/480	17/8784	0.237237	0.826223	0.789436	ENSG00000159388/ENSG00000164683	2
M15944	GOBP_ARACHIDONIC_ACID_METABOLIC_PROCESS	2/480	17/8784	0.237237	0.826223	0.789436	ENSG00000140465/ENSG00000105499	2
M1595	BARRIER_CANCER_RELAPSE_NORMAL_SAMPLE_UP	2/480	17/8784	0.237237	0.826223	0.789436	ENSG00000069974/ENSG00000078596	2
M15960	GOBP_MEMBRANE_REPOLARIZATION	2/480	17/8784	0.237237	0.826223	0.789436	ENSG00000071127/ENSG00000167535	2
M16374	IIZUKA_LIVER_CANCER_PROGRESSION_G1_G2_DN	2/480	17/8784	0.237237	0.826223	0.789436	ENSG00000159658/ENSG00000075624	2
M16584	LIU_BREAST_CANCER	2/480	17/8784	0.237237	0.826223	0.789436	ENSG00000177733/ENSG00000135486	2
M16698	GOBP_ASTROCYTE_DEVELOPMENT	2/480	17/8784	0.237237	0.826223	0.789436	ENSG00000134198/ENSG00000027697	2
M16794	KEGG_METABOLISM_OF_XENOBIOTICS_BY_CYTOCHROME_P450	2/480	17/8784	0.237237	0.826223	0.789436	ENSG00000197448/ENSG00000140465	2
M16894	KEGG_COMPLEMENT_AND_COAGULATION_CASCADES	2/480	17/8784	0.237237	0.826223	0.789436	ENSG00000110799/ENSG00000175899	2
M1701	HOWLIN_CITED1_TARGETS_1_UP	2/480	17/8784	0.237237	0.826223	0.789436	ENSG00000160712/ENSG00000234745	2
M1726	LEIN_LOCALIZED_TO_PROXIMAL_DENDRITES	2/480	17/8784	0.237237	0.826223	0.789436	ENSG00000178980/ENSG00000205542	2
M17316	WU_HBX_TARGETS_2_UP	2/480	17/8784	0.237237	0.826223	0.789436	ENSG00000115694/ENSG00000100526	2
M1904	SCHRAETS_MLL_TARGETS_DN	2/480	17/8784	0.237237	0.826223	0.789436	ENSG00000111348/ENSG00000125810	2
M19744	GRAHAM_CML_QUIESCENT_VS_CML_DIVIDING_UP	2/480	17/8784	0.237237	0.826223	0.789436	ENSG00000163734/ENSG00000164111	2
M2093	KAMIKUBO_MYELOID_MN1_NETWORK	2/480	17/8784	0.237237	0.826223	0.789436	ENSG00000129422/ENSG00000069974	2
M23570	GOBP_XENOBIOTIC_TRANSPORT	2/480	17/8784	0.237237	0.826223	0.789436	ENSG00000125257/ENSG00000108846	2
M25300	GOBP_NEGATIVE_REGULATION_OF_RECEPTOR_SIGNALING_PATHWAY_VIA_STAT	2/480	17/8784	0.237237	0.826223	0.789436	ENSG00000213625/ENSG00000134086	2
M2553	HOLLEMAN_ASPARAGINASE_RESISTANCE_B_ALL_UP	2/480	17/8784	0.237237	0.826223	0.789436	ENSG00000107485/ENSG00000100316	2
M2658	BOYLAN_MULTIPLE_MYELOMA_D_CLUSTER_UP	2/480	17/8784	0.237237	0.826223	0.789436	ENSG00000088808/ENSG00000102934	2
M27198	REACTOME_INSULIN_PROCESSING	2/480	17/8784	0.237237	0.826223	0.789436	ENSG00000138190/ENSG00000069974	2
M27243	REACTOME_DEFECTS_IN_VITAMIN_AND_COFACTOR_METABOLISM	2/480	17/8784	0.237237	0.826223	0.789436	ENSG00000131844/ENSG00000185339	2
M29803	REACTOME_FLT3_SIGNALING	2/480	17/8784	0.237237	0.826223	0.789436	ENSG00000153094/ENSG00000126561	2
M34245	GOBP_PYRIDINE_CONTAINING_COMPOUND_BIOSYNTHETIC_PROCESS	2/480	17/8784	0.237237	0.826223	0.789436	ENSG00000138496/ENSG00000166741	2
M38989	MEBARKI_HCC_PROGENITOR_WNT_DN_BLOCKED_BY_FZD8CRD	2/480	17/8784	0.237237	0.826223	0.789436	ENSG00000107551/ENSG00000138162	2
M39500	WP_TRYPTOPHAN_METABOLISM	2/480	17/8784	0.237237	0.826223	0.789436	ENSG00000140465/ENSG00000126457	2
M39636	WP_PRION_DISEASE_PATHWAY	2/480	17/8784	0.237237	0.826223	0.789436	ENSG00000166598/ENSG00000167004	2
M39681	WP_CARDIAC_PROGENITOR_DIFFERENTIATION	2/480	17/8784	0.237237	0.826223	0.789436	ENSG00000157404/ENSG00000164736	2
M41826	REACTOME_SIGNALING_BY_CSF3_G_CSF	2/480	17/8784	0.237237	0.826223	0.789436	ENSG00000114125/ENSG00000126561	2
M4377	KEGG_GALACTOSE_METABOLISM	2/480	17/8784	0.237237	0.826223	0.789436	ENSG00000086062/ENSG00000171298	2
M4383	BIOCARTA_NO1_PATHWAY	2/480	17/8784	0.237237	0.826223	0.789436	ENSG00000005249/ENSG00000198668	2
M4957	FONTAINE_THYROID_TUMOR_UNCERTAIN_MALIGNANCY_UP	2/480	17/8784	0.237237	0.826223	0.789436	ENSG00000153094/ENSG00000117899	2
M5200	VALK_AML_WITH_EVI1	2/480	17/8784	0.237237	0.826223	0.789436	ENSG00000174059/ENSG00000164056	2
M5570	HAHTOLA_MYCOSIS_FUNGOIDES_SKIN_DN	2/480	17/8784	0.237237	0.826223	0.789436	ENSG00000121858/ENSG00000086062	2
M5813	WU_HBX_TARGETS_1_DN	2/480	17/8784	0.237237	0.826223	0.789436	ENSG00000115694/ENSG00000067082	2
M5887	NABA_BASEMENT_MEMBRANES	2/480	17/8784	0.237237	0.826223	0.789436	ENSG00000142798/ENSG00000091136	2
M661	REACTOME_FGFR1_MUTANT_RECEPTOR_ACTIVATION	2/480	17/8784	0.237237	0.826223	0.789436	ENSG00000124831/ENSG00000126561	2
M7409	MODY_HIPPOCAMPUS_NEONATAL	2/480	17/8784	0.237237	0.826223	0.789436	ENSG00000184009/ENSG00000170558	2
M784	REACTOME_CITRIC_ACID_CYCLE_TCA_CYCLE	2/480	17/8784	0.237237	0.826223	0.789436	ENSG00000143252/ENSG00000112992	2
M8801	NICK_RESPONSE_TO_PROC_TREATMENT_DN	2/480	17/8784	0.237237	0.826223	0.789436	ENSG00000164308/ENSG00000130741	2
M1347	SCHAEFFER_PROSTATE_DEVELOPMENT_6HR_DN	20/480	307/8784	0.237391	0.826223	0.789436	ENSG00000053371/ENSG00000158195/ENSG00000159176/ENSG00000143878/ENSG00000115694/ENSG00000179348/ENSG00000173905/ENSG00000169744/ENSG00000177733/ENSG00000113719/ENSG00000137168/ENSG00000198087/ENSG00000122786/ENSG00000155660/ENSG00000092964/ENSG00000107485/ENSG00000124942/ENSG00000166598/ENSG00000157637/ENSG00000179218	20
M15951	GOBP_ORGANELLE_LOCALIZATION	20/480	307/8784	0.237391	0.826223	0.789436	ENSG00000117758/ENSG00000115694/ENSG00000179348/ENSG00000157404/ENSG00000164056/ENSG00000158623/ENSG00000147316/ENSG00000120008/ENSG00000198382/ENSG00000151746/ENSG00000067715/ENSG00000198668/ENSG00000176438/ENSG00000069974/ENSG00000197879/ENSG00000170310/ENSG00000109113/ENSG00000170558/ENSG00000167306/ENSG00000126756	20
M11884	GOLDRATH_ANTIGEN_RESPONSE	15/480	223/8784	0.23792	0.826223	0.789436	ENSG00000197747/ENSG00000183856/ENSG00000079257/ENSG00000204592/ENSG00000198663/ENSG00000112297/ENSG00000166483/ENSG00000124942/ENSG00000139187/ENSG00000157379/ENSG00000100526/ENSG00000182718/ENSG00000105379/ENSG00000102317/ENSG00000102007	15
M1147	DARWICHE_PAPILLOMA_PROGRESSION_RISK	3/480	31/8784	0.238637	0.826223	0.789436	ENSG00000144476/ENSG00000198087/ENSG00000157637	3
M11801	GOBP_POSITIVE_REGULATION_OF_G1_S_TRANSITION_OF_MITOTIC_CELL_CYCLE	3/480	31/8784	0.238637	0.826223	0.789436	ENSG00000100823/ENSG00000140465/ENSG00000185324	3
M12432	PAPASPYRIDONOS_UNSTABLE_ATEROSCLEROTIC_PLAQUE_DN	3/480	31/8784	0.238637	0.826223	0.789436	ENSG00000145730/ENSG00000111907/ENSG00000166086	3
M12662	GOBP_NEURAL_NUCLEUS_DEVELOPMENT	3/480	31/8784	0.238637	0.826223	0.789436	ENSG00000075624/ENSG00000198668/ENSG00000128245	3
M15765	GOBP_VESICLE_DOCKING	3/480	31/8784	0.238637	0.826223	0.789436	ENSG00000117758/ENSG00000067715/ENSG00000170310	3
M16833	GOBP_CARDIAC_CELL_DEVELOPMENT	3/480	31/8784	0.238637	0.826223	0.789436	ENSG00000154174/ENSG00000164056/ENSG00000154556	3
M19134	KENNY_CTNNB1_TARGETS_DN	3/480	31/8784	0.238637	0.826223	0.789436	ENSG00000162645/ENSG00000265972/ENSG00000092964	3
M2085	VARELA_ZMPSTE24_TARGETS_UP	3/480	31/8784	0.238637	0.826223	0.789436	ENSG00000265972/ENSG00000159388/ENSG00000122696	3
M2404	BIOCARTA_PPARA_PATHWAY	3/480	31/8784	0.238637	0.826223	0.789436	ENSG00000133835/ENSG00000005249/ENSG00000126561	3
M25420	GOBP_RESPONSE_TO_CHEMOKINE	3/480	31/8784	0.238637	0.826223	0.789436	ENSG00000144476/ENSG00000163734/ENSG00000113083	3
M2545	ROESSLER_LIVER_CANCER_METASTASIS_DN	3/480	31/8784	0.238637	0.826223	0.789436	ENSG00000120318/ENSG00000129422/ENSG00000107438	3
M3141	RASHI_RESPONSE_TO_IONIZING_RADIATION_4	3/480	31/8784	0.238637	0.826223	0.789436	ENSG00000119862/ENSG00000153094/ENSG00000213203	3
M4710	ZHU_CMV_8_HR_UP	3/480	31/8784	0.238637	0.826223	0.789436	ENSG00000163132/ENSG00000204592/ENSG00000204264	3
M7375	DORN_ADENOVIRUS_INFECTION_48HR_DN	3/480	31/8784	0.238637	0.826223	0.789436	ENSG00000117122/ENSG00000143384/ENSG00000169242	3
M13087	REACTOME_PROCESSING_OF_CAPPED_INTRON_CONTAINING_PRE_MRNA	11/480	157/8784	0.23937	0.828276	0.791398	ENSG00000134748/ENSG00000135829/ENSG00000177733/ENSG00000137168/ENSG00000169976/ENSG00000136243/ENSG00000128534/ENSG00000135486/ENSG00000205937/ENSG00000108349/ENSG00000125651	11
M27674	REACTOME_CYCLIN_A_CDK2_ASSOCIATED_EVENTS_AT_S_PHASE_ENTRY	5/480	61/8784	0.239494	0.828276	0.791398	ENSG00000163636/ENSG00000204264/ENSG00000240065/ENSG00000166483/ENSG00000041357	5
M14257	GOBP_HEAD_DEVELOPMENT	25/480	393/8784	0.240978	0.832819	0.795739	ENSG00000142798/ENSG00000134198/ENSG00000132688/ENSG00000159388/ENSG00000153094/ENSG00000172053/ENSG00000179348/ENSG00000163132/ENSG00000137210/ENSG00000204304/ENSG00000075624/ENSG00000091136/ENSG00000091129/ENSG00000147316/ENSG00000092964/ENSG00000120008/ENSG00000138162/ENSG00000067715/ENSG00000198668/ENSG00000166710/ENSG00000159640/ENSG00000170558/ENSG00000184113/ENSG00000128245/ENSG00000158352	25
M17299	CHARAFE_BREAST_CANCER_LUMINAL_VS_MESENCHYMAL_UP	14/480	207/8784	0.24155	0.832819	0.795739	ENSG00000143878/ENSG00000164050/ENSG00000131844/ENSG00000111907/ENSG00000106780/ENSG00000107485/ENSG00000177981/ENSG00000167535/ENSG00000100897/ENSG00000161395/ENSG00000108639/ENSG00000167306/ENSG00000160179/ENSG00000180879	14
M7068	BONOME_OVARIAN_CANCER_SURVIVAL_OPTIMAL_DEBULKING	10/480	141/8784	0.241765	0.832819	0.795739	ENSG00000164050/ENSG00000152953/ENSG00000078399/ENSG00000138835/ENSG00000111752/ENSG00000067715/ENSG00000151835/ENSG00000276644/ENSG00000161395/ENSG00000171298	10
M10453	GOBP_REGULATION_OF_ALPHA_BETA_T_CELL_ACTIVATION	4/480	46/8784	0.242	0.832819	0.795739	ENSG00000143772/ENSG00000204592/ENSG00000120217/ENSG00000107485	4
M16089	GOBP_NEGATIVE_REGULATION_OF_IMMUNE_EFFECTOR_PROCESS	4/480	46/8784	0.242	0.832819	0.795739	ENSG00000204642/ENSG00000204592/ENSG00000234745/ENSG00000175899	4
M16347	WANG_PROSTATE_CANCER_ANDROGEN_INDEPENDENT	4/480	46/8784	0.242	0.832819	0.795739	ENSG00000143384/ENSG00000159388/ENSG00000005249/ENSG00000069974	4
M18694	LIU_COMMON_CANCER_GENES	4/480	46/8784	0.242	0.832819	0.795739	ENSG00000124831/ENSG00000166710/ENSG00000166750/ENSG00000100403	4
M39403	WP_PRIMARY_FOCAL_SEGMENTAL_GLOMERULOSCLEROSIS_FSGS	4/480	46/8784	0.242	0.832819	0.795739	ENSG00000169756/ENSG00000198087/ENSG00000005884/ENSG00000170558	4
M7732	RAGHAVACHARI_PLATELET_SPECIFIC_GENES	4/480	46/8784	0.242	0.832819	0.795739	ENSG00000213625/ENSG00000113140/ENSG00000005249/ENSG00000107438	4
M11266	KEGG_LYSOSOME	6/480	77/8784	0.243745	0.837447	0.800161	ENSG00000179163/ENSG00000163131/ENSG00000144455/ENSG00000107798/ENSG00000171298/ENSG00000182287	6
M11845	GOBP_CELLULAR_RESPONSE_TO_TOPOLOGICALLY_INCORRECT_PROTEIN	6/480	77/8784	0.243745	0.837447	0.800161	ENSG00000153094/ENSG00000182158/ENSG00000064115/ENSG00000135506/ENSG00000125247/ENSG00000225973	6
M16852	GOBP_ORGANELLE_FUSION	6/480	77/8784	0.243745	0.837447	0.800161	ENSG00000117758/ENSG00000198382/ENSG00000067715/ENSG00000182718/ENSG00000170310/ENSG00000109113	6
M1885	YOSHIMURA_MAPK8_TARGETS_DN	16/480	241/8784	0.24439	0.839206	0.801841	ENSG00000116251/ENSG00000179163/ENSG00000162692/ENSG00000197747/ENSG00000115525/ENSG00000137106/ENSG00000198682/ENSG00000107798/ENSG00000124942/ENSG00000092841/ENSG00000109099/ENSG00000184009/ENSG00000173482/ENSG00000101474/ENSG00000102158/ENSG00000180879	16
M34180	GOBP_REGULATION_OF_INNATE_IMMUNE_RESPONSE	8/480	109/8784	0.244966	0.840726	0.803293	ENSG00000135829/ENSG00000154174/ENSG00000138496/ENSG00000204642/ENSG00000204592/ENSG00000234745/ENSG00000175899/ENSG00000139370	8
M17275	TAKEDA_TARGETS_OF_NUP98_HOXA9_FUSION_8D_UP	7/480	93/8784	0.245186	0.84102	0.803574	ENSG00000079257/ENSG00000137628/ENSG00000106004/ENSG00000078399/ENSG00000253276/ENSG00000005249/ENSG00000150687	7
M2139	LU_EZH2_TARGETS_UP	12/480	175/8784	0.248658	0.845007	0.807384	ENSG00000132688/ENSG00000143252/ENSG00000117691/ENSG00000068001/ENSG00000204264/ENSG00000240065/ENSG00000086062/ENSG00000170955/ENSG00000150687/ENSG00000161395/ENSG00000132481/ENSG00000105379	12
M12430	GOBP_DNA_MODIFICATION	5/480	62/8784	0.24985	0.845007	0.807384	ENSG00000187605/ENSG00000107485/ENSG00000196199/ENSG00000100823/ENSG00000140465	5
M126	KIM_RESPONSE_TO_TSA_AND_DECITABINE_UP	5/480	62/8784	0.24985	0.845007	0.807384	ENSG00000179163/ENSG00000079257/ENSG00000111907/ENSG00000108622/ENSG00000198959	5
M12924	SASSON_RESPONSE_TO_FORSKOLIN_DN	5/480	62/8784	0.24985	0.845007	0.807384	ENSG00000142949/ENSG00000115694/ENSG00000075624/ENSG00000066117/ENSG00000005884	5
M23312	GOBP_APPENDAGE_MORPHOGENESIS	5/480	62/8784	0.24985	0.845007	0.807384	ENSG00000153094/ENSG00000163132/ENSG00000204304/ENSG00000253293/ENSG00000205084	5
M27784	REACTOME_TRANSCRIPTIONAL_REGULATION_BY_RUNX3	5/480	62/8784	0.24985	0.845007	0.807384	ENSG00000153094/ENSG00000163636/ENSG00000204264/ENSG00000240065/ENSG00000041357	5
M5451	HOSHIDA_LIVER_CANCER_SURVIVAL_DN	5/480	62/8784	0.24985	0.845007	0.807384	ENSG00000143252/ENSG00000117691/ENSG00000111361/ENSG00000100897/ENSG00000100417	5
M1098	GRAESSMANN_APOPTOSIS_BY_SERUM_DEPRIVATION_DN	9/480	126/8784	0.250865	0.845007	0.807384	ENSG00000162692/ENSG00000188643/ENSG00000179348/ENSG00000164849/ENSG00000064115/ENSG00000140350/ENSG00000133313/ENSG00000178980/ENSG00000198959	9
M24615	GOBP_PROTEIN_LOCALIZATION_TO_PLASMA_MEMBRANE	11/480	159/8784	0.252047	0.845007	0.807384	ENSG00000197747/ENSG00000168899/ENSG00000075624/ENSG00000099282/ENSG00000177105/ENSG00000167535/ENSG00000170310/ENSG00000109113/ENSG00000005884/ENSG00000170558/ENSG00000024422	11
M1241	GOBP_NEGATIVE_REGULATION_OF_MULTICELLULAR_ORGANISMAL_PROCESS	30/480	482/8784	0.252275	0.845007	0.807384	ENSG00000142798/ENSG00000169242/ENSG00000174059/ENSG00000152154/ENSG00000065802/ENSG00000076201/ENSG00000172046/ENSG00000154174/ENSG00000179348/ENSG00000164111/ENSG00000164056/ENSG00000113140/ENSG00000204642/ENSG00000198087/ENSG00000027697/ENSG00000106004/ENSG00000106615/ENSG00000164736/ENSG00000164683/ENSG00000120217/ENSG00000107485/ENSG00000111348/ENSG00000119714/ENSG00000166710/ENSG00000159640…	30
M12663	GOBP_LYMPHOCYTE_MEDIATED_IMMUNITY	8/480	110/8784	0.252674	0.845007	0.807384	ENSG00000163961/ENSG00000204642/ENSG00000204592/ENSG00000234745/ENSG00000107485/ENSG00000139370/ENSG00000166710/ENSG00000069974	8
M39402	WP_FOCAL_ADHESION	8/480	110/8784	0.252674	0.845007	0.807384	ENSG00000169231/ENSG00000136068/ENSG00000075624/ENSG00000091136/ENSG00000110799/ENSG00000005884/ENSG00000184009/ENSG00000101335	8
M12828	CHIARADONNA_NEOPLASTIC_TRANSFORMATION_CDC25_UP	6/480	78/8784	0.252972	0.845007	0.807384	ENSG00000162692/ENSG00000079257/ENSG00000112893/ENSG00000166598/ENSG00000154059/ENSG00000102317	6
M27288	REACTOME_BETA_CATENIN_INDEPENDENT_WNT_SIGNALING	6/480	78/8784	0.252972	0.845007	0.807384	ENSG00000172380/ENSG00000163636/ENSG00000204264/ENSG00000240065/ENSG00000198668/ENSG00000041357	6
M5601	BROWNE_HCMV_INFECTION_20HR_DN	6/480	78/8784	0.252972	0.845007	0.807384	ENSG00000197321/ENSG00000110427/ENSG00000182718/ENSG00000109099/ENSG00000005884/ENSG00000105755	6
M10667	GOBP_MEMBRANE_BIOGENESIS	3/480	32/8784	0.253528	0.845007	0.807384	ENSG00000197747/ENSG00000182718/ENSG00000170558	3
M11665	PRAMOONJAGO_SOX4_TARGETS_DN	3/480	32/8784	0.253528	0.845007	0.807384	ENSG00000131844/ENSG00000177733/ENSG00000100526	3
M12172	GOBP_POSITIVE_REGULATION_OF_CELL_MATRIX_ADHESION	3/480	32/8784	0.253528	0.845007	0.807384	ENSG00000197747/ENSG00000169756/ENSG00000104522	3
M1218	BORLAK_LIVER_CANCER_EGF_UP	3/480	32/8784	0.253528	0.845007	0.807384	ENSG00000159388/ENSG00000182718/ENSG00000102317	3
M12221	GOBP_CELLULAR_EXTRAVASATION	3/480	32/8784	0.253528	0.845007	0.807384	ENSG00000162692/ENSG00000166086/ENSG00000124343	3
M12623	GOBP_CELLULAR_RESPONSE_TO_CORTICOSTEROID_STIMULUS	3/480	32/8784	0.253528	0.845007	0.807384	ENSG00000153094/ENSG00000168309/ENSG00000159640	3
M13135	ENGELMANN_CANCER_PROGENITORS_UP	3/480	32/8784	0.253528	0.845007	0.807384	ENSG00000180611/ENSG00000140465/ENSG00000109099	3
M14057	GOBP_NATURAL_KILLER_CELL_ACTIVATION	3/480	32/8784	0.253528	0.845007	0.807384	ENSG00000204642/ENSG00000204592/ENSG00000069974	3
M14365	KYNG_ENVIRONMENTAL_STRESS_RESPONSE_UP	3/480	32/8784	0.253528	0.845007	0.807384	ENSG00000143641/ENSG00000143878/ENSG00000150687	3
M15676	BECKER_TAMOXIFEN_RESISTANCE_DN	3/480	32/8784	0.253528	0.845007	0.807384	ENSG00000163132/ENSG00000112297/ENSG00000107485	3
M18761	SMITH_LIVER_CANCER	3/480	32/8784	0.253528	0.845007	0.807384	ENSG00000143252/ENSG00000100526/ENSG00000087842	3
M1921	REACTOME_REGULATION_OF_INSULIN_SECRETION	3/480	32/8784	0.253528	0.845007	0.807384	ENSG00000172380/ENSG00000005249/ENSG00000167535	3
M19230	EPPERT_LSC_R	3/480	32/8784	0.253528	0.845007	0.807384	ENSG00000253719/ENSG00000160179/ENSG00000130741	3
M2049	REACTOME_SIGNALING_BY_PDGF	3/480	32/8784	0.253528	0.845007	0.807384	ENSG00000169231/ENSG00000130635/ENSG00000126561	3
M23575	GOBP_AMYLOID_PRECURSOR_PROTEIN_CATABOLIC_PROCESS	3/480	32/8784	0.253528	0.845007	0.807384	ENSG00000169242/ENSG00000027697/ENSG00000160179	3
M2401	KOHOUTEK_CCNT1_TARGETS	3/480	32/8784	0.253528	0.845007	0.807384	ENSG00000164111/ENSG00000170175/ENSG00000126247	3
M2601	WARTERS_IR_RESPONSE_5GY	3/480	32/8784	0.253528	0.845007	0.807384	ENSG00000159388/ENSG00000166710/ENSG00000167981	3
M27103	REACTOME_ASSEMBLY_OF_COLLAGEN_FIBRILS_AND_OTHER_MULTIMERIC_STRUCTURES	3/480	32/8784	0.253528	0.845007	0.807384	ENSG00000163131/ENSG00000113083/ENSG00000130635	3
M2742	LEE_LIVER_CANCER_MYC_UP	3/480	32/8784	0.253528	0.845007	0.807384	ENSG00000197958/ENSG00000184009/ENSG00000108107	3
M278	PID_RAC1_PATHWAY	3/480	32/8784	0.253528	0.845007	0.807384	ENSG00000158195/ENSG00000183856/ENSG00000126561	3
M39444	WP_EXERCISEINDUCED_CIRCADIAN_REGULATION	3/480	32/8784	0.253528	0.845007	0.807384	ENSG00000151665/ENSG00000041357/ENSG00000184113	3
M39465	WP_HAIR_FOLLICLE_DEVELOPMENT_CYTODIFFERENTIATION_PART_3_OF_3	3/480	32/8784	0.253528	0.845007	0.807384	ENSG00000174059/ENSG00000163132/ENSG00000107485	3
M6176	HOSHIDA_LIVER_CANCER_LATE_RECURRENCE_UP	3/480	32/8784	0.253528	0.845007	0.807384	ENSG00000240065/ENSG00000091136/ENSG00000134590	3
M7988	BORCZUK_MALIGNANT_MESOTHELIOMA_DN	3/480	32/8784	0.253528	0.845007	0.807384	ENSG00000160796/ENSG00000164050/ENSG00000086062	3
M12595	FOSTER_TOLERANT_MACROPHAGE_UP	7/480	94/8784	0.253564	0.845007	0.807384	ENSG00000152154/ENSG00000131386/ENSG00000113083/ENSG00000204592/ENSG00000160991/ENSG00000253276/ENSG00000178980	7
M16140	GOBP_LYMPHOCYTE_ACTIVATION_INVOLVED_IN_IMMUNE_RESPONSE	7/480	94/8784	0.253564	0.845007	0.807384	ENSG00000160712/ENSG00000163961/ENSG00000204642/ENSG00000107485/ENSG00000139370/ENSG00000069974/ENSG00000078596	7
M42569	WP_NETWORK_MAP_OF_SARSCOV2_SIGNALING_PATHWAY	7/480	94/8784	0.253564	0.845007	0.807384	ENSG00000121858/ENSG00000163734/ENSG00000075624/ENSG00000106615/ENSG00000034713/ENSG00000005884/ENSG00000184009	7
M687	LIN_NPAS4_TARGETS_UP	7/480	94/8784	0.253564	0.845007	0.807384	ENSG00000115866/ENSG00000065802/ENSG00000163655/ENSG00000180611/ENSG00000204592/ENSG00000171044/ENSG00000148356	7
M9809	KEGG_CYTOKINE_CYTOKINE_RECEPTOR_INTERACTION	7/480	94/8784	0.253564	0.845007	0.807384	ENSG00000186827/ENSG00000160712/ENSG00000121858/ENSG00000157404/ENSG00000163734/ENSG00000027697/ENSG00000159110	7
M7140	ZHOU_INFLAMMATORY_RESPONSE_FIMA_UP	15/480	226/8784	0.253823	0.845007	0.807384	ENSG00000162733/ENSG00000159388/ENSG00000169756/ENSG00000173905/ENSG00000163734/ENSG00000154556/ENSG00000113657/ENSG00000136237/ENSG00000146592/ENSG00000086062/ENSG00000130635/ENSG00000204130/ENSG00000110799/ENSG00000126561/ENSG00000142552	15
M10355	JI_RESPONSE_TO_FSH_UP	4/480	47/8784	0.254102	0.845007	0.807384	ENSG00000113657/ENSG00000240065/ENSG00000112297/ENSG00000087842	4
M12037	SHAFFER_IRF4_TARGETS_IN_PLASMA_CELL_VS_MATURE_B_LYMPHOCYTE	4/480	47/8784	0.254102	0.845007	0.807384	ENSG00000145730/ENSG00000112893/ENSG00000155660/ENSG00000166598	4
M12677	GOBP_RIBONUCLEOSIDE_TRIPHOSPHATE_BIOSYNTHETIC_PROCESS	4/480	47/8784	0.254102	0.845007	0.807384	ENSG00000154518/ENSG00000135390/ENSG00000075399/ENSG00000205542	4
M15227	GOBP_BONE_MORPHOGENESIS	4/480	47/8784	0.254102	0.845007	0.807384	ENSG00000169231/ENSG00000163132/ENSG00000156103/ENSG00000090863	4
M1561	LINDVALL_IMMORTALIZED_BY_TERT_DN	4/480	47/8784	0.254102	0.845007	0.807384	ENSG00000142798/ENSG00000145685/ENSG00000166741/ENSG00000151502	4
M16368	GOBP_MUCOPOLYSACCHARIDE_METABOLIC_PROCESS	4/480	47/8784	0.254102	0.845007	0.807384	ENSG00000068001/ENSG00000182022/ENSG00000175264/ENSG00000138604	4
M1644	SAFFORD_T_LYMPHOCYTE_ANERGY	4/480	47/8784	0.254102	0.845007	0.807384	ENSG00000186827/ENSG00000051620/ENSG00000140350/ENSG00000197879	4
M16559	GOBP_PRIMARY_ALCOHOL_METABOLIC_PROCESS	4/480	47/8784	0.254102	0.845007	0.807384	ENSG00000049239/ENSG00000053371/ENSG00000042445/ENSG00000140465	4
M34271	GOBP_CELLULAR_OXIDANT_DETOXIFICATION	4/480	47/8784	0.254102	0.845007	0.807384	ENSG00000120942/ENSG00000116157/ENSG00000197448/ENSG00000178980	4
M1047	YAGI_AML_WITH_INV_16_TRANSLOCATION	16/480	243/8784	0.254674	0.845007	0.807384	ENSG00000162645/ENSG00000197747/ENSG00000115694/ENSG00000172046/ENSG00000133835/ENSG00000113657/ENSG00000113140/ENSG00000136243/ENSG00000166483/ENSG00000196611/ENSG00000100526/ENSG00000166710/ENSG00000109099/ENSG00000157637/ENSG00000102317/ENSG00000078596	16
M12701	MARTINEZ_RB1_TARGETS_DN	20/480	311/8784	0.255473	0.845007	0.807384	ENSG00000175130/ENSG00000142949/ENSG00000117862/ENSG00000143384/ENSG00000172046/ENSG00000154174/ENSG00000079257/ENSG00000113657/ENSG00000037749/ENSG00000234745/ENSG00000107020/ENSG00000119326/ENSG00000107731/ENSG00000107798/ENSG00000175264/ENSG00000135506/ENSG00000139684/ENSG00000166710/ENSG00000154059/ENSG00000179218	20
M10629	GOBP_RESPONSE_TO_INTERLEUKIN_4	2/480	18/8784	0.257913	0.845007	0.807384	ENSG00000107485/ENSG00000100316	2
M11036	GOBP_POSITIVE_REGULATION_OF_SYNAPSE_ASSEMBLY	2/480	18/8784	0.257913	0.845007	0.807384	ENSG00000171603/ENSG00000179542	2
M11339	GOBP_POSITIVE_REGULATION_OF_STEROL_TRANSPORT	2/480	18/8784	0.257913	0.845007	0.807384	ENSG00000182718/ENSG00000160179	2
M11434	GOBP_RETINOL_METABOLIC_PROCESS	2/480	18/8784	0.257913	0.845007	0.807384	ENSG00000042445/ENSG00000140465	2
M11666	GOBP_ENDOCARDIAL_CUSHION_MORPHOGENESIS	2/480	18/8784	0.257913	0.845007	0.807384	ENSG00000163132/ENSG00000164683	2
M12183	GOBP_STEM_CELL_DIVISION	2/480	18/8784	0.257913	0.845007	0.807384	ENSG00000157404/ENSG00000164736	2
M12192	GOBP_DETECTION_OF_MECHANICAL_STIMULUS	2/480	18/8784	0.257913	0.845007	0.807384	ENSG00000157404/ENSG00000170558	2
M12908	GOBP_POSITIVE_REGULATION_OF_CALCIUM_ION_TRANSMEMBRANE_TRANSPORTER_ACTIVITY	2/480	18/8784	0.257913	0.845007	0.807384	ENSG00000167535/ENSG00000198668	2
M12968	GOBP_REGULATION_OF_CALCIUM_ION_IMPORT	2/480	18/8784	0.257913	0.845007	0.807384	ENSG00000203805/ENSG00000159640	2
M13122	GOBP_REGULATION_OF_FIBROBLAST_GROWTH_FACTOR_RECEPTOR_SIGNALING_PATHWAY	2/480	18/8784	0.257913	0.845007	0.807384	ENSG00000164056/ENSG00000107485	2
M1502	SCHLINGEMANN_SKIN_CARCINOGENESIS_TPA_UP	2/480	18/8784	0.257913	0.845007	0.807384	ENSG00000128534/ENSG00000107223	2
M15708	GOBP_REGULATION_OF_VIRAL_INDUCED_CYTOPLASMIC_PATTERN_RECOGNITION_RECEPTOR_SIGNALING_PATHWAY	2/480	18/8784	0.257913	0.845007	0.807384	ENSG00000137628/ENSG00000129657	2
M16139	GOBP_RENAL_FILTRATION	2/480	18/8784	0.257913	0.845007	0.807384	ENSG00000174059/ENSG00000005884	2
M16521	GOBP_MONOAMINE_TRANSPORT	2/480	18/8784	0.257913	0.845007	0.807384	ENSG00000075624/ENSG00000067715	2
M16735	GOBP_REGULATION_OF_SYSTEMIC_ARTERIAL_BLOOD_PRESSURE_MEDIATED_BY_A_CHEMICAL_SIGNAL	2/480	18/8784	0.257913	0.845007	0.807384	ENSG00000071242/ENSG00000159640	2
M1713	LEIN_ASTROCYTE_MARKERS	2/480	18/8784	0.257913	0.845007	0.807384	ENSG00000113140/ENSG00000184113	2
M17941	BIOCARTA_VIP_PATHWAY	2/480	18/8784	0.257913	0.845007	0.807384	ENSG00000005249/ENSG00000198668	2
M1978	ONO_AML1_TARGETS_DN	2/480	18/8784	0.257913	0.845007	0.807384	ENSG00000095794/ENSG00000080839	2
M2169	FIGUEROA_AML_METHYLATION_CLUSTER_3_DN	2/480	18/8784	0.257913	0.845007	0.807384	ENSG00000116685/ENSG00000124942	2
M23871	GOBP_REGULATION_OF_MUSCLE_ORGAN_DEVELOPMENT	2/480	18/8784	0.257913	0.845007	0.807384	ENSG00000172046/ENSG00000113083	2
M2455	PLASARI_TGFB1_SIGNALING_VIA_NFIC_10HR_DN	2/480	18/8784	0.257913	0.845007	0.807384	ENSG00000164683/ENSG00000166741	2
M25301	GOBP_POSITIVE_REGULATION_OF_RECEPTOR_SIGNALING_PATHWAY_VIA_STAT	2/480	18/8784	0.257913	0.845007	0.807384	ENSG00000160712/ENSG00000157404	2
M26972	REACTOME_GAP_JUNCTION_TRAFFICKING_AND_REGULATION	2/480	18/8784	0.257913	0.845007	0.807384	ENSG00000075624/ENSG00000184009	2
M271	PID_PI3K_PLC_TRK_PATHWAY	2/480	18/8784	0.257913	0.845007	0.807384	ENSG00000126561/ENSG00000128245	2
M27134	REACTOME_MOLECULES_ASSOCIATED_WITH_ELASTIC_FIBRES	2/480	18/8784	0.257913	0.845007	0.807384	ENSG00000117122/ENSG00000037749	2
M27140	REACTOME_ARACHIDONIC_ACID_METABOLISM	2/480	18/8784	0.257913	0.845007	0.807384	ENSG00000111144/ENSG00000140465	2
M29842	REACTOME_FCGR3A_MEDIATED_IL10_SYNTHESIS	2/480	18/8784	0.257913	0.845007	0.807384	ENSG00000005249/ENSG00000198668	2
M42527	REACTOME_DEFECTIVE_INTRINSIC_PATHWAY_FOR_APOPTOSIS	2/480	18/8784	0.257913	0.845007	0.807384	ENSG00000153094/ENSG00000126247	2
M9664	BIOCARTA_GPCR_PATHWAY	2/480	18/8784	0.257913	0.845007	0.807384	ENSG00000005249/ENSG00000198668	2
M980	KEGG_TRYPTOPHAN_METABOLISM	2/480	18/8784	0.257913	0.845007	0.807384	ENSG00000140465/ENSG00000189221	2
M12004	SENESE_HDAC1_AND_HDAC2_TARGETS_DN	9/480	127/8784	0.258095	0.845163	0.807533	ENSG00000163171/ENSG00000144476/ENSG00000113083/ENSG00000122786/ENSG00000104213/ENSG00000129422/ENSG00000107438/ENSG00000108846/ENSG00000101335	9
M13402	GOBP_AMINOGLYCAN_METABOLIC_PROCESS	5/480	63/8784	0.260317	0.850226	0.81237	ENSG00000179163/ENSG00000068001/ENSG00000182022/ENSG00000175264/ENSG00000138604	5
M15565	ZHU_CMV_24_HR_UP	5/480	63/8784	0.260317	0.850226	0.81237	ENSG00000163636/ENSG00000204592/ENSG00000168394/ENSG00000100918/ENSG00000108639	5
M25247	GOBP_REGULATION_OF_PROTEIN_LOCALIZATION_TO_CELL_PERIPHERY	5/480	63/8784	0.260317	0.850226	0.81237	ENSG00000159023/ENSG00000075624/ENSG00000177105/ENSG00000170310/ENSG00000005884	5
M27467	REACTOME_CLEC7A_DECTIN_1_SIGNALING	5/480	63/8784	0.260317	0.850226	0.81237	ENSG00000163636/ENSG00000204264/ENSG00000240065/ENSG00000198668/ENSG00000041357	5
M16060	GOBP_ENDOCYTOSIS	19/480	295/8784	0.260317	0.850226	0.81237	ENSG00000142798/ENSG00000158195/ENSG00000144476/ENSG00000179348/ENSG00000198087/ENSG00000075624/ENSG00000171044/ENSG00000092964/ENSG00000148356/ENSG00000204130/ENSG00000177105/ENSG00000179241/ENSG00000151746/ENSG00000067715/ENSG00000166710/ENSG00000182718/ENSG00000109113/ENSG00000184009/ENSG00000024422	19
M12903	GOBP_RESPONSE_TO_OXYGEN_LEVELS	12/480	177/8784	0.260867	0.851137	0.813241	ENSG00000162692/ENSG00000174059/ENSG00000134086/ENSG00000172046/ENSG00000137449/ENSG00000145730/ENSG00000107438/ENSG00000166598/ENSG00000140465/ENSG00000159640/ENSG00000185624/ENSG00000124440	12
M42927	GOBP_PROTEIN_LOCALIZATION_TO_EXTRACELLULAR_REGION	12/480	177/8784	0.260867	0.851137	0.813241	ENSG00000032389/ENSG00000076201/ENSG00000145730/ENSG00000198087/ENSG00000158623/ENSG00000155660/ENSG00000064115/ENSG00000081760/ENSG00000119714/ENSG00000069974/ENSG00000142552/ENSG00000160179	12
M2133	QI_HYPOXIA	7/480	95/8784	0.262027	0.854033	0.816008	ENSG00000169242/ENSG00000153094/ENSG00000134086/ENSG00000113083/ENSG00000164849/ENSG00000173281/ENSG00000137106	7
M3909	UDAYAKUMAR_MED1_TARGETS_UP	7/480	95/8784	0.262027	0.854033	0.816008	ENSG00000116251/ENSG00000142949/ENSG00000115866/ENSG00000153006/ENSG00000130024/ENSG00000107223/ENSG00000182287	7
M1430	BROWN_MYELOID_CELL_DEVELOPMENT_UP	6/480	79/8784	0.262295	0.854466	0.816421	ENSG00000143384/ENSG00000163131/ENSG00000163754/ENSG00000164111/ENSG00000107020/ENSG00000133313	6
M12556	GOBP_MESENCHYMAL_CELL_DIFFERENTIATION	9/480	128/8784	0.26539	0.8641	0.825627	ENSG00000169242/ENSG00000169756/ENSG00000163132/ENSG00000164056/ENSG00000164683/ENSG00000107485/ENSG00000140682/ENSG00000225663/ENSG00000170558	9
M13396	MORI_SMALL_PRE_BII_LYMPHOCYTE_DN	4/480	48/8784	0.266324	0.8649	0.826391	ENSG00000204264/ENSG00000133574/ENSG00000140988/ENSG00000080839	4
M2103	STAMBOLSKY_RESPONSE_TO_VITAMIN_D3_UP	4/480	48/8784	0.266324	0.8649	0.826391	ENSG00000135829/ENSG00000079257/ENSG00000027697/ENSG00000102580	4
M2143	HOELZEL_NF1_TARGETS_DN	4/480	48/8784	0.266324	0.8649	0.826391	ENSG00000117122/ENSG00000145014/ENSG00000156103/ENSG00000107485	4
M34282	GOBP_REGULATION_OF_CELL_SUBSTRATE_JUNCTION_ORGANIZATION	4/480	48/8784	0.266324	0.8649	0.826391	ENSG00000197747/ENSG00000169756/ENSG00000168309/ENSG00000184009	4
M631	REACTOME_COLLAGEN_FORMATION	4/480	48/8784	0.266324	0.8649	0.826391	ENSG00000163131/ENSG00000113083/ENSG00000130635/ENSG00000185624	4
M12570	DEURIG_T_CELL_PROLYMPHOCYTIC_LEUKEMIA_DN	13/480	195/8784	0.268525	0.867633	0.829002	ENSG00000162645/ENSG00000121858/ENSG00000145730/ENSG00000112893/ENSG00000112297/ENSG00000129422/ENSG00000095794/ENSG00000198668/ENSG00000176438/ENSG00000069974/ENSG00000182718/ENSG00000173482/ENSG00000101474	13
M14728	BROWNE_HCMV_INFECTION_6HR_UP	3/480	33/8784	0.268546	0.867633	0.829002	ENSG00000163132/ENSG00000095794/ENSG00000088808	3
M15157	GOBP_POSITIVE_REGULATION_OF_PEPTIDE_SECRETION	3/480	33/8784	0.268546	0.867633	0.829002	ENSG00000064115/ENSG00000081760/ENSG00000119714	3
M15721	GOBP_POSITIVE_REGULATION_OF_EXTRINSIC_APOPTOTIC_SIGNALING_PATHWAY	3/480	33/8784	0.268546	0.867633	0.829002	ENSG00000068001/ENSG00000121858/ENSG00000167004	3
M178	CROMER_TUMORIGENESIS_UP	3/480	33/8784	0.268546	0.867633	0.829002	ENSG00000117122/ENSG00000113140/ENSG00000196611	3
M19355	GOBP_POSITIVE_REGULATION_OF_DNA_BINDING	3/480	33/8784	0.268546	0.867633	0.829002	ENSG00000107223/ENSG00000107485/ENSG00000198668	3
M2135	LUI_THYROID_CANCER_CLUSTER_1	3/480	33/8784	0.268546	0.867633	0.829002	ENSG00000159388/ENSG00000115525/ENSG00000164056	3
M39435	WP_INTERFERON_TYPE_I_SIGNALING_PATHWAYS	3/480	33/8784	0.268546	0.867633	0.829002	ENSG00000126561/ENSG00000126457/ENSG00000159110	3
M39824	WP_REGULATORY_CIRCUITS_OF_THE_STAT3_SIGNALING_PATHWAY	3/480	33/8784	0.268546	0.867633	0.829002	ENSG00000160712/ENSG00000027697/ENSG00000159110	3
M4991	DAVICIONI_PAX_FOXO1_SIGNATURE_IN_ARMS_UP	3/480	33/8784	0.268546	0.867633	0.829002	ENSG00000144476/ENSG00000005249/ENSG00000091129	3
M14669	GOBP_MULTICELLULAR_ORGANISMAL_HOMEOSTASIS	15/480	229/8784	0.270116	0.870013	0.831276	ENSG00000117122/ENSG00000174059/ENSG00000068001/ENSG00000179348/ENSG00000170891/ENSG00000169744/ENSG00000075624/ENSG00000106615/ENSG00000107798/ENSG00000166086/ENSG00000166710/ENSG00000184009/ENSG00000167306/ENSG00000142552/ENSG00000184113	15
M19097	SWEET_LUNG_CANCER_KRAS_UP	18/480	280/8784	0.270251	0.870013	0.831276	ENSG00000179163/ENSG00000142949/ENSG00000163131/ENSG00000124831/ENSG00000112992/ENSG00000104522/ENSG00000137106/ENSG00000166228/ENSG00000197142/ENSG00000100823/ENSG00000140988/ENSG00000170175/ENSG00000133313/ENSG00000167658/ENSG00000108107/ENSG00000125844/ENSG00000100316/ENSG00000102007	18
[truncated: 4,337 more rows]

## Sheet: M10
ID	Description	GeneRatio	BgRatio	pvalue	p.adjust	qvalue	geneID	Count
[truncated: 3,847 more rows]

## Sheet: M11
ID	Description	GeneRatio	BgRatio	pvalue	p.adjust	qvalue	geneID	Count
[truncated: 2,487 more rows]

## Sheet: M12
ID	Description	GeneRatio	BgRatio	pvalue	p.adjust	qvalue	geneID	Count
[truncated: 2,867 more rows]

[truncated: 90 more sheets: M13, M14, M15, M16, M17, M18, M19, M2, M20, M21, M22, M23, M24, M25, M26, M27, M28, M29, M3, M30 …]
