# Supplementary material for: Candidate Signature miRNAs from Secreted miRNAome of Human Lung Microvascular Endothelial Cells in Response to Different Oxygen Conditions: A Pilot Study
Source: Int J Mol Sci. 2024 Aug 13;25(16):8798. doi: 10.3390/ijms25168798 (PMC11354369; doi:10.3390/ijms25168798)
Supplement: Supplementary file 1 [file ijms-25-08798-s001.zip › Supplemental Data/Supplemental Data 4.xlsx]

## Sheet: Concentration_95_vs_21
receptor	cell_to_logFC	cell_to_q.value	cell_to_expression	ligand	cell_from_logFC	cell_from_q.value	cell_from_expression	cell_from	comm_type
TP53INP1	0.880902	0.477167	6.47337	hsa-miR-155-5p	-0.0427792	0.973829	12.7288	miRNA	other
TP53INP1	0.880902	0.477167	6.47337	hsa-miR-155-5p	-0.0427792	0.973829	12.7288	miRNA	other
RAB11FIP2	1.55295	0.582078	3.8491	hsa-miR-155-5p	-0.0427792	0.973829	12.7288	miRNA	other
RAB11FIP2	1.55295	0.582078	3.8491	hsa-miR-155-5p	-0.0427792	0.973829	12.7288	miRNA	other
TAB2	0.792249	0.684641	6.15379	hsa-miR-155-5p	-0.0427792	0.973829	12.7288	miRNA	other
TAB2	0.792249	0.684641	6.15379	hsa-miR-155-5p	-0.0427792	0.973829	12.7288	miRNA	other
PPM1D	1.17328	0.684641	5.2418	hsa-miR-155-5p	-0.0427792	0.973829	12.7288	miRNA	other
PPM1D	1.17328	0.684641	5.2418	hsa-miR-155-5p	-0.0427792	0.973829	12.7288	miRNA	other
RGP1	0.777063	0.730363	6.60957	hsa-miR-155-5p	-0.0427792	0.973829	12.7288	miRNA	other
RGP1	0.777063	0.730363	6.60957	hsa-miR-155-5p	-0.0427792	0.973829	12.7288	miRNA	other
TRPS1	3.42464	0.761043	-0.297488	hsa-miR-155-5p	-0.0427792	0.973829	12.7288	miRNA	other
TRPS1	3.42464	0.761043	-0.297488	hsa-miR-155-5p	-0.0427792	0.973829	12.7288	miRNA	other
ANTXR2	0.550423	0.797659	6.27582	hsa-miR-155-5p	-0.0427792	0.973829	12.7288	miRNA	other
ANTXR2	0.550423	0.797659	6.27582	hsa-miR-155-5p	-0.0427792	0.973829	12.7288	miRNA	other			ZBTB43	CCNK	PRTG	SLC7A11	RLIM	TAB2	BCL2	IPO7	REPS2	N4BP2	DNAJA4	PTBP3	COX15	PARM1	AKIRIN1	CREB1	OGFRL1	NCOA2	TNRC6B	ZDHHC7	MTURN	S1PR1	CREBRF	MTPN	SSB	ZBTB43	CCNK	PRTG	SLC7A11	RLIM	TAB2	BCL2	IPO7	REPS2	N4BP2	DNAJA4	PTBP3	COX15
CEBPB	0.677656	0.833371	5.42608	hsa-miR-155-5p	-0.0427792	0.973829	12.7288	miRNA	other
CEBPB	0.677656	0.833371	5.42608	hsa-miR-155-5p	-0.0427792	0.973829	12.7288	miRNA	other
S1PR1	0.489017	0.841579	7.66539	hsa-miR-155-5p	-0.0427792	0.973829	12.7288	miRNA	other
S1PR1	0.489017	0.841579	7.66539	hsa-miR-155-5p	-0.0427792	0.973829	12.7288	miRNA	other
ZBTB43	1.88917	0.295251	4.50698	hsa-miR-181a-5p	-0.0577315	0.887564	15.6724	miRNA	other
CCNK	1.1666	0.404856	5.71032	hsa-miR-181a-5p	-0.0577315	0.887564	15.6724	miRNA	other
PRTG	4.53205	0.467177	-0.0199637	hsa-miR-181a-5p	-0.0577315	0.887564	15.6724	miRNA	other
SLC7A11	0.550975	0.544292	9.69008	hsa-miR-181a-5p	-0.0577315	0.887564	15.6724	miRNA	other
RLIM	0.997323	0.620938	5.35842	hsa-miR-181a-5p	-0.0577315	0.887564	15.6724	miRNA	other
TAB2	0.792249	0.684641	6.15379	hsa-miR-181a-5p	-0.0577315	0.887564	15.6724	miRNA	other
BCL2	3.03042	0.742534	1.60689	hsa-miR-181a-5p	-0.0577315	0.887564	15.6724	miRNA	other
IPO7	0.392647	0.751582	7.86396	hsa-miR-181a-5p	-0.0577315	0.887564	15.6724	miRNA	other
REPS2	2.67902	0.751582	2.21828	hsa-miR-181a-5p	-0.0577315	0.887564	15.6724	miRNA	other
N4BP2	1.18472	0.758139	4.18347	hsa-miR-181a-5p	-0.0577315	0.887564	15.6724	miRNA	other
DNAJA4	1.55458	0.761043	3.6414	hsa-miR-181a-5p	-0.0577315	0.887564	15.6724	miRNA	other
PTBP3	0.52938	0.791009	6.88854	hsa-miR-181a-5p	-0.0577315	0.887564	15.6724	miRNA	other
COX15	0.984857	0.797659	4.1224	hsa-miR-181a-5p	-0.0577315	0.887564	15.6724	miRNA	other
PARM1	1.6356	0.797659	-2.34911	hsa-miR-181a-5p	-0.0577315	0.887564	15.6724	miRNA	other
AKIRIN1	0.781552	0.812797	5.80393	hsa-miR-181a-5p	-0.0577315	0.887564	15.6724	miRNA	other
CREB1	0.772147	0.812797	5.36931	hsa-miR-181a-5p	-0.0577315	0.887564	15.6724	miRNA	other
OGFRL1	0.432789	0.820153	7.78041	hsa-miR-181a-5p	-0.0577315	0.887564	15.6724	miRNA	other
NCOA2	2.27083	0.830395	2.31219	hsa-miR-181a-5p	-0.0577315	0.887564	15.6724	miRNA	other
TNRC6B	0.441751	0.830395	7.23209	hsa-miR-181a-5p	-0.0577315	0.887564	15.6724	miRNA	other
ZDHHC7	0.563235	0.832437	6.96723	hsa-miR-181a-5p	-0.0577315	0.887564	15.6724	miRNA	other
MTURN	2.48547	0.841579	1.62369	hsa-miR-181a-5p	-0.0577315	0.887564	15.6724	miRNA	other
S1PR1	0.489017	0.841579	7.66539	hsa-miR-181a-5p	-0.0577315	0.887564	15.6724	miRNA	other
CREBRF	0.696983	0.842463	5.65682	hsa-miR-181a-5p	-0.0577315	0.887564	15.6724	miRNA	other
MTPN	0.235165	0.842463	9.20539	hsa-miR-181a-5p	-0.0577315	0.887564	15.6724	miRNA	other
SSB	0.353319	0.848165	8.0219	hsa-miR-181a-5p	-0.0577315	0.887564	15.6724	miRNA	other
ZBTB43	1.88917	0.295251	4.50698	hsa-miR-181b-5p	-0.103222	0.781635	14.9261	miRNA	other
CCNK	1.1666	0.404856	5.71032	hsa-miR-181b-5p	-0.103222	0.781635	14.9261	miRNA	other
PRTG	4.53205	0.467177	-0.0199637	hsa-miR-181b-5p	-0.103222	0.781635	14.9261	miRNA	other
SLC7A11	0.550975	0.544292	9.69008	hsa-miR-181b-5p	-0.103222	0.781635	14.9261	miRNA	other
RLIM	0.997323	0.620938	5.35842	hsa-miR-181b-5p	-0.103222	0.781635	14.9261	miRNA	other
TAB2	0.792249	0.684641	6.15379	hsa-miR-181b-5p	-0.103222	0.781635	14.9261	miRNA	other
BCL2	3.03042	0.742534	1.60689	hsa-miR-181b-5p	-0.103222	0.781635	14.9261	miRNA	other
IPO7	0.392647	0.751582	7.86396	hsa-miR-181b-5p	-0.103222	0.781635	14.9261	miRNA	other
REPS2	2.67902	0.751582	2.21828	hsa-miR-181b-5p	-0.103222	0.781635	14.9261	miRNA	other
N4BP2	1.18472	0.758139	4.18347	hsa-miR-181b-5p	-0.103222	0.781635	14.9261	miRNA	other
DNAJA4	1.55458	0.761043	3.6414	hsa-miR-181b-5p	-0.103222	0.781635	14.9261	miRNA	other
PTBP3	0.52938	0.791009	6.88854	hsa-miR-181b-5p	-0.103222	0.781635	14.9261	miRNA	other
COX15	0.984857	0.797659	4.1224	hsa-miR-181b-5p	-0.103222	0.781635	14.9261	miRNA	other
PARM1	1.6356	0.797659	-2.34911	hsa-miR-181b-5p	-0.103222	0.781635	14.9261	miRNA	other
AKIRIN1	0.781552	0.812797	5.80393	hsa-miR-181b-5p	-0.103222	0.781635	14.9261	miRNA	other
CREB1	0.772147	0.812797	5.36931	hsa-miR-181b-5p	-0.103222	0.781635	14.9261	miRNA	other
OGFRL1	0.432789	0.820153	7.78041	hsa-miR-181b-5p	-0.103222	0.781635	14.9261	miRNA	other
NCOA2	2.27083	0.830395	2.31219	hsa-miR-181b-5p	-0.103222	0.781635	14.9261	miRNA	other
TNRC6B	0.441751	0.830395	7.23209	hsa-miR-181b-5p	-0.103222	0.781635	14.9261	miRNA	other
ZDHHC7	0.563235	0.832437	6.96723	hsa-miR-181b-5p	-0.103222	0.781635	14.9261	miRNA	other
MTURN	2.48547	0.841579	1.62369	hsa-miR-181b-5p	-0.103222	0.781635	14.9261	miRNA	other
S1PR1	0.489017	0.841579	7.66539	hsa-miR-181b-5p	-0.103222	0.781635	14.9261	miRNA	other
CREBRF	0.696983	0.842463	5.65682	hsa-miR-181b-5p	-0.103222	0.781635	14.9261	miRNA	other
MTPN	0.235165	0.842463	9.20539	hsa-miR-181b-5p	-0.103222	0.781635	14.9261	miRNA	other
SSB	0.353319	0.848165	8.0219	hsa-miR-181b-5p	-0.103222	0.781635	14.9261	miRNA	other
PRTG	4.53205	0.467177	-0.0199637	hsa-let-7c-5p	-0.195309	0.684822	14.0983	miRNA	other
MASP1	2.47514	0.582078	-2.334	hsa-let-7c-5p	-0.195309	0.684822	14.0983	miRNA	other
CEMIP2	0.908183	0.676406	5.3092	hsa-let-7c-5p	-0.195309	0.684822	14.0983	miRNA	other
SFSWAP	0.785562	0.751582	5.13279	hsa-let-7c-5p	-0.195309	0.684822	14.0983	miRNA	other
DDI2	0.867018	0.751582	5.31776	hsa-let-7c-5p	-0.195309	0.684822	14.0983	miRNA	other
SEMA4C	2.12877	0.753582	3.09781	hsa-let-7c-5p	-0.195309	0.684822	14.0983	miRNA	other
CPSF4	1.13757	0.753582	4.32719	hsa-let-7c-5p	-0.195309	0.684822	14.0983	miRNA	other
LTN1	0.773366	0.753582	5.13463	hsa-let-7c-5p	-0.195309	0.684822	14.0983	miRNA	other
TAF9B	2.54581	0.753582	2.479	hsa-let-7c-5p	-0.195309	0.684822	14.0983	miRNA	other
NIPA1	0.694427	0.761043	5.69358	hsa-let-7c-5p	-0.195309	0.684822	14.0983	miRNA	other
NIPA1	0.694427	0.761043	5.69358	hsa-let-7c-5p	-0.195309	0.684822	14.0983	miRNA	other
INTS2	2.16729	0.782958	3.16728	hsa-let-7c-5p	-0.195309	0.684822	14.0983	miRNA	other
NKAPD1	0.793431	0.782958	5.16039	hsa-let-7c-5p	-0.195309	0.684822	14.0983	miRNA	other
KIAA0930	0.514894	0.812797	6.06395	hsa-let-7c-5p	-0.195309	0.684822	14.0983	miRNA	other
MEF2D	0.559891	0.81685	6.44406	hsa-let-7c-5p	-0.195309	0.684822	14.0983	miRNA	other
BCL2L1	0.665375	0.820153	5.79209	hsa-let-7c-5p	-0.195309	0.684822	14.0983	miRNA	other
SLF2	0.866927	0.840939	4.82827	hsa-let-7c-5p	-0.195309	0.684822	14.0983	miRNA	other
NCOA1	1.03955	0.842463	4.22106	hsa-let-7c-5p	-0.195309	0.684822	14.0983	miRNA	other
										PRTG
										MASP1
										CEMIP2
										SFSWAP
										DDI2
										SEMA4C
										CPSF4
										LTN1
										TAF9B
										NIPA1
										NIPA1
										INTS2
										NKAPD1
										KIAA0930
										MEF2D
										BCL2L1
										SLF2
										NCOA1
[truncated: 12 more columns]

## Sheet: Concentration_O21_vs_21
receptor	cell_to_logFC	cell_to_q.value	cell_to_expression	ligand	cell_from_logFC	cell_from_q.value	cell_from_expression	cell_from	comm_type
GPCPD1	-3.87931	0.452363	2.84316	hsa-miR-30b-5p	0.966985	0.128842	5.57187	miRNA	other
CMTM4	-3.73594	0.452363	1.82879	hsa-miR-30b-5p	0.966985	0.128842	5.57187	miRNA	other
ST8SIA4	-3.71428	0.452363	2.00832	hsa-miR-30b-5p	0.966985	0.128842	5.57187	miRNA	other
ZNF608	-3.64314	0.477449	2.84184	hsa-miR-30b-5p	0.966985	0.128842	5.57187	miRNA	other
PFN2	-0.677162	0.645194	7.41736	hsa-miR-30b-5p	0.966985	0.128842	5.57187	miRNA	other
SSH2	-0.655281	0.670324	6.6524	hsa-miR-30b-5p	0.966985	0.128842	5.57187	miRNA	other
BMT2	-3.4941	0.680346	3.4446	hsa-miR-30b-5p	0.966985	0.128842	5.57187	miRNA	other
TEPSIN	-2.76061	0.732836	2.74697	hsa-miR-30b-5p	0.966985	0.128842	5.57187	miRNA	other
TAF4B	-3.01494	0.734515	-1.24217	hsa-miR-30b-5p	0.966985	0.128842	5.57187	miRNA	other
STIM2	-0.77093	0.742496	5.46182	hsa-miR-30b-5p	0.966985	0.128842	5.57187	miRNA	other
BCL10	-0.639827	0.74459	6.90077	hsa-miR-30b-5p	0.966985	0.128842	5.57187	miRNA	other
EED	-2.37815	0.763124	3.69314	hsa-miR-30b-5p	0.966985	0.128842	5.57187	miRNA	other
ZNF521	-1.01306	0.763124	5.9035	hsa-miR-30b-5p	0.966985	0.128842	5.57187	miRNA	other
TNRC6A	-0.66569	0.767415	6.22006	hsa-miR-30b-5p	0.966985	0.128842	5.57187	miRNA	other
TNRC6A	-0.66569	0.767415	6.22006	hsa-miR-30b-5p	0.966985	0.128842	5.57187	miRNA	other
RFX3	-1.39941	0.780322	4.4952	hsa-miR-30b-5p	0.966985	0.128842	5.57187	miRNA	other
POLR3E	-1.52531	0.782397	4.27458	hsa-miR-30b-5p	0.966985	0.128842	5.57187	miRNA	other
POLR3E	-1.52531	0.782397	4.27458	hsa-miR-30b-5p	0.966985	0.128842	5.57187	miRNA	other
SNX18	-2.32825	0.793428	4.08493	hsa-miR-30b-5p	0.966985	0.128842	5.57187	miRNA	other
PRUNE2	-2.72865	0.793428	1.67364	hsa-miR-30b-5p	0.966985	0.128842	5.57187	miRNA	other
BNC1	-2.30928	0.793428	3.20822	hsa-miR-30b-5p	0.966985	0.128842	5.57187	miRNA	other
IQCB1	-1.68852	0.793428	3.87235	hsa-miR-30b-5p	0.966985	0.128842	5.57187	miRNA	other
CARF	-2.75801	0.810382	1.03707	hsa-miR-30b-5p	0.966985	0.128842	5.57187	miRNA	other
ACVR1	-0.629783	0.810382	5.93828	hsa-miR-30b-5p	0.966985	0.128842	5.57187	miRNA	other
ZNF704	-2.10589	0.810711	3.42666	hsa-miR-30b-5p	0.966985	0.128842	5.57187	miRNA	other
C9orf72	-2.21703	0.816565	3.26671	hsa-miR-30b-5p	0.966985	0.128842	5.57187	miRNA	other
UBN2	-1.62592	0.817976	3.87914	hsa-miR-30b-5p	0.966985	0.128842	5.57187	miRNA	other
SOCS6	-2.39711	0.819808	3.97576	hsa-miR-30b-5p	0.966985	0.128842	5.57187	miRNA	other
SOX13	-2.47026	0.819959	3.08991	hsa-miR-30b-5p	0.966985	0.128842	5.57187	miRNA	other
CAPZA1	-0.343756	0.833325	8.4193	hsa-miR-30b-5p	0.966985	0.128842	5.57187	miRNA	other
STK39	-2.42924	0.843039	2.83858	hsa-miR-30b-5p	0.966985	0.128842	5.57187	miRNA	other
SAMD8	-0.77689	0.843039	5.39758	hsa-miR-30b-5p	0.966985	0.128842	5.57187	miRNA	other
C3orf14	-1.87663	0.843039	2.96958	hsa-miR-30b-5p	0.966985	0.128842	5.57187	miRNA	other
BRWD1	-0.666157	0.84903	5.8534	hsa-miR-30b-5p	0.966985	0.128842	5.57187	miRNA	other
CHST1	-0.283074	0.84903	8.1724	hsa-miR-30b-5p	0.966985	0.128842	5.57187	miRNA	other
UBAC1	-0.546783	0.84903	5.99878	hsa-miR-30b-5p	0.966985	0.128842	5.57187	miRNA	other
SEPTIN8	-0.74543	0.84903	5.68745	hsa-miR-30b-5p	0.966985	0.128842	5.57187	miRNA	other
STT3B	-0.406748	0.84903	6.74232	hsa-miR-30b-5p	0.966985	0.128842	5.57187	miRNA	other
VOPP1	-0.398593	0.84903	7.4101	hsa-miR-30b-5p	0.966985	0.128842	5.57187	miRNA	other
ZFC3H1	-0.643639	0.84903	5.58002	hsa-miR-30b-5p	0.966985	0.128842	5.57187	miRNA	other
RUNX1T1	-4.04722	0.460358	4.42926	hsa-miR-129-5p	0.826615	0.393357	1.75056	miRNA	other
COL1A1	-3.53092	0.645194	2.0563	hsa-miR-129-5p	0.826615	0.393357	1.75056	miRNA	other
SSH2	-0.655281	0.670324	6.6524	hsa-miR-129-5p	0.826615	0.393357	1.75056	miRNA	other
ELK3	-0.818248	0.734515	6.56379	hsa-miR-129-5p	0.826615	0.393357	1.75056	miRNA	other
STIM2	-0.77093	0.742496	5.46182	hsa-miR-129-5p	0.826615	0.393357	1.75056	miRNA	other
POLR3E	-1.52531	0.782397	4.27458	hsa-miR-129-5p	0.826615	0.393357	1.75056	miRNA	other
POLR3E	-1.52531	0.782397	4.27458	hsa-miR-129-5p	0.826615	0.393357	1.75056	miRNA	other
SEMA6A	-2.92377	0.793428	-0.169994	hsa-miR-129-5p	0.826615	0.393357	1.75056	miRNA	other
KIF26A	-3.07907	0.810382	0.952864	hsa-miR-129-5p	0.826615	0.393357	1.75056	miRNA	other
ZNF704	-2.10589	0.810711	3.42666	hsa-miR-129-5p	0.826615	0.393357	1.75056	miRNA	other
XIRP2	-2.08888	0.84903	0.314446	hsa-miR-129-5p	0.826615	0.393357	1.75056	miRNA	other
FBXL4	-2.11887	0.84903	3.50369	hsa-miR-129-5p	0.826615	0.393357	1.75056	miRNA	other
FAN1	-4.04906	0.441228	2.38154	hsa-miR-224-5p	0.659178	0.164687	5.72632	miRNA	other
FAN1	-4.04906	0.441228	2.38154	hsa-miR-224-5p	0.659178	0.164687	5.72632	miRNA	other
OCLN	-3.77314	0.520508	-0.6328	hsa-miR-224-5p	0.659178	0.164687	5.72632	miRNA	other
OCLN	-3.77314	0.520508	-0.6328	hsa-miR-224-5p	0.659178	0.164687	5.72632	miRNA	other
PGBD2	-3.75314	0.724831	-0.169196	hsa-miR-224-5p	0.659178	0.164687	5.72632	miRNA	other
SLMAP	-0.925292	0.73703	5.18043	hsa-miR-224-5p	0.659178	0.164687	5.72632	miRNA	other
MED23	-3.02716	0.742496	3.09599	hsa-miR-224-5p	0.659178	0.164687	5.72632	miRNA	other
STIM2	-0.77093	0.742496	5.46182	hsa-miR-224-5p	0.659178	0.164687	5.72632	miRNA	other
MAGI1	-0.645015	0.824204	6.03422	hsa-miR-224-5p	0.659178	0.164687	5.72632	miRNA	other
MAGI1	-0.645015	0.824204	6.03422	hsa-miR-224-5p	0.659178	0.164687	5.72632	miRNA	other
SET	-0.251978	0.843039	9.02298	hsa-miR-224-5p	0.659178	0.164687	5.72632	miRNA	other
CHERP	-0.822428	0.84903	4.52706	hsa-miR-224-5p	0.659178	0.164687	5.72632	miRNA	other
SEMA4F	-3.99838	0.460358	-1.09081	hsa-miR-125a-5p	0.410486	0.20198	8.47046	miRNA	other
RFX3	-1.39941	0.780322	4.4952	hsa-miR-125a-5p	0.410486	0.20198	8.47046	miRNA	other
SNX18	-2.32825	0.793428	4.08493	hsa-miR-125a-5p	0.410486	0.20198	8.47046	miRNA	other
GJC1	-2.16018	0.793428	4.03377	hsa-miR-125a-5p	0.410486	0.20198	8.47046	miRNA	other
FRMD5	-2.45876	0.793428	3.75598	hsa-miR-125a-5p	0.410486	0.20198	8.47046	miRNA	other
ZNF704	-2.10589	0.810711	3.42666	hsa-miR-125a-5p	0.410486	0.20198	8.47046	miRNA	other
ZSCAN29	-1.6249	0.84903	3.04284	hsa-miR-125a-5p	0.410486	0.20198	8.47046	miRNA	other
ZKSCAN5	-2.02809	0.849396	2.95604	hsa-miR-125a-5p	0.410486	0.20198	8.47046	miRNA	other
MR1	-3.54708	0.679852	0.197153	hsa-miR-654-3p	0.385393	0.308902	7.17987	miRNA	other
SORBS1	-3.06229	0.760747	-0.223095	hsa-miR-654-3p	0.385393	0.308902	7.17987	miRNA	other
PUDP	-1.16018	0.782397	5.26579	hsa-miR-654-3p	0.385393	0.308902	7.17987	miRNA	other
C2orf69	-2.15599	0.816565	4.7813	hsa-miR-654-3p	0.385393	0.308902	7.17987	miRNA	other
SNAPIN	-0.61841	0.817976	5.81961	hsa-miR-654-3p	0.385393	0.308902	7.17987	miRNA	other
ZNF75D	-1.66977	0.84903	3.43508	hsa-miR-654-3p	0.385393	0.308902	7.17987	miRNA	other
ZNF28	-3.24486	0.679852	2.98297	hsa-miR-134-5p	0.363243	0.342751	7.87851	miRNA	other
RMND5A	-0.791702	0.744186	5.76135	hsa-miR-134-5p	0.363243	0.342751	7.87851	miRNA	other
ZFPM2	-2.85954	0.810382	2.4326	hsa-miR-134-5p	0.363243	0.342751	7.87851	miRNA	other
CD69	2.65466	0.579454	1.60866	hsa-miR-92a-3p	-0.0606692	0.696504	11.5942	miRNA	other
CD69	2.65466	0.579454	1.60866	hsa-miR-92a-3p	-0.0606692	0.696504	11.5942	miRNA	other
CCNC	1.27942	0.645194	5.09353	hsa-miR-92a-3p	-0.0606692	0.696504	11.5942	miRNA	other
CCNC	1.27942	0.645194	5.09353	hsa-miR-92a-3p	-0.0606692	0.696504	11.5942	miRNA	other
MYH9	0.293806	0.718239	10.5009	hsa-miR-92a-3p	-0.0606692	0.696504	11.5942	miRNA	other
MYH9	0.293806	0.718239	10.5009	hsa-miR-92a-3p	-0.0606692	0.696504	11.5942	miRNA	other
PIK3R3	2.81028	0.728859	2.27063	hsa-miR-92a-3p	-0.0606692	0.696504	11.5942	miRNA	other
PIK3R3	2.81028	0.728859	2.27063	hsa-miR-92a-3p	-0.0606692	0.696504	11.5942	miRNA	other
PTPRK	0.698183	0.734515	6.59854	hsa-miR-92a-3p	-0.0606692	0.696504	11.5942	miRNA	other
PTPRK	0.698183	0.734515	6.59854	hsa-miR-92a-3p	-0.0606692	0.696504	11.5942	miRNA	other
PTPRK	0.698183	0.734515	6.59854	hsa-miR-92a-3p	-0.0606692	0.696504	11.5942	miRNA	other
PTPRK	0.698183	0.734515	6.59854	hsa-miR-92a-3p	-0.0606692	0.696504	11.5942	miRNA	other
SNX13	1.51049	0.73703	4.75603	hsa-miR-92a-3p	-0.0606692	0.696504	11.5942	miRNA	other
SNX13	1.51049	0.73703	4.75603	hsa-miR-92a-3p	-0.0606692	0.696504	11.5942	miRNA	other
GATA2	0.553438	0.742496	6.68452	hsa-miR-92a-3p	-0.0606692	0.696504	11.5942	miRNA	other
GATA2	0.553438	0.742496	6.68452	hsa-miR-92a-3p	-0.0606692	0.696504	11.5942	miRNA	other
GOLGA8A	1.53142	0.744186	3.69093	hsa-miR-92a-3p	-0.0606692	0.696504	11.5942	miRNA	other
GOLGA8A	1.53142	0.744186	3.69093	hsa-miR-92a-3p	-0.0606692	0.696504	11.5942	miRNA	other
TRIO	0.476933	0.767415	7.1579	hsa-miR-92a-3p	-0.0606692	0.696504	11.5942	miRNA	other
TRIO	0.476933	0.767415	7.1579	hsa-miR-92a-3p	-0.0606692	0.696504	11.5942	miRNA	other
GFPT2	2.9883	0.767632	2.06702	hsa-miR-92a-3p	-0.0606692	0.696504	11.5942	miRNA	other
GFPT2	2.9883	0.767632	2.06702	hsa-miR-92a-3p	-0.0606692	0.696504	11.5942	miRNA	other
MMP10	0.731614	0.782397	6.64122	hsa-miR-92a-3p	-0.0606692	0.696504	11.5942	miRNA	other
MMP10	0.731614	0.782397	6.64122	hsa-miR-92a-3p	-0.0606692	0.696504	11.5942	miRNA	other
CXCL5	2.6421	0.782397	1.02424	hsa-miR-92a-3p	-0.0606692	0.696504	11.5942	miRNA	other
CXCL5	2.6421	0.782397	1.02424	hsa-miR-92a-3p	-0.0606692	0.696504	11.5942	miRNA	other
ARID1B	0.722892	0.793428	5.98815	hsa-miR-92a-3p	-0.0606692	0.696504	11.5942	miRNA	other
ARID1B	0.722892	0.793428	5.98815	hsa-miR-92a-3p	-0.0606692	0.696504	11.5942	miRNA	other
SLC25A36	0.773103	0.793428	5.40469	hsa-miR-92a-3p	-0.0606692	0.696504	11.5942	miRNA	other
SLC25A36	0.773103	0.793428	5.40469	hsa-miR-92a-3p	-0.0606692	0.696504	11.5942	miRNA	other
MAP2K4	1.16769	0.811314	3.69644	hsa-miR-92a-3p	-0.0606692	0.696504	11.5942	miRNA	other
MAP2K4	1.16769	0.811314	3.69644	hsa-miR-92a-3p	-0.0606692	0.696504	11.5942	miRNA	other
DNAAF9	1.10566	0.819959	4.58771	hsa-miR-92a-3p	-0.0606692	0.696504	11.5942	miRNA	other
DNAAF9	1.10566	0.819959	4.58771	hsa-miR-92a-3p	-0.0606692	0.696504	11.5942	miRNA	other
TBC1D8	1.96334	0.829028	2.8948	hsa-miR-92a-3p	-0.0606692	0.696504	11.5942	miRNA	other
TBC1D8	1.96334	0.829028	2.8948	hsa-miR-92a-3p	-0.0606692	0.696504	11.5942	miRNA	other
BCL2L11	0.43555	0.84699	7.15338	hsa-miR-92a-3p	-0.0606692	0.696504	11.5942	miRNA	other
BCL2L11	0.43555	0.84699	7.15338	hsa-miR-92a-3p	-0.0606692	0.696504	11.5942	miRNA	other
STX17	1.28817	0.84903	3.47384	hsa-miR-92a-3p	-0.0606692	0.696504	11.5942	miRNA	other
STX17	1.28817	0.84903	3.47384	hsa-miR-92a-3p	-0.0606692	0.696504	11.5942	miRNA	other
REXO1	1.63265	0.84903	2.10149	hsa-miR-92a-3p	-0.0606692	0.696504	11.5942	miRNA	other
REXO1	1.63265	0.84903	2.10149	hsa-miR-92a-3p	-0.0606692	0.696504	11.5942	miRNA	other
TECPR2	0.597958	0.84903	5.15514	hsa-miR-92a-3p	-0.0606692	0.696504	11.5942	miRNA	other
TECPR2	0.597958	0.84903	5.15514	hsa-miR-92a-3p	-0.0606692	0.696504	11.5942	miRNA	other
RGL1	0.814454	0.84903	5.0549	hsa-miR-92a-3p	-0.0606692	0.696504	11.5942	miRNA	other
RGL1	0.814454	0.84903	5.0549	hsa-miR-92a-3p	-0.0606692	0.696504	11.5942	miRNA	other
EDEM3	0.587772	0.84903	5.38365	hsa-miR-92a-3p	-0.0606692	0.696504	11.5942	miRNA	other
EDEM3	0.587772	0.84903	5.38365	hsa-miR-92a-3p	-0.0606692	0.696504	11.5942	miRNA	other
FNBP4	0.707254	0.84903	5.90944	hsa-miR-92a-3p	-0.0606692	0.696504	11.5942	miRNA	other
FNBP4	0.707254	0.84903	5.90944	hsa-miR-92a-3p	-0.0606692	0.696504	11.5942	miRNA	other
FNBP4	0.707254	0.84903	5.90944	hsa-miR-92a-3p	-0.0606692	0.696504	11.5942	miRNA	other
FNBP4	0.707254	0.84903	5.90944	hsa-miR-92a-3p	-0.0606692	0.696504	11.5942	miRNA	other
SNAPC1	0.801428	0.84903	4.41836	hsa-miR-92a-3p	-0.0606692	0.696504	11.5942	miRNA	other
SNAPC1	0.801428	0.84903	4.41836	hsa-miR-92a-3p	-0.0606692	0.696504	11.5942	miRNA	other
TAF9B	2.9137	0.683373	2.479	hsa-let-7i-5p	-0.278475	0.305627	15.8224	miRNA	other
PDGFB	0.505188	0.69869	7.6329	hsa-let-7i-5p	-0.278475	0.305627	15.8224	miRNA	other
MGLL	0.619509	0.718239	7.34921	hsa-let-7i-5p	-0.278475	0.305627	15.8224	miRNA	other
BLOC1S6	0.632516	0.742496	6.69966	hsa-let-7i-5p	-0.278475	0.305627	15.8224	miRNA	other
MDFI	2.33543	0.742496	2.0216	hsa-let-7i-5p	-0.278475	0.305627	15.8224	miRNA	other
MECP2	1.00453	0.744186	5.085	hsa-let-7i-5p	-0.278475	0.305627	15.8224	miRNA	other
FRAS1	2.02934	0.74459	3.09461	hsa-let-7i-5p	-0.278475	0.305627	15.8224	miRNA	other
PPP1R12B	2.82464	0.775032	1.74237	hsa-let-7i-5p	-0.278475	0.305627	15.8224	miRNA	other
CLASP2	1.38616	0.782397	4.54463	hsa-let-7i-5p	-0.278475	0.305627	15.8224	miRNA	other
SEMA4C	2.0249	0.782397	3.09781	hsa-let-7i-5p	-0.278475	0.305627	15.8224	miRNA	other
TRIM41	2.03813	0.782397	2.52971	hsa-let-7i-5p	-0.278475	0.305627	15.8224	miRNA	other
ARHGEF15	1.12542	0.793428	4.2568	hsa-let-7i-5p	-0.278475	0.305627	15.8224	miRNA	other
RIOK3	0.824731	0.793428	5.64103	hsa-let-7i-5p	-0.278475	0.305627	15.8224	miRNA	other
FAM118A	2.68303	0.793428	1.0691	hsa-let-7i-5p	-0.278475	0.305627	15.8224	miRNA	other
PLA2G15	0.940974	0.793428	4.60585	hsa-let-7i-5p	-0.278475	0.305627	15.8224	miRNA	other
TTLL4	2.11561	0.830793	1.60491	hsa-let-7i-5p	-0.278475	0.305627	15.8224	miRNA	other
RAB40C	2.7267	0.843039	1.4486	hsa-let-7i-5p	-0.278475	0.305627	15.8224	miRNA	other
ZNF362	1.32148	0.843039	3.94567	hsa-let-7i-5p	-0.278475	0.305627	15.8224	miRNA	other
SLC20A1	0.451829	0.8483	6.94613	hsa-let-7i-5p	-0.278475	0.305627	15.8224	miRNA	other
STX17	1.28817	0.84903	3.47384	hsa-let-7i-5p	-0.278475	0.305627	15.8224	miRNA	other
EDEM3	0.587772	0.84903	5.38365	hsa-let-7i-5p	-0.278475	0.305627	15.8224	miRNA	other
SLC25A3	0.435779	0.718239	9.31022	hsa-miR-629-5p	-0.424654	0.236792	4.69948	miRNA	other
TLK2	1.05362	0.843629	4.51427	hsa-miR-629-5p	-0.424654	0.236792	4.69948	miRNA	other
PNPLA3	3.92872	0.532587	0.630025	hsa-miR-1304-3p	-0.425387	0.235266	6.69097	miRNA	other
NR3C1	0.928839	0.744186	5.22859	hsa-miR-1304-3p	-0.425387	0.235266	6.69097	miRNA	other
PTGFRN	1.74306	0.780187	2.83275	hsa-miR-1304-3p	-0.425387	0.235266	6.69097	miRNA	other
FAR2	0.567071	0.84903	5.64645	hsa-miR-1304-3p	-0.425387	0.235266	6.69097	miRNA	other
EDEM3	0.587772	0.84903	5.38365	hsa-miR-1304-3p	-0.425387	0.235266	6.69097	miRNA	other
CD109	0.347589	0.84903	8.58174	hsa-miR-1304-3p	-0.425387	0.235266	6.69097	miRNA	other
PDE4B	1.0653	0.525395	4.67141	hsa-miR-410-3p	-0.467956	0.318268	4.89317	miRNA	other
MYH9	0.293806	0.718239	10.5009	hsa-miR-410-3p	-0.467956	0.318268	4.89317	miRNA	other
TMED4	0.827752	0.728859	6.09401	hsa-miR-410-3p	-0.467956	0.318268	4.89317	miRNA	other
RAD23B	0.478069	0.73703	7.25336	hsa-miR-410-3p	-0.467956	0.318268	4.89317	miRNA	other
SDHD	1.25787	0.742496	4.36949	hsa-miR-410-3p	-0.467956	0.318268	4.89317	miRNA	other
KIRREL1	3.42087	0.744186	1.13927	hsa-miR-410-3p	-0.467956	0.318268	4.89317	miRNA	other
NR3C1	0.928839	0.744186	5.22859	hsa-miR-410-3p	-0.467956	0.318268	4.89317	miRNA	other
MICU3	2.57139	0.767415	0.486414	hsa-miR-410-3p	-0.467956	0.318268	4.89317	miRNA	other
HACE1	1.9492	0.775032	3.27681	hsa-miR-410-3p	-0.467956	0.318268	4.89317	miRNA	other
MATN3	2.51075	0.777092	-1.73209	hsa-miR-410-3p	-0.467956	0.318268	4.89317	miRNA	other
CXCL5	2.6421	0.782397	1.02424	hsa-miR-410-3p	-0.467956	0.318268	4.89317	miRNA	other
RAB11FIP2	1.15126	0.793428	3.8491	hsa-miR-410-3p	-0.467956	0.318268	4.89317	miRNA	other
SPRED1	1.05186	0.810711	4.56683	hsa-miR-410-3p	-0.467956	0.318268	4.89317	miRNA	other
ARID2	0.905019	0.843039	4.05417	hsa-miR-410-3p	-0.467956	0.318268	4.89317	miRNA	other
ERO1A	0.332997	0.84903	7.30437	hsa-miR-410-3p	-0.467956	0.318268	4.89317	miRNA	other
PREX2	0.613831	0.84903	5.40271	hsa-miR-410-3p	-0.467956	0.318268	4.89317	miRNA	other
